# Supplementary material for: Integrated microRNA and transcriptome profiling reveal key miRNA-mRNA interaction pairs associated with seed development in Tartary buckwheat (Fagopyrum tataricum)
Source: BMC Plant Biol. 2021 Mar 9;21:132. doi: 10.1186/s12870-021-02914-w (PMC7941931; doi:10.1186/s12870-021-02914-w)
Supplement: Supplementary file 1 — Additional file 1: Table S1. Characteristic features of all the identified DCL, AGO, HYL1, SE, HST, and RDRs in tartary buckwheat genome. Table S2. Length distribution of sRNA sequences identified in developing tartary buckwheat seeds. Table S3. Information of identified conserved miRNAs. Table S4. Information of identified novel miRNAs. Table S5. Predicted target genes of miRNAs in tartary buckwheat. Table S6. Annotation of miRNAs target genes in tartary buckwheat. Table S7. Information of TFs targeting by miRNAs. Table S8. miRNAs have target genes are the orthologs of the known seed or organ size. Table S9. miRNAs have target genes are the orthologs of the known structural or regulatory genes of flavonoid biosynthesis. Table S10. KEGG pathways of the target genes of DEMs. Table S11. miRNA-mRNA interaction pairs show expression negative correlation during tartary buckwheat seed development. Table S12. Primers of sequences for qRT-PCR analysis. Table S13. Primers of sequences for RLM-5′RACE analysis. [file 12870_2021_2914_MOESM1_ESM.zip › Table S1.xls]

## Sheet: Table S2
Table S1. Characteristic features of all the identified DCL, AGO, HYL1, SE, HST, and RDRs in tartary buckwheat genome
Type	Gene Name	Gene ID	Physical position on foxtail millet genome			Intron	Exon	Protein length (aa)	pI	Molecular weight (KDa)
			Chromosome	Start position (bp)	End Position (bp)
Dicer-like	FtDCL1	FtPinG0004105800.01	3	43413767	43427899	20	21	1974	6.1657	221.75
	FtDCL2	FtPinG0000048300.01	1	41694283	41696393	3	4	179	6.9	20.11
	FtDCL3	FtPinG0003728200.01	2	54077326	54093580	24	25	1211	6.8451	136.16
	FtDCL4	FtPinG0000826300.01	2	59222463	59236552	24	25	1673	6.7591	188.73
Argonaute	FtAGO1	FtPinG0009629400.01	2	41050245	41057076	21	22	1088	9.6918	120.34
	FtAGO2	FtPinG0005707300.01	5	5336804	5344092	21	22	1068	9.5936	118.77
	FtAGO3	FtPinG0007576600.01	6	714177	721222	21	22	997	9.5202	111.88
	FtAGO4	FtPinG0003933100.01	2	58633390	58645526	24	25	932	9.4086	105.6
	FtAGO5	FtPinG0002403400.01	3	52337430	52342441	20	21	855	9.6221	96.09
	FtAGO6	FtPinG0002931400.01	2	47847359	47855180	21	22	880	9.3203	99.82
	FtAGO7	FtPinG0006085000.01	3	8870549	8873772	2	3	906	9.4068	103.1
	FtAGO8	FtPinG0003339100.01	8	11223905	11233777	22	23	893	8.2812	99.56
Hyponasticleaves	FtHYL1	FtPinG0008105000.01	4	49109798	49111798	3	4	242	9.8826	27
Serrate	FtSE1	FtPinG0007165500.01	8	6190153	6197506	11	12	704	6.8197	80.32
	FtSE2	FtPinG0002395900.01	3	52660826	52671419	11	12	717	6.649	81.15
RNA-dependent RNA polymerase	FtRDR1	FtPinG0001330900.01	5	10395880	10401201	4	5	1137	7.537	129.76
	FtRDR2	FtPinG0008963400.01	5	10326729	10330369	2	3	894	8.6554	102.3
	FtRDR3	FtPinG0006676700.01	4	2973621	2978950	3	4	1116	6.7234	126.86
	FtRDR4	FtPinG0001278000.01	2	46024604	46029738	2	3	1202	8.1034	136.83
	FtRDR5	FtPinG0003302100.01	8	10126909	10135075	4	5	959	7.07	108.66
	FtRDR6	FtPinG0005878700.01	5	37922221	37928184	10	11	544	8.68	62.42
	FtRDR7	FtPinG0005878500.01	5	37928666	37931857	7	8	374	6.84	42.59
	FtRDR8	FtPinG0000402900.01	3	38878367	38885656	5	6	262	7.76	29.59
HASTY	FtHST1	FtPinG0006242800.01	1	46878302	46886488	21	22	1208	5.87	133.95
	FtHST2	FtPinG0008681400.01	2	34307662	34317052	20	21	1176	6.49	130.97
HUA ENHANCER 1	FtHEN1	FtPinG0004539500.01	3	33254350	33261179	8	9	942	5.33	104.73
