# Supplementary material for: Integrated microRNA and transcriptome profiling reveal key miRNA-mRNA interaction pairs associated with seed development in Tartary buckwheat (Fagopyrum tataricum)
Source: BMC Plant Biol. 2021 Mar 9;21:132. doi: 10.1186/s12870-021-02914-w (PMC7941931; doi:10.1186/s12870-021-02914-w)
Supplement: Supplementary file 1 — Additional file 1: Table S1. Characteristic features of all the identified DCL, AGO, HYL1, SE, HST, and RDRs in tartary buckwheat genome. Table S2. Length distribution of sRNA sequences identified in developing tartary buckwheat seeds. Table S3. Information of identified conserved miRNAs. Table S4. Information of identified novel miRNAs. Table S5. Predicted target genes of miRNAs in tartary buckwheat. Table S6. Annotation of miRNAs target genes in tartary buckwheat. Table S7. Information of TFs targeting by miRNAs. Table S8. miRNAs have target genes are the orthologs of the known seed or organ size. Table S9. miRNAs have target genes are the orthologs of the known structural or regulatory genes of flavonoid biosynthesis. Table S10. KEGG pathways of the target genes of DEMs. Table S11. miRNA-mRNA interaction pairs show expression negative correlation during tartary buckwheat seed development. Table S12. Primers of sequences for qRT-PCR analysis. Table S13. Primers of sequences for RLM-5′RACE analysis. [file 12870_2021_2914_MOESM1_ESM.zip › Table S10.xlsx]

## Sheet: Sheet1
Table S10 KEGG pathways of the target genes of differentially expressed miRNAs
Pathway	ko_ID	Unigene	gene	Unigene_all	gene_all
S1 vs S2
Starch and sucrose metabolism	ko00500	10	25	174	609	FtPinG0000680700.01;FtPinG0001113900.01;FtPinG0004490100.01;FtPinG0003058900.01;FtPinG0006334900.01;FtPinG0008037400.01;FtPinG0004884400.01;tartary_newGene_1829;FtPinG0009261400.01;FtPinG0009419100.01	K00695+K00696+K00695+K01187+K16055+K01187+K16055+K00705+K16055+K01051
Glutathione metabolism	ko00480	5	7	174	609	FtPinG0005147500.01;FtPinG0001468800.01;FtPinG0006851600.01;FtPinG0006850500.01;FtPinG0006851000.01	K00383+K10808+K00799+K00799+K00799
RNA polymerase	ko03020	1	3	174	609	FtPinG0000322200.01	K03013
Plant hormone signal transduction	ko04075	7	34	174	609	FtPinG0002580700.01;FtPinG0006747000.01;FtPinG0008423700.01;FtPinG0001844800.01;FtPinG0005522500.01;FtPinG0001384900.01;FtPinG0007637100.01	K14506+K13415+K14514+K14498+K13464+K14432+K14432
Thiamine metabolism	ko00730	1	1	174	609	FtPinG0004114300.01	K03146
Protein export	ko03060	3	9	174	609	FtPinG0004233900.01;tartary_newGene_1623;FtPinG0005160500.01	K12947+K12947+K03100
Ether lipid metabolism	ko00565	1	1	174	609	FtPinG0000033000.01	K13510
Porphyrin and chlorophyll metabolism	ko00860	2	8	174	609	FtPinG0006239000.01;FtPinG0000762700.01	K13606+K02492
Phosphatidylinositol signaling system	ko04070	1	7	174	609	FtPinG0005326500.01	K00913
Ascorbate and aldarate metabolism	ko00053	1	3	174	609	FtPinG0007666400.01	K08232
Phenylpropanoid biosynthesis	ko00940	8	19	174	609	FtPinG0000727400.01;FtPinG0006916600.01;FtPinG0006916400.01;FtPinG0006916800.01;FtPinG0004164200.01;FtPinG0006915800.01;FtPinG0006916000.01;FtPinG0008237100.01	K01188+K01188+K01188+K01188+K00430+K01188+K01188+K10775
Aminoacyl-tRNA biosynthesis	ko00970	1	11	174	609	FtPinG0000902500.01	K14164
mRNA surveillance pathway	ko03015	3	17	174	609	FtPinG0005742000.01;FtPinG0009481700.01;FtPinG0007040300.01	K06269+K00565+K14325
Sulfur relay system	ko04122	1	4	174	609	FtPinG0009039800.01	K14169
Spliceosome	ko03040	6	22	174	609	FtPinG0001149900.01;FtPinG0009692000.01;FtPinG0003071900.01;FtPinG0001171200.01;FtPinG0003480800.01;FtPinG0005811500.01	K12842+K12874+K12741+K12879+K11088+K12622
One carbon pool by folate	ko00670	1	1	174	609	FtPinG0004231500.01	K00601
Lysine degradation	ko00310	1	3	174	609	FtPinG0000740200.01	K11420
Ribosome biogenesis in eukaryotes	ko03008	3	12	174	609	FtPinG0008543700.01;FtPinG0001573900.01;FtPinG0008298900.01	K14572+K06943+K14553
Phagosome	ko04145	1	5	174	609	FtPinG0002187400.01	K08492
Zeatin biosynthesis	ko00908	2	3	174	609	FtPinG0005658800.01;FtPinG0003101700.01	K00279+K00279
Endocytosis	ko04144	5	17	174	609	FtPinG0008370700.01;tartary_newGene_813;FtPinG0004303300.01;FtPinG0001369000.01;FtPinG0006883100.01	K12471+K12493+K00889+K04646+K01115
Base excision repair	ko03410	2	10	174	609	FtPinG0000217400.01;FtPinG0006769700.01	K01246+K10798
Monoterpenoid biosynthesis	ko00902	2	3	174	609	FtPinG0009527600.01;FtPinG0005609400.01	K15095+K15095
Sulfur metabolism	ko00920	3	4	174	609	FtPinG0002620800.01;FtPinG0007576700.01;FtPinG0005040200.01	K13811+K13811+K17725
Photosynthesis	ko00195	2	5	174	609	FtPinG0009552800.01;FtPinG0007693200.01	K02693+K02641
Cysteine and methionine metabolism	ko00270	3	3	174	609	FtPinG0008795000.01;FtPinG0002670500.01;FtPinG0001285200.01	K17398+K01762+K16054
Glycosaminoglycan degradation	ko00531	2	2	174	609	FtPinG0008624200.01;tartary_newGene_1931	K07964+K07964
RNA degradation	ko03018	3	16	174	609	FtPinG0005543400.01;FtPinG0001876000.01;FtPinG0004675500.01	K04077+K13126+K12598
Glyoxylate and dicarboxylate metabolism	ko00630	1	2	174	609	FtPinG0009179000.01	K15893
Selenocompound metabolism	ko00450	1	2	174	609	FtPinG0005895500.01	K00384
Arachidonic acid metabolism	ko00590	1	2	174	609	FtPinG0009568800.01	K18592
Protein processing in endoplasmic reticulum	ko04141	2	23	174	609	FtPinG0006091700.01;FtPinG0009423000.01	K14011+K10578
N-Glycan biosynthesis	ko00510	1	6	174	609	FtPinG0002496900.01	K01001
Ubiquitin mediated proteolysis	ko04120	5	18	174	609	FtPinG0009192700.01;FtPinG0006553700.01;FtPinG0002290400.01;FtPinG0006290700.01;FtPinG0000320900.01	K10592+K10592+K10581+K03348+K10592
Nitrogen metabolism	ko00910	1	5	174	609	FtPinG0006972300.01	K00262
Homologous recombination	ko03440	1	6	174	609	FtPinG0005339400.01	K07466
Sphingolipid metabolism	ko00600	2	4	174	609	FtPinG0003172000.01;FtPinG0005289100.01	K12349+K04710
Oxidative phosphorylation	ko00190	1	9	174	609	FtPinG0003946200.01	K01535
Amino sugar and nucleotide sugar metabolism	ko00520	5	22	174	609	tartary_newGene_1035;FtPinG0005517700.01;FtPinG0000828100.01;FtPinG0001353100.01;FtPinG0004430000.01	K01835+K01835+K01183+K01809+K01836
Biosynthesis of amino acids	ko01230	12	27	174	609	FtPinG0002356300.01;FtPinG0006221200.01;FtPinG0007290900.01;FtPinG0006107100.01;FtPinG0000492300.01;FtPinG0003593700.01;FtPinG0006413200.01;FtPinG0005531500.01;FtPinG0002459200.01;FtPinG0008746700.01;tartary_newGene_993;FtPinG0002407500.01	K01079+K00831+K01760+K01760+K01760+K01626+K00766+K01915+K00600+K01738+K14272+K01696
Peroxisome	ko04146	4	14	174	609	FtPinG0007461400.01;FtPinG0003997300.01;FtPinG0003971400.01;FtPinG0000835000.01	K01897+K01897+K00232+K11517
Degradation of aromatic compounds	ko01220	1	2	174	609	FtPinG0008734500.01	K00121
Plant-pathogen interaction	ko04626	9	20	174	609	FtPinG0000865600.01;FtPinG0006736400.01;FtPinG0005526000.01;FtPinG0009404600.01;FtPinG0004654100.01;FtPinG0004767800.01;FtPinG0005086100.01;FtPinG0006012700.01;FtPinG0000984800.01	K13412+K13412+K05391+K04079+K13412+K13448+K13412+K05391+K13412
RNA transport	ko03013	7	17	174	609	FtPinG0007129900.01;FtPinG0003254600.01;FtPinG0008681400.01;FtPinG0005434500.01;FtPinG0002914600.01;FtPinG0003892700.01;FtPinG0005807500.01	K03246+K05749+K14289+K03240+K00784+K03240+K03260
Sesquiterpenoid and triterpenoid biosynthesis	ko00909	2	2	174	609	FtPinG0005210900.01;FtPinG0005210300.01	K15803+K15803
Ribosome	ko03010	8	23	174	609	FtPinG0000374900.01;FtPinG0006986700.01;FtPinG0007597400.01;FtPinG0003041300.01;FtPinG0005112600.01;FtPinG0007922000.01;FtPinG0008823900.01;FtPinG0004975400.01	K02989+K02961+K02875+K02863+K02989+K02952+K02952+K02872
Brassinosteroid biosynthesis	ko00905	1	1	174	609	FtPinG0001269600.01	K12640
alpha-Linolenic acid metabolism	ko00592	4	7	174	609	FtPinG0005655500.01;FtPinG0005656700.01;FtPinG0005654100.01;FtPinG0005654500.01	K05894+K05894+K05894+K05894
Carbon metabolism	ko01200	4	14	174	609	FtPinG0001125200.01;FtPinG0000963500.01;FtPinG0008982400.01;FtPinG0008981900.01	K01057+K00026+K01602+K01602
Diterpenoid biosynthesis	ko00904	3	8	174	609	FtPinG0004625100.01;FtPinG0008005100.01;FtPinG0002064500.01	K04121+K05282+K04120
SNARE interactions in vesicular transport	ko04130	1	6	174	609	FtPinG0002719600.01	K08486
Glycine, serine and threonine metabolism	ko00260	1	2	174	609	FtPinG0006687800.01	K00130
Glycosphingolipid biosynthesis - globo series	ko00603	1	1	174	609	FtPinG0002250700.01	K01988
Carotenoid biosynthesis	ko00906	1	4	174	609	FtPinG0002398100.01	K09842
Purine metabolism	ko00230	5	10	174	609	FtPinG0008062100.01;FtPinG0002661900.01;FtPinG0009573700.01;FtPinG0000667900.01;FtPinG0003655800.01	K00942+K01952+K01952+K00088+K00088
Pyruvate metabolism	ko00620	1	2	174	609	FtPinG0002392000.01	K00128
ABC transporters	ko02010	1	6	174	609	FtPinG0009743300.01	K05658
Cutin, suberine and wax biosynthesis	ko00073	1	4	174	609	FtPinG0000145100.01	K15402
DNA replication	ko03030	1	3	174	609	FtPinG0005117200.01	K10742
Pentose and glucuronate interconversions	ko00040	2	7	174	609	FtPinG0001310900.01;FtPinG0000484200.01	K01728+K01728
Steroid biosynthesis	ko00100	2	2	174	609	FtPinG0007675900.01;FtPinG0001447100.01	K08242+K01824
S1 vs S3
Protein export	ko03060	3	9	151	609	FtPinG0005160500.01;FtPinG0005569800.01;FtPinG0000837800.01	K03100+K03070+K03109
Homologous recombination	ko03440	1	6	151	609	FtPinG0008265200.01	K07466
Peroxisome	ko04146	5	14	151	609	FtPinG0000734300.01;FtPinG0003971400.01;FtPinG0001361300.01;FtPinG0001004400.01;FtPinG0000835000.01	K04565+K00232+K13337+K11517+K11517
Glycosylphosphatidylinositol(GPI)-anchor biosynthesis	ko00563	1	5	151	609	FtPinG0001772800.01	K03860
Plant-pathogen interaction	ko04626	6	20	151	609	FtPinG0006736400.01;FtPinG0005526000.01;FtPinG0000984800.01;FtPinG0002483600.01;FtPinG0002177700.01;FtPinG0008383600.01	K13412+K05391+K13412+K13412+K18835+K13449
Sulfur relay system	ko04122	2	4	151	609	FtPinG0000987300.01;FtPinG0008705600.01	K00566+K00566
Glycine, serine and threonine metabolism	ko00260	1	2	151	609	FtPinG0009462700.01	K12235
Plant hormone signal transduction	ko04075	8	34	151	609	FtPinG0002580700.01;FtPinG0006747000.01;FtPinG0006401900.01;FtPinG0001577700.01;FtPinG0002770300.01;FtPinG0007643300.01;FtPinG0008443000.01;FtPinG0001622600.01	K14506+K13415+K14510+K14484+K14505+K13946+K14486+K14488
alpha-Linolenic acid metabolism	ko00592	5	7	151	609	FtPinG0005655500.01;FtPinG0005656700.01;FtPinG0005654100.01;FtPinG0005604600.01;FtPinG0008193600.01	K05894+K05894+K05894+K01723+K14674
Amino sugar and nucleotide sugar metabolism	ko00520	7	22	151	609	FtPinG0000828100.01;FtPinG0005147100.01;FtPinG0007166600.01;FtPinG0004572000.01;FtPinG0009001400.01;FtPinG0008957600.01;FtPinG0006077600.01	K01183+K13648+K00326+K13648+K00820+K00847+K01209
Mismatch repair	ko03430	1	3	151	609	tartary_newGene_1110	K08737
SNARE interactions in vesicular transport	ko04130	1	6	151	609	FtPinG0000396000.01	K08504
Endocytosis	ko04144	6	17	151	609	FtPinG0008370700.01;tartary_newGene_813;FtPinG0004303300.01;FtPinG0001223800.01;FtPinG0006015200.01;FtPinG0007056200.01	K12471+K12493+K00889+K07904+K12492+K12190
Oxidative phosphorylation	ko00190	5	9	151	609	FtPinG0007938200.01;FtPinG0007933000.01;FtPinG0000119000.01;FtPinG0007943900.01;FtPinG0000104300.01	K03882+K03882+K03882+K03882+K02262
Folate biosynthesis	ko00790	1	1	151	609	FtPinG0004822800.01	K01633
Phosphatidylinositol signaling system	ko04070	2	7	151	609	FtPinG0006172900.01;FtPinG0003406500.01	K00901+K00915
N-Glycan biosynthesis	ko00510	1	6	151	609	FtPinG0004005500.01	K00736
Selenocompound metabolism	ko00450	1	2	151	609	FtPinG0004286800.01	K00384
Pentose and glucuronate interconversions	ko00040	2	7	151	609	FtPinG0001310900.01;FtPinG0000484200.01	K01728+K01728
Sesquiterpenoid and triterpenoid biosynthesis	ko00909	2	2	151	609	FtPinG0005210900.01;FtPinG0005210300.01	K15803+K15803
mRNA surveillance pathway	ko03015	3	17	151	609	FtPinG0003234000.01;FtPinG0007040300.01;FtPinG0003114300.01	K14400+K14325+K14376
Base excision repair	ko03410	6	10	151	609	FtPinG0002732600.01;FtPinG0006769700.01;FtPinG0000037300.01;FtPinG0006426300.01;FtPinG0004197700.01;FtPinG0006425900.01	K01247+K10798+K10798+K10798+K10798+K10798
Cutin, suberine and wax biosynthesis	ko00073	2	4	151	609	FtPinG0000145100.01;FtPinG0006899400.01	K15402+K15402
Glycerophospholipid metabolism	ko00564	2	7	151	609	FtPinG0007483200.01;FtPinG0005978600.01	K08730+K13508
RNA transport	ko03013	2	17	151	609	FtPinG0003254600.01;FtPinG0008414800.01	K05749+K03257
Ubiquinone and other terpenoid-quinone biosynthesis	ko00130	1	1	151	609	FtPinG0001966300.01	K06125
Zeatin biosynthesis	ko00908	1	3	151	609	FtPinG0005658800.01	K00279
Glyoxylate and dicarboxylate metabolism	ko00630	1	2	151	609	FtPinG0009179000.01	K15893
RNA degradation	ko03018	2	16	151	609	FtPinG0005543400.01;tartary_newGene_1361	K04077+K12604
Tryptophan metabolism	ko00380	1	2	151	609	FtPinG0004446500.01	K07408
Biosynthesis of amino acids	ko01230	7	27	151	609	FtPinG0007290900.01;FtPinG0006107100.01;FtPinG0000492300.01;FtPinG0006413200.01;FtPinG0002459200.01;FtPinG0006688300.01;FtPinG0005611800.01	K01760+K01760+K01760+K00766+K00600+K12657+K00611
Sulfur metabolism	ko00920	2	4	151	609	FtPinG0002620800.01;FtPinG0007576700.01	K13811+K13811
Nitrogen metabolism	ko00910	1	5	151	609	FtPinG0006972300.01	K00262
Fatty acid metabolism	ko01212	2	4	151	609	FtPinG0002164800.01;FtPinG0002165000.01	K03921+K03921
Ubiquitin mediated proteolysis	ko04120	6	18	151	609	FtPinG0002481300.01;FtPinG0006553700.01;FtPinG0002290400.01;FtPinG0004392300.01;tartary_newGene_527;FtPinG0005800300.01	K03178+K10592+K10581+K10579+K10573+K03178
Spliceosome	ko03040	4	22	151	609	FtPinG0009692000.01;FtPinG0000133100.01;FtPinG0002892500.01;FtPinG0009105300.01	K12874+K12815+K12818+K12822
Nicotinate and nicotinamide metabolism	ko00760	1	2	151	609	FtPinG0005698100.01	K00858
Ribosome biogenesis in eukaryotes	ko03008	3	12	151	609	FtPinG0008543700.01;FtPinG0001573900.01;FtPinG0006603300.01	K14572+K06943+K14571
Proteasome	ko03050	1	3	151	609	FtPinG0003935500.01	K03066
ABC transporters	ko02010	4	6	151	609	FtPinG0009743300.01;FtPinG0000378900.01;FtPinG0007853900.01;FtPinG0007853300.01	K05658+K05658+K05658+K05658
Porphyrin and chlorophyll metabolism	ko00860	1	8	151	609	FtPinG0006239000.01	K13606
Phenylpropanoid biosynthesis	ko00940	9	19	151	609	FtPinG0000727400.01;FtPinG0006916600.01;FtPinG0006916400.01;FtPinG0006916800.01;FtPinG0006915800.01;FtPinG0006916000.01;FtPinG0008237100.01;FtPinG0000403400.01;FtPinG0003155100.01	K01188+K01188+K01188+K01188+K01188+K01188+K10775+K00430+K00430
Purine metabolism	ko00230	6	10	151	609	FtPinG0008062100.01;FtPinG0002661900.01;FtPinG0009573700.01;FtPinG0004555600.01;FtPinG0000667900.01;FtPinG0003655800.01	K00942+K01952+K01952+K01951+K00088+K00088
Cysteine and methionine metabolism	ko00270	1	3	151	609	FtPinG0002670500.01	K01762
Starch and sucrose metabolism	ko00500	4	25	151	609	FtPinG0004490100.01;FtPinG0008845100.01;FtPinG0001696200.01;FtPinG0001410700.01	K00695+K01051+K16055+K16055
Protein processing in endoplasmic reticulum	ko04141	4	23	151	609	FtPinG0009550800.01;FtPinG0002488500.01;FtPinG0004260900.01;FtPinG0005053400.01	K01230+K10666+K07953+K14015
Riboflavin metabolism	ko00740	1	2	151	609	FtPinG0001112000.01	K11752
Ribosome	ko03010	3	23	151	609	FtPinG0000374900.01;FtPinG0000243400.01;FtPinG0005487800.01	K02989+K02895+K02936
Aminoacyl-tRNA biosynthesis	ko00970	3	11	151	609	FtPinG0006069000.01;FtPinG0002819200.01;FtPinG0007592300.01	K00604+K01873+K02434
Carbon metabolism	ko01200	2	14	151	609	FtPinG0006809400.01;FtPinG0004432900.01	K00382+K00855
Pyruvate metabolism	ko00620	1	2	151	609	FtPinG0002392000.01	K00128
Circadian rhythm - plant	ko04712	1	4	151	609	FtPinG0003948300.01	K12115
DNA replication	ko03030	1	3	151	609	FtPinG0007350700.01	K02212
RNA polymerase	ko03020	1	3	151	609	FtPinG0000322200.01	K03013
S2 vs S3
Homologous recombination	ko03440	1	6	136	609	FtPinG0005339400.01	K07466
Glycosphingolipid biosynthesis - globo series	ko00603	1	1	136	609	FtPinG0002250700.01	K01988
Purine metabolism	ko00230	1	10	136	609	FtPinG0004555600.01	K01951
Ubiquinone and other terpenoid-quinone biosynthesis	ko00130	1	1	136	609	FtPinG0001966300.01	K06125
One carbon pool by folate	ko00670	1	1	136	609	FtPinG0004231500.01	K00601
N-Glycan biosynthesis	ko00510	1	6	136	609	FtPinG0004005500.01	K00736
Arachidonic acid metabolism	ko00590	1	2	136	609	FtPinG0009568800.01	K18592
Glutathione metabolism	ko00480	3	7	136	609	FtPinG0006851600.01;FtPinG0006850500.01;FtPinG0006851000.01	K00799+K00799+K00799
Glycosylphosphatidylinositol(GPI)-anchor biosynthesis	ko00563	2	5	136	609	FtPinG0001772800.01;FtPinG0006300400.01	K03860+K05291
RNA transport	ko03013	4	17	136	609	FtPinG0003254600.01;FtPinG0008681400.01;FtPinG0002914600.01;FtPinG0005807500.01	K05749+K14289+K00784+K03260
Phenylpropanoid biosynthesis	ko00940	2	19	136	609	FtPinG0000403400.01;FtPinG0003155100.01	K00430+K00430
Endocytosis	ko04144	3	17	136	609	FtPinG0001223800.01;FtPinG0006015200.01;FtPinG0007056200.01	K07904+K12492+K12190
Amino sugar and nucleotide sugar metabolism	ko00520	6	22	136	609	FtPinG0005147100.01;FtPinG0007166600.01;FtPinG0001353100.01;FtPinG0008957600.01;FtPinG0004430000.01;FtPinG0006077600.01	K13648+K00326+K01809+K00847+K01836+K01209
DNA replication	ko03030	1	3	136	609	FtPinG0007350700.01	K02212
Sulfur relay system	ko04122	2	4	136	609	FtPinG0000987300.01;FtPinG0008705600.01	K00566+K00566
alpha-Linolenic acid metabolism	ko00592	5	7	136	609	FtPinG0005655500.01;FtPinG0005656700.01;FtPinG0005654100.01;FtPinG0005604600.01;FtPinG0008193600.01	K05894+K05894+K05894+K01723+K14674
Plant-pathogen interaction	ko04626	6	20	136	609	FtPinG0006736400.01;FtPinG0005526000.01;FtPinG0006012700.01;FtPinG0002483600.01;FtPinG0002177700.01;FtPinG0008383600.01	K13412+K05391+K05391+K13412+K18835+K13449
Ether lipid metabolism	ko00565	1	1	136	609	FtPinG0000033000.01	K13510
Mismatch repair	ko03430	1	3	136	609	tartary_newGene_1110	K08737
SNARE interactions in vesicular transport	ko04130	1	6	136	609	FtPinG0000396000.01	K08504
Diterpenoid biosynthesis	ko00904	1	8	136	609	FtPinG0002064500.01	K04120
Biosynthesis of amino acids	ko01230	2	27	136	609	FtPinG0006688300.01;FtPinG0005611800.01	K12657+K00611
Glycerophospholipid metabolism	ko00564	2	7	136	609	FtPinG0007483200.01;FtPinG0005978600.01	K08730+K13508
Photosynthesis	ko00195	5	5	136	609	FtPinG0009552800.01;FtPinG0007693200.01;FtPinG0004204300.01;FtPinG0000733300.01;FtPinG0002007800.01	K02693+K02641+K02694+K02694+K02694
Oxidative phosphorylation	ko00190	5	9	136	609	FtPinG0007938200.01;FtPinG0007933000.01;FtPinG0000119000.01;FtPinG0007943900.01;FtPinG0000104300.01	K03882+K03882+K03882+K03882+K02262
Ribosome biogenesis in eukaryotes	ko03008	4	12	136	609	FtPinG0008543700.01;FtPinG0001573900.01;FtPinG0005756900.01;FtPinG0006603300.01	K14572+K06943+K14572+K14571
RNA degradation	ko03018	3	16	136	609	FtPinG0006582600.01;FtPinG0001876000.01;tartary_newGene_1361	K14442+K13126+K12604
Ribosome	ko03010	7	23	136	609	FtPinG0000374900.01;FtPinG0007597400.01;FtPinG0000243400.01;FtPinG0007922000.01;FtPinG0008823900.01;FtPinG0004975400.01;FtPinG0005487800.01	K02989+K02875+K02895+K02952+K02952+K02872+K02936
Peroxisome	ko04146	4	14	136	609	FtPinG0000734300.01;FtPinG0007461400.01;FtPinG0001004400.01;FtPinG0000835000.01	K04565+K01897+K11517+K11517
Circadian rhythm - plant	ko04712	1	4	136	609	FtPinG0003948300.01	K12115
Tryptophan metabolism	ko00380	1	2	136	609	FtPinG0004446500.01	K07408
Selenocompound metabolism	ko00450	1	2	136	609	FtPinG0004286800.01	K00384
ABC transporters	ko02010	3	6	136	609	FtPinG0000378900.01;FtPinG0007853900.01;FtPinG0007853300.01	K05658+K05658+K05658
Carbon metabolism	ko01200	3	14	136	609	FtPinG0006809400.01;FtPinG0001125200.01;FtPinG0000963500.01	K00382+K01057+K00026
Glycine, serine and threonine metabolism	ko00260	1	2	136	609	FtPinG0009462700.01	K12235
Spliceosome	ko03040	7	22	136	609	FtPinG0009692000.01;FtPinG0000133100.01;FtPinG0002892500.01;FtPinG0001171200.01;FtPinG0003480800.01;FtPinG0009105300.01;FtPinG0005811500.01	K12874+K12815+K12818+K12879+K11088+K12822+K12622
Butanoate metabolism	ko00650	1	1	136	609	FtPinG0004785800.01	K00074
Riboflavin metabolism	ko00740	1	2	136	609	FtPinG0001112000.01	K11752
Cutin, suberine and wax biosynthesis	ko00073	1	4	136	609	FtPinG0006899400.01	K15402
mRNA surveillance pathway	ko03015	1	17	136	609	FtPinG0003234000.01	K14400
Plant hormone signal transduction	ko04075	8	34	136	609	FtPinG0002580700.01;FtPinG0001844800.01;FtPinG0006401900.01;FtPinG0001577700.01;FtPinG0002770300.01;FtPinG0007643300.01;FtPinG0008443000.01;FtPinG0001622600.01	K14506+K14498+K14510+K14484+K14505+K13946+K14486+K14488
Base excision repair	ko03410	2	10	136	609	FtPinG0002732600.01;FtPinG0006769700.01	K01247+K10798
Folate biosynthesis	ko00790	1	1	136	609	FtPinG0004822800.01	K01633
Zeatin biosynthesis	ko00908	1	3	136	609	FtPinG0005658800.01	K00279
Phosphatidylinositol signaling system	ko04070	2	7	136	609	FtPinG0006172900.01;FtPinG0003406500.01	K00901+K00915
Starch and sucrose metabolism	ko00500	4	25	136	609	FtPinG0003058900.01;FtPinG0001696200.01;FtPinG0009261400.01;FtPinG0009419100.01	K01187+K16055+K16055+K01051
Fatty acid metabolism	ko01212	2	4	136	609	FtPinG0002164800.01;FtPinG0002165000.01	K03921+K03921
Nicotinate and nicotinamide metabolism	ko00760	1	2	136	609	FtPinG0005698100.01	K00858
Phagosome	ko04145	1	5	136	609	FtPinG0002187400.01	K08492
Protein processing in endoplasmic reticulum	ko04141	5	23	136	609	FtPinG0009550800.01;FtPinG0002488500.01;FtPinG0004260900.01;FtPinG0009210500.01;FtPinG0005053400.01	K01230+K10666+K07953+K13993+K14015
Proteasome	ko03050	1	3	136	609	FtPinG0003935500.01	K03066
Protein export	ko03060	2	9	136	609	FtPinG0005569800.01;FtPinG0000837800.01	K03070+K03109
Cysteine and methionine metabolism	ko00270	1	3	136	609	FtPinG0002670500.01	K01762
Aminoacyl-tRNA biosynthesis	ko00970	4	11	136	609	FtPinG0006069000.01;FtPinG0000902500.01;FtPinG0002819200.01;FtPinG0007592300.01	K00604+K14164+K01873+K02434
Ubiquitin mediated proteolysis	ko04120	3	18	136	609	FtPinG0002481300.01;FtPinG0004392300.01;tartary_newGene_527	K03178+K10579+K10573
