# Supplementary material for: Integrated microRNA and transcriptome profiling reveal key miRNA-mRNA interaction pairs associated with seed development in Tartary buckwheat (Fagopyrum tataricum)
Source: BMC Plant Biol. 2021 Mar 9;21:132. doi: 10.1186/s12870-021-02914-w (PMC7941931; doi:10.1186/s12870-021-02914-w)
Supplement: Supplementary file 1 — Additional file 1: Table S1. Characteristic features of all the identified DCL, AGO, HYL1, SE, HST, and RDRs in tartary buckwheat genome. Table S2. Length distribution of sRNA sequences identified in developing tartary buckwheat seeds. Table S3. Information of identified conserved miRNAs. Table S4. Information of identified novel miRNAs. Table S5. Predicted target genes of miRNAs in tartary buckwheat. Table S6. Annotation of miRNAs target genes in tartary buckwheat. Table S7. Information of TFs targeting by miRNAs. Table S8. miRNAs have target genes are the orthologs of the known seed or organ size. Table S9. miRNAs have target genes are the orthologs of the known structural or regulatory genes of flavonoid biosynthesis. Table S10. KEGG pathways of the target genes of DEMs. Table S11. miRNA-mRNA interaction pairs show expression negative correlation during tartary buckwheat seed development. Table S12. Primers of sequences for qRT-PCR analysis. Table S13. Primers of sequences for RLM-5′RACE analysis. [file 12870_2021_2914_MOESM1_ESM.zip › Table S11.xlsx]

## Sheet: Sheet1
Table S11. miRNA-mRNA interaction pairs show expression negative correlation during tartary buckwheat seed development.
miRNA ID	Target gene ID	Pearson	P -value
fta-miR156c-5p	FtPinG0000496000.01	-0.708923	0.00340129
fta-miR156h-5p	FtPinG0000387400.01	-0.914328	0.00144051
	FtPinG0001940300.01	-0.861512	0.00020962
	FtPinG0005289100.01	-0.911456	0.00033062
	FtPinG0005522500.01	-0.916961	0.00024288
	FtPinG0005624200.01	-0.800064	0.0004406
	FtPinG0005772500.01	-0.826226	0.845959
	FtPinG0009120200.01	-0.934483	0.00228348
fta-miR157-5p	FtPinG0001530600.01	-0.795429	0.00071965
	FtPinG0007350700.01	-0.878969	0.00076818
	FtPinG0008009600.01	-0.927284	0.00073477
fta-miR164a-5p	FtPinG0000240100.01	-0.89303	0.00275096
	FtPinG0002339300.01	-0.830969	0.00842386
	FtPinG0003018500.01	-0.90824	0.00353561
	FtPinG0003134600.01	-0.818698	0.00281072
fta-miR164c-5p	FtPinG0006614900.01	-0.752785	0.00301103
	FtPinG0006804700.01	-0.815743	0.0194686
fta-miR166b-3p	FtPinG0006632200.01	-0.683507	0.00136993
	FtPinG0006851000.01	-0.848628	0.0243113
	FtPinG0006851600.01	-0.547498	0.188944
	FtPinG0009174800.01	-0.828586	0.00232689
fta-miR166c-3p	FtPinG0008845600.01	-0.774253	0.00130703
fta-miR166g-3p	FtPinG0008326500.01	-0.640025	0.00145693
fta-miR166i-5p	FtPinG0004865100.01	-0.959919	2.86e-06
fta-miR166j-3p	FtPinG0009852300.01	-0.660048	0.00070739
fta-miR167c-5p	FtPinG0000230100.01	-0.580836	3.17e-06
	FtPinG0001235200.01	-0.69277	3.184e-05
	FtPinG0002560000.01	-0.739421	3.208e-05
	FtPinG0005477800.01	-0.798027	3.166e-05
	FtPinG0006017600.01	-0.693838	3.165e-05
fta-miR390a-5p	FtPinG0000957700.01	-0.980931	0.00243363
	FtPinG0008213400.01	-0.820381	0.00260667
fta-miR395b-3p	FtPinG0003069700.01	-0.750696	0.13724
	FtPinG0005171700.01	-0.720767	0.132904
fta-miR395d-3p	FtPinG0002020300.01	-0.846103	0.0933265
	FtPinG0007576700.01	-0.570652	0.139894
fta-miR396a-5p	FtPinG0000680700.01	-0.726895	0.00058942
	FtPinG0003172000.01	-0.78815	0.00059881
	FtPinG0005517700.01	-0.696064	0.00076054
fta-miR396c-3p	FtPinG0005040200.01	-0.778492	0.00798585
fta-miR396d-3p	FtPinG0007060600.01	-0.6516	0.0195733
fta-miR396g-5p	FtPinG0005901900.01	-0.594282	0.00062548
	FtPinG0009355400.01	-0.543443	0.00062456
fta-miR397-5p	FtPinG0000966400.01	-0.642519	0.0741921
fta-miR399b-3p	FtPinG0002932000.01	-0.575935	0.00189576
	FtPinG0003424700.01	-0.815705	0.00231726
fta-miR530c-5p	FtPinG0000828100.01	-0.721056	0.07862
	FtPinG0002594600.01	-0.596174	0.0195524
	FtPinG0003179400.01	-0.536081	0.0879764
	FtPinG0005522700.01	-0.824158	0.205935
	FtPinG0005912000.01	-0.788935	0.470124
	FtPinG0006534000.01	-0.84634	0.0787381
	FtPinG0007868400.01	-0.787173	0.090776
	FtPinG0008726500.01	-0.891543	0.102226
fta-miR858a-5p	FtPinG0000919400.01	-0.912683	1.308e-05
	FtPinG0001149900.01	-0.536304	1.314e-05
	FtPinG0002607600.01	-0.713995	1.3e-05
	FtPinG0003084400.01	-0.54089	1.308e-05
	FtPinG0003543800.01	-0.76017	1.302e-05
	FtPinG0005011800.01	-0.790555	1.305e-05
	FtPinG0007213700.01	-0.891744	1.309e-05
	FtPinG0007214000.01	-0.797669	1.304e-05
	FtPinG0008420900.01	-0.934255	1.307e-05
	FtPinG0009153900.01	-0.935509	1.303e-05
fta_novel_miR3	FtPinG0005274200.01	-0.845358	0.0581579
fta_novel_miR15	FtPinG0000844300.01	-0.739915	0.0731873
	FtPinG0001255800.01	-0.520326	0.0728351
	FtPinG0002291000.01	-0.914486	0.0844438
	FtPinG0002401000.01	-0.588269	0.0789073
	FtPinG0002770300.01	-0.756219	0.0797325
	FtPinG0003109900.01	-0.840275	0.0780472
	FtPinG0005188800.01	-0.627233	0.0730643
	FtPinG0005977700.01	-0.949381	0.0758397
	FtPinG0006272800.01	-0.872203	0.0791763
	FtPinG0006313000.01	-0.874746	0.0750817
	FtPinG0007716000.01	-0.942873	0.0817497
	FtPinG0007853300.01	-0.54415	0.0765582
	FtPinG0008691200.01	-0.955263	0.0740839
	FtPinG0008734100.01	-0.88033	0.0748489
	FtPinG0008908100.01	-0.953172	0.0729751
	FtPinG0009238100.01	-0.50423	0.0963912
fta_novel_miR17	FtPinG0000491900.01	-0.985228	1.741e-05
	FtPinG0000612500.01	-0.756765	1.734e-05
	FtPinG0001194500.01	-0.982041	1.778e-05
	FtPinG0005891600.01	-0.963161	1.747e-05
	FtPinG0007576600.01	-0.547597	1.766e-05
fta_novel_miR37	FtPinG0004072300.01	-0.569952	0.00125635
	FtPinG0004651400.01	-0.873631	0.00773446
fta_novel_miR38	FtPinG0002384200.01	-0.650105	0.128269
	FtPinG0009212400.01	-0.807098	0.0715489
fta_novel_miR41	FtPinG0002471300.01	-0.551148	0.00158884
	FtPinG0007248800.01	-0.791831	0.00150266
fta_novel_miR55	FtPinG0005410000.01	-0.635274	0.0178868
fta_novel_miR56	FtPinG0000757100.01	-0.871594	0.0716423
	FtPinG0001781800.01	-0.63009	0.071616
	FtPinG0002819200.01	-0.810083	0.0716158
	FtPinG0004066500.01	-0.961369	0.0716267
	FtPinG0004685100.01	-0.5341	0.0716297
	FtPinG0005619300.01	-0.830702	0.071598
	FtPinG0005882800.01	-0.645791	0.0716079
	FtPinG0005884600.01	-0.701087	0.0716446
	FtPinG0007643300.01	-0.802665	0.0716197
	FtPinG0008212200.01	-0.7187	0.0716382
	FtPinG0008563900.01	-0.712535	0.0716062
	FtPinG0009191700.01	-0.870582	0.0716053
	FtPinG0009355200.01	-0.810432	0.0716079
	FtPinG0009511500.01	-0.902023	0.0715997
fta_novel_miR73	FtPinG0007761700.01	-0.566222	0.102396
fta_novel_miR90	FtPinG0001468500.01	-0.802709	0.0731097
	FtPinG0002505200.01	-0.573502	0.0731122
	FtPinG0003837300.01	-0.826667	0.0730936
	FtPinG0008443000.01	-0.750726	0.0730896
fta_novel_miR118	FtPinG0003617400.01	-0.887714	0.0177247
fta_novel_miR123	FtPinG0000299300.01	-0.657063	0.00568718
	FtPinG0002626600.01	-0.794057	0.00060447
	FtPinG0003531700.01	-0.65534	0.00585059
	FtPinG0006913600.01	-0.648236	0.00570024
