# Supplementary material for: Integrated microRNA and transcriptome profiling reveal key miRNA-mRNA interaction pairs associated with seed development in Tartary buckwheat (Fagopyrum tataricum)
Source: BMC Plant Biol. 2021 Mar 9;21:132. doi: 10.1186/s12870-021-02914-w (PMC7941931; doi:10.1186/s12870-021-02914-w)
Supplement: Supplementary file 1 — Additional file 1: Table S1. Characteristic features of all the identified DCL, AGO, HYL1, SE, HST, and RDRs in tartary buckwheat genome. Table S2. Length distribution of sRNA sequences identified in developing tartary buckwheat seeds. Table S3. Information of identified conserved miRNAs. Table S4. Information of identified novel miRNAs. Table S5. Predicted target genes of miRNAs in tartary buckwheat. Table S6. Annotation of miRNAs target genes in tartary buckwheat. Table S7. Information of TFs targeting by miRNAs. Table S8. miRNAs have target genes are the orthologs of the known seed or organ size. Table S9. miRNAs have target genes are the orthologs of the known structural or regulatory genes of flavonoid biosynthesis. Table S10. KEGG pathways of the target genes of DEMs. Table S11. miRNA-mRNA interaction pairs show expression negative correlation during tartary buckwheat seed development. Table S12. Primers of sequences for qRT-PCR analysis. Table S13. Primers of sequences for RLM-5′RACE analysis. [file 12870_2021_2914_MOESM1_ESM.zip › Table S3.xlsx]

## Sheet: Sheet1
Table S3 Information of identified conserved miRNAs
				Counts
miRNA family	miRNA name	Mature_sequence	Length (bp)	S1-1	S1-2	S2-1	S2-2	S3-1	S3-2
MiR156/157	fta-miR156a-5p	TGACAGAAGAGAGTGAGCAC	20	2257	3075	1796	1746	1585	572
	fta-miR156b-5p	TGACAGAAGAGAGAGAGCAC	20	0	2	0	0	0	0
	fta-miR156c-5p	TTGACAGAAGATAGAGAGCAC	21	13	18	4	4	5	3
	fta-miR156d-5p	TTGACAGAAGAGAGAGAGCAC	21	0	2	0	0	0	0
	fta-miR156e-5p	TGACAGAAGAGAGTGAGCACA	21	2254	3071	1794	1743	1582	566
	fta-miR156f-3p	TGACAGAAGAGAGAGAGCACA	21	0	2	0	0	0	0
	fta-miR156g-5p	TTGACAGAAGAGAGTGAGCAC	21	3029	4191	2335	2259	2232	765
	fta-miR156h-5p	TGACAGAAGAGAGGGAGCA	19	5	3	4	2	4	5
	fta-miR156i-5p	TTGACAGAAGATAGAGAGC	19	13	18	5	4	5	3
	fta-miR156j-5p	CTGACAGAAGATAGAGAGCAC	21	25	34	25	32	37	16
	fta-miR157-5p	TGACAGAAGATAGAGAGCAC	20	32	49	27	32	43	23
MiR159	fta-miR159-3p	TTTGGATTGAAGGGAGCTCTA	21	67201	95396	54380	53334	34073	14806
MiR160	fta-miR160a-5p	TGCCTGGCTCCCTGTATGCCA	21	27	35	33	30	22	8
	fta-miR160b-5p	TGCCTGGCTCCCTGCATGCCA	21	0	0	0	1	0	0
	fta-miR160c-3p	TGCCTGGCTCCCTGTATGCC	20	7	11	10	13	9	2
	fta-miR160d-3p	GCGTATGAGGAGCCAAGCATA	21	3	3	12	11	1	0
MiR162	fta-miR162a-3p	TCGATAAACCTCTGCATCCAG	21	1696	2014	1733	1540	1052	343
	fta-miR162b-5p	GGAGGCAGCGGTTCATCGATC	21	2	2	3	7	3	0
	fta-miR162c-5p	TGGAGGCAGCGGTTCATCGATC	22	2	2	3	7	3	0
	fta-miR162d-3p	TCGATAAACCTCTGCATCCA	20	1696	2014	1734	1543	1053	343
MiR164	fta-miR164a-5p	TGGAGAAGCAGGGCACGTGCA	21	124	247	131	164	20	6
	fta-miR164b-5p	TGGAGAAGCAGGGCACGTGCAA	22	124	247	131	164	20	6
	fta-miR164c-5p	TGGAGAAGCAGGGCACGTGC	20	124	247	131	164	20	6
MiR166	fta-miR166a-3p	TCGGACCAGGCTTCATTCCCCC	22	1714	2857	672	555	500	189
	fta-miR166b-3p	TCGGACCAGGCTTCATTCC	19	40	42	10	8	13	6
	fta-miR166c-3p	TCGGACCAGGCTTCATTCCCC	21	1714	2857	672	555	500	189
	fta-miR166d-3p	TCTCGGACCAGGCTTCATTCC	21	1689	2804	643	539	499	182
	fta-miR166e-3p	TCGGACCAGGCTTCATTCCCTT	22	1169	2114	518	467	291	121
	fta-miR166f-5p	TCGGACCAGGCTTCATTCCCT	21	1169	2114	518	467	291	121
	fta-miR166g-3p	GGACCAGGCTTCATTCCCC	19	1682	2789	638	532	493	181
	fta-miR166h-3p	CTCGGACCAGGCTTCATTCCC	21	2101	3743	853	683	578	213
	fta-miR166i-5p	GGAATGTTGGCTGGCTCGAGG	21	181	196	278	247	161	67
	fta-miR166j-3p	TCGGACCAGGCTTCATTCCC	20	100	113	30	23	30	14
	fta-miR166k-3p	CGGACCAGGCTTCATTCCCC	20	2	2	0	0	1	0
MiR167	fta-miR167a-5p	TGAAGCTGCCAGCATGATCTAA	22	1906	2627	1106	962	731	267
	fta-miR167b-5p	TGAAGCTGCCAGCATGATCTA	21	1906	2627	1106	962	731	267
	fta-miR167c-5p	TGAAGCTGCCAGCATGATCT	20	14622	20200	7798	6843	5313	1834
MiR168	fta-miR168a-5p	TCGCTTGGTGCAGGTCGGGA	20	254	350	268	388	131	32
	fta-miR168b-3p	CCCGCCTTGCATCAACTGAAT	21	193	267	827	1339	277	35
	fta-miR168b-5p	TCGCTTGGTGCAGGTCGGGAA	21	241	334	268	384	124	31
	fta-miR168c-5p	TCGCTTGGTGCAGGTCGGG	19	249	341	268	386	126	32
	fta-miR168d-5p	TCGCTTGGTGCAGGTCGGGAC	21	280	346	521	712	208	54
MiR169	fta-miR169a-5p	CAGCCAAGGATGACTTGCCGG	21	0	1	2	3	0	1
	fta-miR169b-3p	GGCAGTCTCCTTGGCTATC	19	2	5	6	4	4	0
	fta-miR169c-5p	TAGCCAAGGACGACTTGCCTG	21	54	93	66	73	39	14
MiR171	fta-miR171a-3p	TGATTGAGCCGTGCCAATATC	21	17	16	24	17	4	1
	fta-miR171b-3p	TGATTGAGCCGTGCCAATAT	20	29	24	27	21	5	1
	fta-miR171c-3p	TTGAGCCGTGCCAATATCACG	21	15	9	7	5	1	0
	fta-miR171d-3p	TTGAGCCGTGCCAATATCAC	20	15	9	7	5	1	0
	fta-miR171e-5p	GGATATTGGTGCGGTTCAATC	21	3	15	5	0	7	0
	fta-miR171f-3p	TTGAGCCGCGCCAATATCACT	21	7	15	11	7	0	0
MiR172	fta-miR172a-3p	AGAATCTTGATGATGCTGCAT	21	3	7	8	4	0	0
	fta-miR172b-3p	TGAATCTTGATGATGCTGCAT	21	11	31	16	10	15	1
	fta-miR172c-3p	AGAATCTTGATGATGCTGCA	20	3	3	3	0	0	0
	fta-miR172d-3p	GGAGCATCATCAAGATTCACA	21	10	12	3	4	1	0
	fta-miR172e-3p	AGAATCTTGATGATGCTGCAG	21	84	110	53	42	18	3
	fta-miR172e-5p	GCAGCATTATCAAGATTCACA	21	0	3	1	13	0	1
	fta-miR172g-3p	AGAATCTTGATGATGCTGC	19	2	3	1	0	0	0
MiR319	fta-miR319a-3p	TTGGACTGAAGGGAGCTCCCT	21	1809	1731	2562	2088	1013	410
	fta-miR319b-3p	TTGGACTGAAGGGAGCTCC	19	6	5	3	3	2	2
	fta-miR319c-3p	TTGGACTGAAGGGAGCTCCC	20	1896	1810	2620	2109	1056	431
	fta-miR319d-3p	TTGGACTGAAGGGAGCTCCT	20	184	181	247	267	82	24
	fta-miR319e-3p	TTGGACTGAAGGGAGCTCCTT	21	71	75	92	89	36	13
	fta-miR319f-3p	ATTGGACTGAAGGGAGCTCC	20	53	48	43	45	25	15
	fta-miR319g-3p	CTTGGACTGAAGGGAGCTCC	20	15	11	10	10	3	3
	fta-miR319h-3p	CTTGGACTGAAGGGAGCTCCC	21	471	496	634	554	281	100
	fta-miR319i-3p	CTTGGACTGAAGGGAGCTCCT	21	183	181	247	267	82	24
	fta-miR319j-3p	TTTTGGACTGAAGGGAGCTCC	21	65	60	70	67	35	13
MiR390	fta-miR390a-5p	AAGCTCAGGAGGGATAGCGCC	21	45	66	31	33	5	2
	fta-miR390b-5p	AGCTCAGGAGGGATAGCGCC	20	45	66	31	33	5	2
MiR393	fta-miR393a-5p	TCCAAAGGGATCGCATTGATC	21	7	7	6	5	1	1
	fta-miR393b-5p	TCCAAAGGGATCGCATTGATCC	22	7	7	6	5	1	1
	fta-miR393c-3p	ATCATGCTATCCCTTTGGATT	21	1	2	4	5	0	0
MiR394	fta-miR394a-5p	TTGGCATTCTGTCCACCTCC	20	385	525	355	314	225	66
MiR395	fta-miR395a-5p	CTGAAGTGTTTGGGGGAACTCC	22	16	23	3	0	1	0
	fta-miR395b-3p	TGAAGTGTTTGGGGGAACTC	20	27	41	5	0	1	0
	fta-miR395c-3p	CTGAAGTGTTTGGGGGGACTC	21	2	11	0	0	0	0
	fta-miR395d-3p	CTGAAGTGTTTGGGGGAACTC	21	16	22	3	0	1	0
MiR396	fta-miR396a-5p	TTCCACAGCTTTCTTGAACTG	21	1249	1899	2695	3439	1035	416
	fta-miR396b-3p	GTTCAATAAAGCTGTGGGAAG	21	2101	1904	4733	7030	1224	566
	fta-miR396c-3p	TTCAATAAAGCTGTGGGAAG	20	2092	1896	4686	6945	1205	559
	fta-miR396d-3p	GTTCAATAAAGCTGTGGGAA	20	331	195	1297	1948	341	170
	fta-miR396e-5p	TTCCACAGCTTTCTTGAACT	20	2856	6647	3620	4182	1718	537
	fta-miR396f-5p	TTCCACAGCTTTCTTGAACTT	21	3610	8008	4058	4549	1890	578
	fta-miR396g-5p	TCCACAGCTTTCTTGAACTG	20	1230	1862	2680	3425	1030	414
MiR397	fta-miR397-5p	TCATTGAGTGCAGCGTTGATG	21	9	6	34	44	3	1
MiR398	fta-miR398a-3p	TGTGTTCTCAGGTCACCCCT	20	22	30	27	32	6	3
	fta-miR398b-3p	TGTGTTCTCAGGTCACCCCTT	21	22	30	27	32	6	3
	fta-miR398c-3p	TGTGTTCTCAGGTCGCCCCTG	21	486	679	1821	1612	629	200
MiR399	fta-miR399a-3p	TGCCAAAGGAGAGTTGCCCTA	21	3	6	0	1	3	0
	fta-miR399b-3p	TGCCAAAGGAGAGTTGCCCTG	21	38	50	22	13	5	4
	fta-miR399c-3p	CGCCAAAGGAGAGTTGCCCTG	21	94	136	9	4	7	2
MiR408	fta-miR408a-3p	TGCACTGCCTCTTCCCTGGCT	21	128	360	322	257	32	4
	fta-miR408b-3p	TGCACTGCCTCTTCCCTGGC	20	128	360	322	257	32	4
MiR530	fta-miR530a-5p	TGCATTTGCACCTGCACCTA	20	122	150	155	186	25	21
	fta-miR530b-5p	TGCATTTGCACCTGCACCTAC	20	122	150	155	186	25	21
	fta-miR530c-5p	TGCATTTGCACCTGCACCTT	20	184	246	28	12	5	1
MiR828	fta-miR828-5p	TCTTGCTTAAATGAGTATTCCA	22	2	1	8	11	0	0
MiR845	fta-miR845-3p	CGGCTCTGATACCAGTTGATG	21	0	1	1	0	0	0
MiR858	fta-miR858a-5p	TTTCGTTGTCTGTTCGACCTT	21	777	960	634	478	1021	1302
	fta-miR858b-3p	TTCGTTGTCTGTTCGACCTTG	21	765	1427	936	1190	595	270
