# Supplementary material for: Integrated microRNA and transcriptome profiling reveal key miRNA-mRNA interaction pairs associated with seed development in Tartary buckwheat (Fagopyrum tataricum)
Source: BMC Plant Biol. 2021 Mar 9;21:132. doi: 10.1186/s12870-021-02914-w (PMC7941931; doi:10.1186/s12870-021-02914-w)
Supplement: Supplementary file 1 — Additional file 1: Table S1. Characteristic features of all the identified DCL, AGO, HYL1, SE, HST, and RDRs in tartary buckwheat genome. Table S2. Length distribution of sRNA sequences identified in developing tartary buckwheat seeds. Table S3. Information of identified conserved miRNAs. Table S4. Information of identified novel miRNAs. Table S5. Predicted target genes of miRNAs in tartary buckwheat. Table S6. Annotation of miRNAs target genes in tartary buckwheat. Table S7. Information of TFs targeting by miRNAs. Table S8. miRNAs have target genes are the orthologs of the known seed or organ size. Table S9. miRNAs have target genes are the orthologs of the known structural or regulatory genes of flavonoid biosynthesis. Table S10. KEGG pathways of the target genes of DEMs. Table S11. miRNA-mRNA interaction pairs show expression negative correlation during tartary buckwheat seed development. Table S12. Primers of sequences for qRT-PCR analysis. Table S13. Primers of sequences for RLM-5′RACE analysis. [file 12870_2021_2914_MOESM1_ESM.zip › Table S4.xlsx]

## Sheet: Sheet1
Table S4 Information of identified novel miRNAs
									Counts
miRNA	GenomeID	strand	start	end	MiRNA family	mature_sequence	Length	pre_seq	S1-1	S1-2	S2-1	S2-2	S3-1	S3-2
fta_novel_miR1	Ft1	+	14021384	14021633	unknown	ucagauugcagauaggguuug	21	ccgagucccaaugcuagauacauuuuaaccccgugucuaacaaggcggucaguauuuaucaguuauuucaauuaauuuagauguuucauguuuguuauucaaaccuuauauaugcaauuugaauggaaaauaaguuaaggcuuuccaaaucaguuuugugccauguuucguugaagcugacuuggaaagucucaacugcuuuuucauucagauugcagauaggguuugaaucacaaacaaaagcuugcau	11	28	18	27	21	5
fta_novel_miR2	Ft1	+	20368081	20368330	MiR164	caugugccugucuucaccauc	21	aucucccuucccuucauuucuauaaccugcagaguugcagacagaagacaaaucuagguaugagcgaugagcaagguggagaagcagggcacgugcauuucuaacccauucagcaaaccuuaaucuccucuaauuaaucauuauguuguauuuauuauaauggaaauaauauauuuuguuaagacuacugcaaauggguuaguccuucaugugccugucuucaccauccugccugcucuaccuucuuuaa	41	41	41	51	8	2
fta_novel_miR3	Ft1	+	22847301	22847550	MiR164	caugugcccgucuuccccauc	21	cuaauccacuuuuccuuccaauucccuuuacucucuuuuugugcuucacugcugcugugauuaauccaagaauuaauagagaaggcuaggugagggugaggagcaagauggagaagcagggcacgugcauuacuaacucaugcaaucucuuccauuuaucaugcauauauaucucuuauugccucauauacaaugguguuaguacuucaugugcccgucuuccccaucgugcccaccccacuuuaauacg	29	35	149	190	21	2
fta_novel_miR4	Ft1	+	30384398	30384647	MiR5067	auagagugugucaacuuugagauu	24	aaaauaauuuuuaauauaaauaauuuuaauacuuaacuaauauauguuuacauuaaaauuucuugaaagauaaaguucauaaucuuuuguuauuuuaucugccuuuauaaucuugucgacauuaauaauuuucauauuccaugaauuuuaguaaauucauuuuuguaacauauaaaaauauuuuuacuaaagaaguagaauuaaauagagugugucaacuuugagauuaugaugagaguugaagacaacu	214	312	318	199	95	36
fta_novel_miR5	Ft1	+	2920700	2920949	MiR398	ggagugacacuaagaacacagg	22	ugggugugggugcacccccggaggagugacacuaagaacacagggaaagccaucgaaucgcgaucaucgucgaguauaugacgagaucauuuuggccuguguucucaggucaccccuuuggaggagcauccuucuucccauuauacuguacugcuagucugcuauaaugcuauggacucauuuguugcuuuacuuccaaauucaaugcuccucuuccaagaguauaaggucuauaacuaucccuccucuc	186	213	292	500	114	70
fta_novel_miR6	Ft1	+	43890764	43891013	unknown	ugguaauucgucuccucuugu	21	ucgugaucuugcuccuucucugugguaauucgucuccucuuguucauauguucauauguacaaggaggugaagucaagcugcuagaugcuccugcaucaauaagaaaagagggagagggauaaggguuagaaauuucauauuuuaguuggguuuuuguugguuauugauccaagaucaacuuaaaucaaaacaguaaacuaaaaaacacaaacaacaagauuguaucaaauuaucggaaaaagauagauu	55	157	77	55	21	2
fta_novel_miR7	Ft1	+	50551603	50551852	unknown	aucuagucuauacguauacccaug	24	ggaaauccaacuaucuauuuuacauuaguuaauaaacugauuauuuauuggaucuagguaauaaacugacuacaacuucauuguaaguugauguuagccugccucccggcccugcuccuuagcuaaaaccuggauaaguggguaacuuaugaauuuacggccuguuugguuugaacuccggaaacggaaacgaaauaaaaacguaucuagucuauacguauacccauguucaugaaguuuuugguaauca	118	206	71	60	14	18
fta_novel_miR8	Ft1	+	59798531	59798780	MiR8663	augaacuugugaaucuuuaucauu	24	aauuuaaagcauaucauguuuuaugaacuugugaaucuuuaucauuauugauaagggauuugcagggucauaaauuagcgaaaacauagcauaaaaacaugcuaucacuagcaucauauaaauuacuugcuuuuccgaugcuuuuaccauccgguauagucacucaaugcuucuuuaacaaauugacgauacuauaacacaaaaagauugaaucucauuaaaagaggauaaagaaugagacggagaagca	65	91	86	49	27	16
fta_novel_miR9	Ft1	+	62101055	62101304	unknown	uuucuguaugcuauuauaaug	21	uuacuaucaggcuccgaucguauuucuguaugcuauuauaaugcccauauugggccucuguguuguuuugauacgccuccaauggucagugcauuauuggcgcauauuucgauucucauccaucggagccuggauaguaacuuguucaucuucuccaaacagauguacuaccccacugggcaacacaaaccuauccaggucacugacaaucuguacuaccccacugggcaacacaaaccuauccagguca	16	24	19	15	19	8
fta_novel_miR10	Ft1	-	19025840	19026089	unknown	uuuagaggaaagguauuagau	21	ugggugcccaaggcucagcuaggagcgccugggggugccugauguuuaauuuuguauaaaaucaguaagagaauucuuuuaaaaauaccccguucggguuuggcucccaugaaguuagagaaucaauuucacaugaaguugauuuaaucuaauacccuucaucuaaaauuaaggacuaagauuaauucauuaaucuuagcccuugauuuuagaggaaagguauuagauucaaucaacuucauauugaagu	91	127	90	95	81	26
fta_novel_miR11	Ft1	-	22098329	22098578	unknown	augauuugguggaauaucuggacc	24	guuccuauagcuuguuguuuuuguaaccauccuguugaauuagcugaccaucuauuuuuugaaugcuaguuccucauggauucuacuacuagugucaagauuaaguguaauguuaacacuauuaguagaaugggacuuaagauucuugauagaauaaauugguugagaaucaaucuuucggaaucguauuucaauuuuuuaaucaugauuugguggaauaucuggaccaacaggaaccaaaaaauuauca	356	502	325	222	137	74
fta_novel_miR12	Ft1	-	37792340	37792589	MiR869	augugugguucacuuaugacgugu	24	ccaucauaucugauauauaauaucaauaccaaaugacccuuaguuauauuuuugauacauuaauuuauagaguauaacuauugagauguagggaagcaaaguuaucccacaucgauaauacgaaaucaagugaaccuaucauauaagcacuaggguuacuccucuuuuugccaauugauuuuaggaugaaacccgaaugcuuguaugugugguucacuuaugacguguguccaagaaaaagugaacaaua	83	116	74	52	21	3
fta_novel_miR13	Ft1	-	62516780	62517029	unknown	agugucuaauguaguugaacauu	23	uuguacucaaguucacauuugaagugucuaauguaguugaacauuguaauuauaaguuuuuuagaagagcucaaauguguucauaauaauaaacaaauaaugugauauguuuuuauagugacacugaagaauguuacauuuuaaugauuuuuuuuauaacuuauuauuuuaaggagugguucacguaauauaauuucuuucgacacgaagguauggagggaugaauuguaguacguuuguaaaauaagaa	66	93	115	67	35	14
fta_novel_miR14	Ft1	-	62722949	62723198	MiR862	auauccgacgggucuaagacgugg	24	auaccacuaguuuuuggaguauauggauaucaaaauaucauauugauauccauauacuuguauaugaugccaauauuugauaucucgauaucaauaccaaacaggcccuuacaaacuucacguguugauaugguauuuaauggauuucuucuucuuuuuuucccccuugguucuugccacuuaaaaaguguuaauuuaucuuuuauauccgacgggucuaagacguggaggcuuaugcacgccaaaguga	1121	1231	855	794	300	141
fta_novel_miR15	Ft1	-	67066341	67066590	unknown	aggacuaggaaaggagua	18	accaaugacaauggcgauuucuaaugaccgcccgccccaucuauggaugaaucgccccacccgaagguguaagcagucaguaagaaagaagcaugucuuugcuuuccuuccuucccauauuuuucaagaccacaaucuggucugcaaggucuugcuaggcgagaaguuuuuuaauuaagcucuucuccuaguccuaaggaguccuuaaaaaggacuaggaaaggaguaagccaaacaaaaagaaagacac	12	7	16	9	51	35
fta_novel_miR16	Ft1	+	12447827	12448076	unknown	accgggauuggcaggauuugugcc	24	auaaauauauaaguauuucacuaauacuuagagauuuuacuuauauuuauuauuguaaauuaaaauuuuauuauauaugggacgagacgggccuaaggggauagagaagcuaagacccauaucccaucccggauaguuuuuaacgggacgggauuuauaauuuugaaugaaauccccgccggaucaggaugagcccgggaugggaccgggauuggcaggauuugugcccaccccuaacuucaacagacca	178	321	111	71	41	15
fta_novel_miR17	Ft2	+	47759209	47759458	unknown	uuggaugacagauuguagugu	21	cuaacaaaggagccauacuagcuuggaugacagauuguagugucugcagcgcagcggaaggcgagcaauaaauaaauuuggaguucuuccuauuuuacauuuuguugcuguuugacaaucuaucccuugaguauaauugucggcacuacacuuugucaucuaagccuggaugacuacuuuugcuuggaugaaagauauucucuguugccuaccugcuuaauagcaucccaguugagcauuaaugacaaca	916	1098	1384	1304	1038	504
fta_novel_miR18	Ft2	+	47759141	47759390	unknown	uuggaugacagauuguagugu	21	cuuaauagacuauuuacuuuuaacuugcagggugauuguggaaauauacugucguuaaugugguggggcuaacaaaggagccauacuagcuuggaugacagauuguagugucugcagcgcagcggaaggcgagcaauaaauaaauuuggaguucuuccuauuuuacauuuuguugcuguuugacaaucuaucccuugaguauaauugucggcacuacacuuugucaucuaagccuggaugacuacuuuug	916	1098	1384	1304	1038	504
fta_novel_miR19	Ft2	+	47761099	47761348	unknown	uuggaugacagauuguagugu	21	cuaacaaaggagucauacuagcuuggaugacagauuguagugucuacaaggauggugauugacagcaagcaauagaagauuuggaguucuuccuacuuuaucuuuuguuauuguuuaccaaucuuuccaucaaguauaguuggcacuacacuuugucaucuaagcccggaugacuacuuuugcuuggacuuuuguuuggacgaaagauauuguuuugcugaccgugcuuaauggcauaagaguugagcuu	916	1097	1382	1304	1039	504
fta_novel_miR20	Ft2	+	47761036	47761285	unknown	uuggaugacagauuguagugu	21	uugaccauuuacuucuaccuugcagggugauugucagaauaugcuucuguuuaugcggugaggcuaacaaaggagucauacuagcuuggaugacagauuguagugucuacaaggauggugauugacagcaagcaauagaagauuuggaguucuuccuacuuuaucuuuuguuauuguuuaccaaucuuuccaucaaguauaguuggcacuacacuuugucaucuaagcccggaugacuacuuuugcuugg	916	1097	1382	1304	1039	504
fta_novel_miR21	Ft2	+	47764276	47764525	unknown	uuggaugacagauuguagugu	21	cuaacaaaggagucauacuagcuuggaugacagauuguagugucuacagcggaaggcgaguaauaaaagauucggaguucuuccuacuuuacauuuuguugcuguuagacacucuuucccuugacuaugauugucggcacuacacuuugucaucuaagccuggaugacuauuuuuguuugauugaaagauauuuuguggugccgaccaugcuuuaauagcaaccagucgagcauaaaugacaacaaacug	916	1097	1382	1304	1039	504
fta_novel_miR22	Ft2	+	47764202	47764451	unknown	uuggaugacagauuguagugu	21	gagggacuuaauagacuauuuacuuuuaacuugcagggugauuguggaaauauacuaucguuaaugggguggggcuaacaaaggagucauacuagcuuggaugacagauuguagugucuacagcggaaggcgaguaauaaaagauucggaguucuuccuacuuuacauuuuguugcuguuagacacucuuucccuugacuaugauugucggcacuacacuuugucaucuaagccuggaugacuauuuuug	916	1097	1382	1304	1039	504
fta_novel_miR23	Ft2	+	47765173	47765422	unknown	uuggaugacagauuguagugu	21	cuaacaaaggagucauacuagcuuggaugacagauuguagugucuacaaggauggugauugacagaaagaaacagaagauuuggaauucuuccuacuuugaauuuuuguugcuguuugacaaucuuuccaucuaguagaguugucggcacuacacuuuuucaucuaagcccgaugacuaucuuuuucuuggacgaaagauauuuugugcugcugagugugcuuaauggcauaagaguugagcauaguauu	916	1097	1382	1304	1039	504
fta_novel_miR24	Ft2	+	47765891	47766140	unknown	uuggaugacagauuguagugu	21	uuaacaaagaagucauacuagcuuggaugacagauuguagugucuacaaggauggugauuaacaguaagaaauagaagauuuggaguucuuccuacuucacuuuuuauugcugauugacagucuuuccaucuaguauaauugucggcacuacacuuugucaucuaagcccggaugacuacuuuuucuuggacaaaagauauuuuguguugcugagcgugcuuaauggcauaagaguugagcaugaaugaa	916	1097	1382	1304	1039	504
fta_novel_miR25	Ft2	+	47765826	47766075	unknown	uuggaugacagauuguagugu	21	uuaauugacuauuuacuucaaaauugcagggugauugucagaauaugcuuauuuauggggugaaguuaacaaagaagucauacuagcuuggaugacagauuguagugucuacaaggauggugauuaacaguaagaaauagaagauuuggaguucuuccuacuucacuuuuuauugcugauugacagucuuuccaucuaguauaauugucggcacuacacuuugucaucuaagcccggaugacuacuuuuu	916	1097	1382	1304	1039	504
fta_novel_miR26	Ft2	+	53838394	53838643	unknown	uuugguagauugauaauucgau	22	aauauuuugauugguuguuuguucucgauuuaacuuguacccacaucgaaaaacauuuccauauaaaaauuuguacaacaauauauaaagcgcaucaugaaaaugucugacauucaaauaucauuaucuguauugaauuuaguacaacuuugauucguuuuacuaaucggauaacaaucuaccaaauauguuguacaucaacacuuuuugguagauugauaauucgaucaguuauacgucucaaauacaa	1369	1660	3542	3048	1594	535
fta_novel_miR27	Ft2	+	58734815	58735064	unknown	uuccgcucuuuaauucucaug	21	aguuuuacguacguaaaugggguuaucggguaggaaucgagaccguggccggcuuacauauccagaaugcagcauuauuggugauucgugcgacgagccuugcaugagaaaguaaaggguggaguucagccaaggaugacuugccggcgugcaacauacguacgcacugcauuuagucguaugaccggcaaguuguccuuggcuauauuccgcucuuuaauucucaugugagacuacaacguugaacauu	148	232	686	549	129	36
fta_novel_miR28	Ft2	-	3385892	3386141	unknown	auuccggucggaauagaaguauuc	24	aacuauucauaucuagacgcuuauuccggucggaauagaaguauuccgaccagaauaauuaacuagauaagaauaguuuggcuuucgaucauaauacuucuauucugaacuguauaaacaaacuauucuuaucuagacgcuuaauucggucggaauagagguauuccgaccggaauaauugucuagauaagaauaguuuggcuuucgaucauaauacuucuauucugaacuguauaaacaaacuauucuu	63	63	63	52	40	11
fta_novel_miR29	Ft2	-	27351317	27351566	unknown	aaggguuguaugcagagauua	21	uguguucaugugggcuuuggcaaaggguuguaugcagagauuauuggcauucuguccaccucccgugcacaccauauauauauacuuauaaauaucuauggauccauggaaguggaggugggcauacugccaauugaucucugugcucuucccucugugaaaccccuccugaucuucuuuucuuucuucuucuacauguucuacuacuuucuuucuuucucagauuucaagacugcaaaucgaauaacua	35	79	22	10	15	7
fta_novel_miR30	Ft2	-	44561686	44561935	unknown	uacuucuuucauuguuggccu	21	uucuuauuugaaguuagaacauaacaaaguggaguucuucuaauuuguuaauuuauuacuuuaucauccugaugcaggggugagaggaugagaucaugagaugaugguggcuguuguacuggaagaacacugcauaaauugaugcggaaaacugaggccgacaaugaaagaaguggcaaugccauuagauaucuccaauggcaacgcuacuucuuucauuguuggccugaauuuucaagugucuacuugg	474	933	702	875	376	94
fta_novel_miR31	Ft2	-	52423538	52423787	MIR396	guucaaggaagcugugggaag	21	agugguccauuuaagcuaguuuuuauuguauggccacaauucaguuuaucuucucuuaucucaucuaauccaacugcguaauccucuuuuaccuuuccuugauuaggguuuuucauucuaaguucuuggccauacuuuuccacagcuuucuugaacuuuccuucauuguuccuucucaagcuuucuuguuuguuucaacuuggggaaguucaaggaagcugugggaagauauggcuuguucuucagcaga	1968	2777	1216	1401	842	281
fta_novel_miR32	Ft2	-	55609704	55609953	MIR5671	aaacggaauggaaacgaaucuagu	24	guuugguuuaaacuccggaaacaaaaacggaauggaaacgaaucuaguccauacguacauucuuguucaugaaguuguugggaaucauuccuuguuguuugaacuauuuguaguagaauuugauuaguuuuaauacccuauaggguaacaaaguaggaggaagcaaguacauuuugcauuaaaccaaccggaaugauuccaugaacaaaguacauauguugacuagauucguuuccauuccguuuccguu	1613	1955	1809	1538	443	200
fta_novel_miR33	Ft2	-	57259447	57259696	MIR2111	uaaucugcauccugaggcuca	21	cauacuguugguuagaauuagguaaucugcauccugaggcucagacuuauucauaucuaauauccgagccuacgguugcagauuaucccucuucuugccaauaucugucaagauuauccuucaaucuucaaagaugcaaucuagccuaucuaagcaucuggcuucggauuuucuuacagguauauaucgguauuuuguucaucuucugaucucauuaagcuauuaauaaaaaaaauugcugaauuauuga	86	193	91	90	47	9
fta_novel_miR34	Ft2	-	57261720	57261969	MIR2111	uaaucugcauccugaggcuca	21	cuuuauguugguuagaaauggcuaaucugcauccugaggcucagauuuguauguacuuaauuacagcaauauuucugagccucuggaaugcagguuaucuaucucuucccaacacuauacagacuacugcuuauaucaauggcguaagaauguuugcaguugacagguaaccauccuggauauucauauuuccuguaagaaggcucauuucucuuguaaaaacaguauaaauuaucuuuuuaauaguuuu	86	193	90	90	47	9
fta_novel_miR35	Ft2	-	57261905	57262154	MIR2111	uaaucugcauccugaggcuca	21	gauuggucaaaaaaggaacaaaaucuacucugaugauggauuuucauucuuggcuuuaugccuauguggagcccuugagacaaaguauggacuacuauaaaugcugccucuuacccucauuugaucaagcaaguuagaaacaaagcauacuaauuaccguuggcuuugcacaugcaccauaagagcuuuauguugguuagaaauggcuaaucugcauccugaggcucagauuuguauguacuuaauuaca	86	193	90	90	47	9
fta_novel_miR36	Ft2	+	2420096	2420345	MiR156	gcucacccucugucugucacc	21	uuugauagaggauggagauuuaggaaacaguauagguagaugaguauauaauuagguuaggaauuaggguuuuugauuucaacucucuugcagcugaauuaggguucauuuugcguuacagaagguaaaguuaauggaggugacagaagagagugagcacacauggugguuuucuugcaugauuugucuuugcuugaagcuaugugugcucacccucugucugucaccccuuuccucucucucuaucucu	384	558	365	328	162	85
fta_novel_miR37	Ft2	+	28638479	28638728	MiR156	ucugugcucucuaccuucugu	21	uguuggauugauggauauuaguaauugcauugcauauauaaucuuucugucaucuucuaucuaucauauauacaugcauauagauaauguugucuuucaugcauagcaucauguaugauauacauagcaugcauggugguuggugaaugcugacagaagauagagagcacugaggucgaaauuuacaaacaaugucaauuucuauccucugugcucucuaccuucugucaucacguuuacauccuccauc	77	138	24	15	37	19
fta_novel_miR38	Ft3	+	11327835	11328084	MIR408	cggggaugagacugagcaag	20	ucgaaaugguauguuacgaagacggggaugagacugagcaaggauggagcauauuaacagaucaaugaaagcuguuguagcucuacccuugcacugccucuucccuggcuuugucucuuuccguuuuccaauaauuucagcuucuuuuauaagucaaauuauagaucacuaugugcaaaacauaaaugauuuguccacuuuguaauucucaaugggcuuuacagcuuuuuauucacauauucagggggag	55	20	319	117	2	0
fta_novel_miR39	Ft3	+	16858919	16859168	MIR7729	caauagagaugcuuuggacuc	21	aauaaagccagauaucacucuucaauagagaugcuuuggacucagauaaagugauauugccuaucaguuuguccgaguccaaagcaucccuacugaagagugauaucuggauuuauuaguaacagccauguauagaacaugaacuaccuuauugauuaugagggauucccguguauacaguguucaauugaagcaauuauuuuuugugcaauacucaaaccacuuucguuaggaugcacacuugcagugc	89	71	83	77	81	45
fta_novel_miR40	Ft3	+	22690436	22690685	MIR3627	uaacugcuucacugugacaau	21	ucggcuguuuugcuguuugaccuucucaauaguucgcuuauugacaacccuuuugauuaggucaugcucaacaagcguaccauuggaggucaaacugccuaaacaaaccauauagccgaaaaaucaaaguaaucuggaaggagacuucguugugcuaaauacugauguuuguaucaugacuuuuguauaugcugcaagugcauucauuuguaacugcuucacugugacaauaaacuaaaccaaagcuuuu	4422	7464	6241	5990	2267	517
fta_novel_miR41	Ft3	+	38216231	38216480	MIR166	ggaauguugucggguucgagg	21	aagcgugaauucauuuuugaggggaauguugucggguucgaggugucugauccaucaauugaaucgaaacuuguuucaaauucaaucaaauugauagaugauucaacuggagacuucggaccaggcuucauuccccccaauuugauuucgauuuugcuuucgcuugaucaaucgucagcagcauucgaugggauucaaguuucugauugagguaagcagauugaauucugcauguuuuaccaguuaauuu	995	1043	326	298	231	72
fta_novel_miR42	Ft3	+	42105131	42105380	unknown	ucuucgucgcuggaggaguag	21	guaggagacaagccccucauauucuacuuucuuuguaaacuccgucccuuguaaucagccauggcaacuuccguucacaaccgucaguuccgucuccaaagcggcacaaacagcgccauccggcaaaccgacucaccgagucgcaugauuaaccucaccucuaauuaccccuccagcgacgaagaagacgaaccguugccaacggcucgucuucgucgcuggaggaguaguuagggugagguuaaucucg	2743	2500	2211	2080	1670	629
fta_novel_miR43	Ft3	+	55583446	55583695	unknown	aacggucuauaauucuaugaguuu	24	uauaguucguuuugguuugaucaacggucuauaauucuaugaguuucgguuucaguccauaauuagaucguaacucgaguuagacuguagaucggaccgaaacauacuauacaauuugauuauuuuacaguccggguuacgaucuaaucaugguauuaaaccgauacucauuggaucauagaccgaaauuaaauugguccgaaacagacuuuagaauucaauuugggucaacuuuacaccuuccuacuaa	187	180	120	95	96	35
fta_novel_miR44	Ft3	+	57039943	57040192	MIR7807	aauuaagaucuucuauaucacuga	24	uuguaaauuuaggauauuugaagaaugucauuuuuuagaugguuaagaucaauuauauuauuuaagaugacguuggaauuauaaaauauggaagauuaauugaguguuauuauaaauuuagaggugauaauuuauuuugaugauaaaaucgaaaucguguaaauaaguuuaggauuaguaauaaaaguggggcagagaaaugacaauuaagaucuucuauaucacugauacauguauccuucucauguaa	133	164	151	89	33	13
fta_novel_miR45	Ft3	-	8866902	8867151	unknown	agucuuauguguuggacuugagcc	24	acgcacgaguguuucuaauggacacuauuauuagcacuuauauuuuaaucgaauagugcaugagugauucgugcauguguagguucaugucagucagacaauugugugagugugggggacaucgacaauauugagauaacaagccuaguauauaaagcuaguggguuacuccuuauauuguccauugguuuuaugauggaacauagucuuauguguuggacuugagcccgacgcacauaugcgcucggac	48	49	48	42	15	6
fta_novel_miR46	Ft3	-	22414123	22414372	MIR171	auucuuuuagugacgagacucauu	24	ucucuuguuaggcauguuuucuuucuuuccuuccugggccaaggagccuacuggccugcugaucuuuuuuuuuuccauuuguguuguccucuuccggcccauuauggcuuuccccuuggcggaugaagggcccaacggccuuucuucuuucuucuucacguacgugccagccggguuucuguacaagucauuuuggguuuuuauauucuuuuagugacgagacucauuucauuuuacuuuauauuauguc	76	112	125	75	53	19
fta_novel_miR47	Ft3	-	22646154	22646403	unknown	auacucaguuggucuagugggaug	24	cuauucaugaucuucauuuaaauauauaucuagauaugcaccgaauaaauaacuccaaauaggguauauuguaacuaauuacaaaucaggguauauuguaacauuaaguacuaaucacaccgcuuagcgacauuccgaccaaugcaaaugaaacuccagguauaagaagagaaaguauauacacaaaacuaaauuuucaccaauacucaguuggucuagugggauguagugcuagacuccuuaagugauu	2705	3668	2751	2107	662	248
fta_novel_miR48	Ft3	-	28591593	28591842	unknown	auuuuaucucgauuucuguagacg	24	cuugagguuuuaaggauauaggagauacccuauacaaauguaauagggaguuuuuuuuuuuuuuuaucuguguacacuuccggauauaguguauaugacuaaaguguauagcacauuauuaagugcauggagucaugcggcauugcauauaaugaaagauuucaugcuauaauacggaaaucgagaguuuggagaucauugaacauuuuaucucgauuucuguagacgucggauaaaagggucaacuaaa	274	324	348	224	75	44
fta_novel_miR49	Ft3	-	29195540	29195789	unknown	auuccggucggaauagaaguauuc	24	aacuaauaauauucacaugcuuauuccggucggaauagaaguauuccgaccggacuaauguaaaaaaaauacuaaaucugaucgaauuuacauuaaauucgaucaaaauuauguaaauucgaucagauuuaguauuuuuguacauuauucuggucgaaauucuuuuauucugaccggaauaauugucuggauaggaauaguuucgcuuucgaucagaaugcauauaaauauuagucaggucgaaauacuu	63	63	63	52	40	11
fta_novel_miR50	Ft3	-	37904954	37905203	MIR812	aaggauguuuuagguuggacuacc	24	ucauucauguuuucggagaaauaaacuguguugcuguccgauugacccacuugaaaaucaugaccccaacacccauuuuucuaaugaucucgaaccgcauguuuuuaucuauaaggauguuuuagguuggacuaccucuaaaauguagucuaaccuaaucacuuucuauuuaaaaaaacuuguguuguacuugauuugaacauuaggcaacaagaaauugcagugucuuguuaggaauaauauaaaugcu	1458	1996	1484	1079	389	172
fta_novel_miR51	Ft3	-	56060966	56061215	MIR171	uguuggcccgguucacucaga	21	guacguggaaggguuauuaugauguuggcccgguucacucagauaaauauuuacuuagaagaaaaggguuugucuuuuaacucuaagugguauucaucuuuugauugagccgugccaauaucuuacugcucuuucacaauuucauuuuuacuucuacaagacaagacuucauaagguuccauugguuugucuuuuaacucuacaaguacaacauuuuacccuuuugcauggcauauguucaaucucguaa	18	34	24	57	0	0
fta_novel_miR52	Ft4	+	1926714	1926963	unknown	ugggcuuggccagcuaggguuu	22	uccacuuucguguuccgggccgugggcuuggccagcuaggguuuauagggcaucugcugcacaggugggaaugucgagugcccuacaaacccuaguuggccaagaccacggccccaaacaauacaauaaagugggaauucuaacccaaaucgcaauuauaucacaacucuugguuugauguuagcucauuccuuuuucuuugcuagacacuccauagguagguuaguuaacuuaauucuuauccuuuuau	1443	2212	1344	1119	507	200
fta_novel_miR53	Ft4	+	8639316	8639565	unknown	auugaccuuuaaaacuugacgugu	24	ucucaccggaucaauuaaagguauugaccuuuaaaacuugacgugucaauuaaagguauaaaccuuuaaaacuugacacacuuuaucgauuaaagguauagaccuuuaaaaaaauauccgcaaaagauacauaugcugcauucauauacauacauaaaacagcagagaacugcacaacauauaacaagcaagcauacgaugcaugcuuugacuuuucaauuugaaaaacaaauuucaaaaaacacagaac	424	392	559	413	172	73
fta_novel_miR54	Ft4	+	20942857	20943106	MIR169	uagccaaggacgacuugccugac	23	agaaaggguuguugcuacuugguagccaaggacgacuugccugacuaccaaggaugaaggaugucuccacggagccuauccuuauuggaagagucgggcagucccuuggcuaccuugacaggcccuucuuuuucaugcuaacccuucucuacucuugauugaaguuugaaaguccaucacuuucacauuucugcuuagauuacguuaauugaaagguaaacacauaucagcuuucugagagucuguaguc	25	51	7	6	4	1
fta_novel_miR55	Ft4	+	39433373	39433622	unknown	aauugucucgacgcucuauca	21	cuuccaauuuuauuucauucucaauugucucgacgcucuaucaugucggucacuugaccuugccucccgaaacccuagccaucaugacacacaugugagcaucgacauacacuuugucucgacaacuaacucaaaauauagggagacuugacgucaaaucuccaacacauuuguuuugaacaucucuuaccuuaucuacuuacauacuaacaccacauuauuuccauuguaggcauaccaacaugucaca	705	1251	207	165	115	32
fta_novel_miR56	Ft4	+	53142928	53143177	MIR812	aaggaugcuuuagguuggacuacc	24	guucucauacgcaaggaugcuuuagguuggacuaccucuauaagguaguucaaacuaaccguuguccguuaucaaaaagaaaagaaaagagaggaacaaacgcuuccuaaaauuagugauugacaucaacaucucuaauuucucaaaauagauugacuuuuagucaauuuuucaaacauuaaaaggguugauuauuccaaauugguauuacuauggggauuaauuucucaaauaccccgaccuuuugagu	3092	4496	2814	1758	779	345
fta_novel_miR57	Ft4	+	55962580	55962829	unknown	auugucaauugguuuuaggauggu	24	gcccgcuuccccaacuuacuacaaucgaaaaguuuugugguuacaacuauaaauccaaugguuauuccuucagguuaccauccuaaaaccaauuggcaauaggaggaauaaccauuggauuuauaugcuagguucacauuggauuuauugugucccacaucgacuauaaugaguaaugugaaucuagcauauaaaucuccuccuauugucaauugguuuuaggaugguacccugaagguuaauguauaaa	852	1393	974	684	331	107
fta_novel_miR58	Ft4	-	2702650	2702899	unknown	ggguggucguagaucagg	18	auaaaagggaagcucuagguuauuucuaaggguccgauuuuaguuucuuuuuaggguuagguuaccccauagggggagccgccucccuuccuuucucuucuucuucaccauuguucuucauuguuuagauucaagaaucauacuguuacauucaguuuuguuuggaagaccuuguuggauucaagauaacaaaaugauaaaaggggggaggguggucguagaucaggauucgaagucacuacgaaaaggu	3411	1602	2561	1546	14568	7410
fta_novel_miR59	Ft4	-	7203409	7203658	MIR5649	accggauuuguucauuaccaugac	24	cucuugugcagaaauacgguaaaccggauuuguucauuaccaugacaucuaaucccaauuggccagaaauaaaagcccaacuaaauauagaugaaaggacagaaaaucgcccagacauuauagcuagaguguuuagagcaaaauuaucuguucuuagaaaucuauuaacagaaaauaaaauauucggucacauugcgguugaaguuauggaauuccaaaaaagaggucuaccacacgcucauauuuugau	53	89	77	50	44	16
fta_novel_miR60	Ft4	-	42711290	42711539	unknown	ugcaauggaguugaaugucauc	22	acaacaaccaucuuuaacacuuugcaauggaguugaaugucaucaaagagaaacauaacucuauuuagguauuucucuuucaugacauccaacuccaaugcaaauuguugaagccuugugguuuaaugaugaacuguguuuauacuacagugaaaauagagaggcuacucuccauugcaaauuguaaaaucuuuucaauaguuugaacucugugucugcucuuuuccuuuauagguucuuugaaaaugau	64	86	49	37	26	11
fta_novel_miR61	Ft4	-	43607717	43607966	unknown	gugucaucguccuguggaugg	21	gacccugcgguucucuuuauauagagcaauguauuccuuuguaucuucucgucucucuuuuuuacgguacggaaggaaucuucucuaaaaccgcacuccuuucaaguucgauaugauacaaaaguggaagauuuuuggguuccccuucgcaggagcgaugacacuaggaauauuguucgcgaggcuuacucguuagccuugcuccuggugucaucguccuguggauggauaccucuacaucuucauucau	3	7	44	311	17	4
fta_novel_miR62	Ft4	-	53592887	53593136	MIR2600	aggggacguggauuugugaucgac	24	uauauauauauauauauauauauauauauauauauauauauauauauauauauauauauauauauauaugaacaaauauuuccuuauaaaucuuuaaucuuuaaccuucaaaaguuaucaguuuuaugucaagacuccguguuugcagucgucuucuuaguuuuauguuguuucuuggugacaacuugaauaguuuuuuuucggaggggacguggauuugugaucgacucaugaaaguuuuguugcgagu	350	612	299	229	131	43
fta_novel_miR63	Ft5	+	12645038	12645287	MIR3627	uucgcaggagcgaugacacuagg	23	aaugcuauuugcggagucucccuucgcaggagcgaugacacuaggagcgucgcgucaagccaucgacaacauucguugguggccgaugcugcucuuggcgucaucgucuugugacggaggacuccgcauauucgaguuugcucucggcgaugacaggggagccgcauccugguaggcuuuuuguuuguccaucuaucuugucauuguucuaucuucggaguuaccaucgcaggcucuuuucugauugguu	1	1	24	31	7	0
fta_novel_miR64	Ft5	+	16387137	16387386	unknown	aggacuaggaaaggagua	18	aagaguugaugugguggcgcugcagcggguugguaaagagacagagucagaggccauucuucugaaacaaggaugccaauguuaguagauucaugucuuugcuuuccuuccuucccauauuuuucaagaccacaaucuggucugcaaggucuugcuaggcgagaaguuuuuuaauuaagcucuucuccuaguccuaaggaguccuuaaaaaggacuaggaaaggaguaagcuuuucaccaaagagaugga	12	7	12	9	45	36
fta_novel_miR65	Ft5	+	29738700	29738949	MIR5752	accgaauucugauccaguacaguc	24	agauuagaaggauccagaucggaccgaauucugauccaguacaguccugauacggauuuuuugaaaauucugauacuccgguccgaacugaauaaaccaaaucuaauccgauccggaucagaccgaacguugaacacccaaguauucucuaucuauaaauucacuuguuugauaguugaaguuggggaagagugaucaagugaaggguagcaugaucacaaauuccaauauauggcaacagaagacaugc	67	53	29	40	38	11
fta_novel_miR66	Ft5	+	32985321	32985570	unknown	aaggaugcuuuaggcuggacuacc	24	cgaacuuuguguucucaucugcaaggaugcuuuaggcuggacuaccucuaaggagguaguccaaccuaaucgcuuuccauuuucaaaaaaaaauaugcauaaagaggaacaaucaagacaugaaucuagcacccgacauucauauuagaacaagcaugaauuaagcauucaaaaaggcuaagucucuccuauauucucacuagcaugcauugauacuuauuuauuuccuaaggcauaacaucaauucaag	197	315	184	110	41	15
fta_novel_miR67	Ft5	+	53691128	53691377	MIR2873	guuugguuguaacuccggaaacgu	24	gcucgguauaaauuuagggguuguuugguuguaacuccggaaacguaaugaaaacuaaucuauucuauuuacguguuguuguucauuuguaaaauugauuuuuauggugaauguuuucucauuuucaaugcgaaaugguuuucuauucacuuuaugauaucaaaacuuuucaugaauaagaguauauauauauauuagauucguuuucauuccuuauccguuuuauggaguugcaaccaaacgggguuag	202	211	208	146	66	18
fta_novel_miR68	Ft5	-	6588260	6588509	MIR167	uaagcugccagcgugaucugc	21	uguucugugcgccacuagcaguuaagcugccagcgugaucugcacuuuccuucucuucucucgguuucaucgauuugggauacgaaggauuagaucauguggcagcuucacccgcugauggagcacaaugaaacccuaguuaggucuuuucgauuucucgacgagguacuccgauaugacuuucucucucaacaguuucuacuaauucuuaugauuagaugaacgugaugaaucuguuauucaagcauau	1555	1650	1615	1378	988	377
fta_novel_miR69	Ft5	-	8703015	8703264	unknown	auguuugugacucacuggacgugu	24	uaugcaagcgcaagcaagguacuguuaaguccaacacauaaacucgaucuaugaguuucauccuauauuucuaggcuugaaaugucucacuuuaaaggugucaaugugguagguguugagauguaggauaacaauauacgucaauauaaguguaugacauauuauuucuauugucaauugauuuuaugauaaaauuauauauguauguuugugacucacuggacguguguuccaaauaaaaauuuaacau	59	20	49	15	7	3
fta_novel_miR70	Ft5	-	40251935	40252184	MIR2873	guuugguuguaacuccggaaacgu	24	gcucgguauaaauuuagggguuguuugguuguaacuccggaaacguaaugcaaacuaaucuauucuauuuacguguuguuguucauuuguaaaauugauuuuuguggugaauguuuucucauuuucaaugcgaaaugguuuucuauucacuuuaugauaucaaaacuuuucaugaauaagaguauauauauauauuagauucguuuucauuccuuauccguuuauggaguugcaaccaaacgggguuagu	202	211	208	146	66	18
fta_novel_miR71	Ft6	+	703012	703261	MIR167	uaaagcugccagcaugaucuga	22	ucgaguacggccuggaaacagcuaaagcugccagcaugaucugaauuuuucuuauuuauuuuccauuuccuucuucguuuggaucaaaaggaaaacuucagaucaugugguagcuuaaucuguugcuggcucgugcaacuugggaacacauaaacccuagaugauuucauuaucgucuguuuauuaaucucgucuuucuauccucuuuucgauaucaguaagguaaucguucggguucuuauagucauuc	45055	65763	32530	29344	22864	7638
fta_novel_miR72	Ft6	+	13948218	13948467	unknown	auugaccuuuaaaacuugacgugu	24	ucccaccggaucaauuaaagauauugaccuuuaaaacuugacgugucaauuaaagguauugaccuuuaauacuugacacacuuugucgauuaaagguauagaccuuuaaaaaaauacccguaaaaaaaacauaugcuacguucauauauauauauauaacaaccuuuuguaaacaaaaaaaauuguacaugcucucuguaacuuuuauauauaaauaaauuaauauaaaacuuuuuuuaaaaaaccuucu	418	394	559	416	175	71
fta_novel_miR73	Ft6	-	840831	841080	MIR393	aucaugccaucccuucggauu	21	uaugaccaucuaacuuuuagaaaaaauaguuguguauauauauaaagcaccacuuaucuucacucuccuugagaccacuuccuuagagagggagaaaugagaagaaaaaaaaguugagcuuauggugaaauacauguuagguuuuguacuugcaacucaaggaugcauccaaagggaucgcauugauccaaauuucgauaaauuuggaucaugccaucccuucggauuccuccuucaguagcuaaacacc	16	20	200	330	15	6
fta_novel_miR74	Ft6	-	3396220	3396469	MIR5568	uuuguacaagcucauagcuucu	22	uucucucccaauuugaucaacguuuguacaagcucauagcuucugauacuugaaguucuugcuucuuggaucaaucuagaagcuaugagcuuuuacaacgucgauuuguuuggguaaucuucuguugcugccauacaaauccgauuugcuuauuccuucaaaucuccauuuuuguaguuguuuucguuaugacggcauuugaaaucuccguuagaaaguauuuuuuuguucaguucuguuuuuuuuaaau	33	86	122	98	53	31
fta_novel_miR75	Ft6	-	8535779	8536028	unknown	auauucgugucuugggaugucuca	24	uccauaacaaaaagcggauaaaaaggaaacauccucauauucucaauguuaacauagccuugauauuucggggucaucuacauaacacccuuuggggauaauguauucucacauccuccuaccuuaucaauauaaccucuauuuuuguccuucaaaacaaaacuccuuaugagcuucuucacgggauaccuccaucucuuacucauauucgugucuugggaugucucacuuauuguuuuguuauuucccg	394	625	338	270	99	41
fta_novel_miR76	Ft6	-	12061904	12062153	MIR171	agguguuggcauggcucaauc	21	cuugcaagugaaaagagagaggagguguuggcauggcucaaucaauaggaaguauauggcucauccccuuuauuuugauugagccgugccaauaucacguuucgcuucucgcuuuccuuugaggacccaaauauggcuugaaucaucacacagguauuaaucuucucuuugcaacaauuaaguaagcauucaaaucacuaauuauaggcaaacuugauaguucucccuucuauccuucuuuguagcuuac	35	36	109	342	33	3
fta_novel_miR77	Ft6	-	21310392	21310641	MIR6459	ucgauuucgaacucaagugcg	21	gucuuaaaauaacuauuaaauaacaugguuuuaaacaaacucauauauuucuuauaaucaucucccaaauuuuugcucccuagugcggaauuauuguucaauuaauuacggauuuguagugcgaaaaugacauuugauuuagguaauuucgcacuugaguucgaaaccgauauuuuauuuuauuuuacuuuuaagaaaaauaaaauaucgauuucgaacucaagugcgggauuaccuaaaucaaauagag	30	48	13	22	50	15
fta_novel_miR78	Ft6	-	23642462	23642711	unknown	auugaccuuuaaaacuugacgugu	24	ucaaucacaaaaugucauauccauaaccauaucuaguguaaauaaauccaaauuuuacacuugauaugccuaacacauguaaauacagacccaaacagaaggguaccaccggaucaauuaaagauauugacuuuuaaaacuugacgugucaauuaaagguauauauauaccuuuaaaacuuaacacaccagaucaauuaaagguauugaccuuuaaaacuugacgugucaauuaaagguauauaccuuua	424	392	559	413	172	73
fta_novel_miR79	Ft6	-	25813868	25814117	MIR8757	aaacgagucgagcuugaacauguc	24	gcucaacucguuuuuacauaagacaagcuacucggauucgguuggcgauaggcuugucaaaagcuuggcuuggcucggcucgaucggguaaaguucgguccguucagcuaaaauaacacuguaugagcguuauuuuaggcgagcuacucagguucggcucggaaucgacucaucaaaaacuuagcuuaggaucgacuuauuuauaaacgagucgagcuugaacaugucaaugcggcuccuauuaacgagg	238	301	276	227	93	30
fta_novel_miR80	Ft6	-	33973389	33973638	MIR2656	uuuugaacaaucuaguugcugc	22	agaucucccgacuucaucauccuuuugaacaaucuaguugcugcugaucacgaaucauauuucuccagauuuagcaaauuaaguagcaacuauauuguucaaaggauuauucaguuguguguuugauuguuucaccggaucuuuaacgcauaauuuguauuugguguugaagaucauguuucugaauuugaggcucuguuuucuuucuucugaccugaauauagcuucgcuuaaauuauucucuguugca	426	567	649	548	285	113
fta_novel_miR81	Ft6	-	33973573	33973822	MIR2656	uuuugaacaaucuaguugcugc	22	aaugcucccacuccuugaagcauaucucccgacuucaucaucguuuugaacaaucuaguugcugcugaucgauugcuaaucguguuuauccgauuuagcaaauuaggcagcgacuauguuguucaaaggaugauuuaguuggguguuuuugcagcaccggaucuugcucccuguccuuugaagaagaucucccgacuucaucauccuuuugaacaaucuaguugcugcugaucacgaaucauauuucucc	426	567	649	548	285	113
fta_novel_miR82	Ft6	-	33973552	33973801	MIR2656	uuuugaacaaucuaguugcugc	22	auaucucccgacuucaucaucguuuugaacaaucuaguugcugcugaucgauugcuaaucguguuuauccgauuuagcaaauuaggcagcgacuauguuguucaaaggaugauuuaguuggguguuuuugcagcaccggaucuugcucccuguccuuugaagaagaucucccgacuucaucauccuuuugaacaaucuaguugcugcugaucacgaaucauauuucuccagauuuagcaaauuaaguagc	426	567	649	548	285	113
fta_novel_miR83	Ft6	-	33989389	33989638	MIR2656	uuuugaacaaucuaguugcugc	22	auaucucccgacuucaucauccuuuugaacaaucuaguugcugcucaucacuaaucaucuuucucaagauuuagcaaauuaagcagcaacuauauuguucaaaggaugauuuaguuguguguuugauugcagcaccggaucuugaacccauaauuuguuauuugguuuugaagaucauguuuccgauuuugaggcucuguuuucuuucuucugaccaaauauauagcuucacuucaauuguucucugauu	427	566	648	548	285	113
fta_novel_miR84	Ft6	-	33989573	33989822	MIR2656	uuuugaacaaucuaguugcugc	22	ccccaauccuugaaacauaucucccgauuucaucaucguuuugaacaaucuaguugcugcuaauaacuaaucgucuuucuaacgauauagcauauuaagcagcgacuauguuguucaaaggaugauuugauuggguguuuuugcagcaccggaucagcggaucuugcucucaguccuuugaaguauaucucccgacuucaucauccuuuugaacaaucuaguugcugcucaucacuaaucaucuuucuca	426	567	647	549	284	113
fta_novel_miR85	Ft6	-	33989557	33989806	MIR2656	uuuugaacaaucuaguugcugc	22	auaucucccgauuucaucaucguuuugaacaaucuaguugcugcuaauaacuaaucgucuuucuaacgauauagcauauuaagcagcgacuauguuguucaaaggaugauuugauuggguguuuuugcagcaccggaucagcggaucuugcucucaguccuuugaaguauaucucccgacuucaucauccuuuugaacaaucuaguugcugcucaucacuaaucaucuuucucaagauuuagcaaauuaa	426	567	647	549	284	113
fta_novel_miR86	Ft6	-	35159272	35159521	MIR159	caugaaugacgcgggagaug	20	uccugauuaucuacaauuucauauccuuguuagcaugaucacuugccugguuuuugaguuaacauugagaaauuauuagucuaagagagcucucuucagcccacucauggaugggagaugagauuugaauuaucugccgacucauucauucaaucaccacaguagaaaaucaaaaggaucauacauaaacuacuacuauugugacugcaugaaugacgcgggagaugauuucuucucucuuccuccuugc	78	93	111	139	37	9
fta_novel_miR87	Ft6	-	37150633	37150882	MIR2656	uuuugaacaaucuaguugcuga	22	cuauucccugaccucaauacuguuuugaacaaucuaguugcugaccagcacuguucguguucuucacgauuuagcaaauugagcagcaacuuuguuguucaaauaaugauuugguuaggcauuuuccucacuugguaauugacguguauucuuaugguuuugauguuaauaauuuuauuuuuuuuaagagaagauaugaucuucagucuucacucaugacaaauauugaguucaucaccuuuuuaaccuu	143	172	258	225	102	61
fta_novel_miR88	Ft6	-	47675290	47675539	unknown	aaauccgaacucgaaaaaacuugu	24	aaaauugcaaaacuggggggcaaaauccgaacucgaaaaaacuuguggauaaaauccgaaauaccccauaccacagggguaccaaccggaauuucccuuuauuuuuuuguuuucuuaggguuuuguuuuuaugugcccauuuuucuuccaaauauuuaguuuuuaauaauuaauguuuguuucucuaaauuguuugcuugccgaauauuuuuuucuucccuuugaaauuuucuuaauuuucuuuuuguuu	309	399	273	175	82	36
fta_novel_miR89	Ft7	+	83080	83329	unknown	auaagaucugguucggugagaaca	24	auuaauaacucauccuuaauuguauuuauuguauuuccuaaauuaaaagauagagaauauuuccaaauuuaucuaauaaaucucacucaugaaugauuauagugguccuaaauauugaacauucauuauauacuacuaaugauauuaaagguucauauuucccuuuuaauagaaggguucucacuugaacuugaccauauauauauaagaucugguucggugagaacaucauuuacaguaaaaaaaaaaa	23	50	40	32	8	1
fta_novel_miR90	Ft7	+	4004221	4004470	MIR2111	cugaucguagaccaccuuu	19	guuuguuuucaugucuggugugcuuuuucuuuuuuuaguggagaucuacuccggugcuuacuagagaaagacucuuaucuaugcuagggcggacacuuuuugguuaucuaaaggguggucguagaacaggaagugugcgcuuuuauuuucgaauguggagugaagccuuacgagucuacaagcuuuucucauuucagugcucgccuuuagcugaucguagaccaccuuuagucauuugauuagaguagag	1868	941	1633	800	7647	4359
fta_novel_miR91	Ft7	+	4004409	4004658	MIR2111	cugaucguagaccaccuuu	19	ucauuucagugcucgccuuuagcugaucguagaccaccuuuagucauuugauuagaguagaggucgcgagagagcagagcguacuguccuaucauaguagcgagucuguuuaugaaaauaaaauauaaccaaauuaacuaauuaauuaauuacuaacgccaauaauauuuuauuuuuguacaaguuuuuuggauucaaaaaauuauuuuacaauagaaaauuaaaauuuuaaauuuaaauauuucuaaac	1868	941	1633	800	7647	4359
fta_novel_miR92	Ft7	+	7763099	7763348	MIR6440	auaguuuuugauugauucggaauu	24	guaaaaauacuucuaaauaaauauaguuuuugauugauucggaauuauuucguuauugagaaugauuccuagcgauacuaaacgagcccauaaaauaaugugaugaauuuuaauugaugaaaaacuaucuuuauuuaauuauuuuaagaaaaaaaauauaagguguucucaaucauuccuaauuuuauguacguaaugaccccguaagguggaccuugauccaaauugacacaacauuacuacacuaaau	206	325	233	177	58	13
fta_novel_miR93	Ft7	+	10326772	10327021	unknown	auugaccuuuaaaacuugacgugu	24	ucccaccggaucaauuaaagguauugaccuuuaaaacuugacgugucaauuaaagguauaaaccuuuaaaacuugacacacuuuaucgauuaaagguauagaccuuuaaaaaaauaccugcaaaagauacauaugcugcguucauauacauacauaaaacagcagagaacugcacaacauauaacaagcaagcauacgaugcaugcuuugacuuuucaauuugaaaaacaaauuucaaaaaacacagagc	424	392	559	413	172	73
fta_novel_miR94	Ft7	+	13470387	13470636	MIR166	ggaauguugucuggcccggug	21	uaggguuuaucguaaauugaggggaauguugucuggcccggugacucuuugacggcuacuuuguguuuguucgucggaagagucgucggaccaggcuucauuccccccaauugauaucuuacgugccaucuucgauccaucuuuugaagauaucauauucaguaagcuacggugauuaugagggaggagcuucuggugauuuuuuuuuuuuuaaaaaucuaauaugcagucuuugcagauugguguaaug	23	52	38	37	31	10
fta_novel_miR95	Ft7	+	40588656	40588905	unknown	uuucccgcaccauucuuguacc	22	cauauucuuggccuuguuuauauuucccgcaccauucuuguacccaaucgaacucugaguuuuugcuuucuaccuacaauuauauuuauggguuccguaaagaacuaagauucucagaguuuacuugaaguacaagguggugugggaaaauaccaacguuguuaagucguaauauuugcuuucaacaagauauuccaaaaccuaccacuuaagcaaauaguacacaguaacauuuacuuacuuugauggc	33	36	32	37	20	8
fta_novel_miR96	Ft7	+	42713779	42714028	unknown	auaucgugauuuuuacuaacuugu	24	uuuaguuuuauaaauuuaaaguauaucgugauuuuuacuaacuuguuaaucuuuaucauuaucgauaaagguuuauaguuguguaaaaauagcgaacaaauauuauuauaaaaauaaaauaaaauaaaauaaugagagcaguauuauuaaucuuccaaguuccaaauacuuauguuggcccgacugcaucugcaauccauuugcaauuucuguccuucgaagcaugacaaaguccgcaauaguacuggca	25	60	67	58	16	15
fta_novel_miR97	Ft7	+	43580850	43581099	MIR2600	aaagaucuuggccuuauguucagc	24	uaaucauaacuaagaauuuguaugcauauaauuuaaaacaauccuaaauuauuuucaauaaucuuaaucaacaacuugauaaacauuuagucaaguucuuuugauagacggguguuuguugaauuuucuuuagauuuagccucacaaaggcacuccauugugcgggcuauaucuaaugcaaauucaacagcaacccgucuauccaaagaucuuggccuuauguucagcaaguauuuucaagauguuuuga	42	42	21	13	12	1
fta_novel_miR98	Ft7	+	45225409	45225658	MIR4380	aguagccuacggauugcugacgua	24	ucuauauguuauguauaacuaaaguagccuacggauugcugacguaacacucuaagguuuaaagauuucagccaaaucaccauauguuacuaaauugucacucccuaaaaguauauauuuuaaaacuugauucuuaauuauuaaaguuguuaaauuuaaagaucggauucuuaaaguuuuuauuuguuaauuuauaguuuuuuuacuuaauuaauuuaauauaaaauuauaaacauaaauaauuuguuaa	1444	1335	1024	820	421	159
fta_novel_miR99	Ft7	+	48216660	48216909	unknown	auuaguuagagggguauaaccgga	24	aaauauuacauuauuauuauuauucauauaucuuauuaaggauaauccuauacaaucuuuuuuuuuuuaaaaauaaauuuuagaauuuauuuuuaaauacuuuaauaauauuuuugagaaaaauaagguaguaggucuuauuuuguauuauugauauaaaaaaggccccucuauuuuucuuauauauuuuuaaaucugaaauucauuaguuagagggguauaaccggaaagaaaaaaaauagagaaaccc	77	131	97	59	31	4
fta_novel_miR100	Ft7	+	51364215	51364464	unknown	aaagauuuuuugauuuguagcaaa	24	aacccucccagaaucuuuuuuggagccaucgaaauuugauuuaauaaaaucauuuucuaguuugucccauuggaucuuuuuuguuuuucuuaaagucuuauuaguuuuauccuuauggagggucgauuuuuuuccuuuuaauugauuucagucauuaauuugguuucguacuauugagucgauguucugggggucuuuauuguuaaagauuuuuugauuuguagcaaaccaaagauuccaccaaacaaga	16	20	31	19	8	4
fta_novel_miR101	Ft7	-	3026307	3026556	unknown	aggacggcuguucugaaaaccacu	24	uuuuuuuaaauaaccucaacacaggacggcuguucugaaaaccacuuuuucgacaaauuucccucacuuugaagcucaaaaauuucaacucaucgcaauacgaugaaguauugcgaugaaguuucaaaguuaacaaggacugauuacguuaaaaccguuuuuuuuuauuauagucgguugcauugaaguuguuuuuuuuccccucaacgcgacgucuugugaaaagcaaaaacccauacaagaguagcaa	30	34	23	18	12	2
fta_novel_miR102	Ft7	-	14787908	14788157	MIR6140	auguuuguaugauacuuuucgagu	24	uguuguuugagauaauuauuguucuauguuuuuacuugguauuuuguuaucuugauuguugagacuuuuggauaguugauuauuuuguaucuugauuguugagacuguuguuaguuguuacuugguacuuugguagguaucauugcucuaucuagauucuugucuucuugacuuuugauuguguuuugguugaaucuuuugauuauguuuguaugauacuuuucgaguuucauguaguuuuuuuuauuaa	62	94	114	73	23	14
fta_novel_miR103	Ft7	-	18771231	18771480	unknown	auugaccuuuaaaacuugacgugu	24	uauaucaaucacaaaauuucauauccauaaccauaucuaguauaaauaaauccaaaguuuacacucgauaugcucaacgcauguaaauacagacccaaacagacgggucccacaugaucaauuaaagguauuggccuuuaaaacuugacgugucaauuaaagguauagaccuuuaaaacuuaacacaccguaucgauuaaagguauugaccuuuaaaacuugacgugucaauuaaagguauagaccuuua	424	392	559	413	172	73
fta_novel_miR104	Ft7	-	23905343	23905592	unknown	auucucguuuguauuguagaugug	24	guguaucaucuagccggacauuauucucguuuguauuguagaugugcaucauauacucauauaauucucgcuuguauucuagauguguacaucuacacgcggauaauuagauugguauucggucagauagaagcaaacaaagcaugcgcauugugugugugucuugaugggcccccucgcaaugugcaugugcauguccccaaagccucucuuugucgaaaugagaaagugaaagagugaugcggugcua	11	16	40	27	10	5
fta_novel_miR105	Ft7	-	23905525	23905774	unknown	auucucguuuguauuguagaugug	24	ugauauccaccucggucaggguagcuacauccagaccgaugugaguugcucacacuuucuguaaaauuaguuguuauuguacccuuauaguaacuaauuuuacuuuuuaaaauuuccuaccauuauguguaauguagaugugcgucauuuaaucagauauuguauuuucuuguauuguagauguguaucaucuagccggacauuauucucguuuguauuguagaugugcaucauauacucauauaauucu	11	16	40	27	10	5
fta_novel_miR106	Ft7	-	28843624	28843873	MIR2111	uaaucugcauccugaggcuu	20	aacccugucgguuagauguggguaaucugcauccugaggcuuaguuuuaauuuugguaugaauacuaagccuaagggugcagauuagccucuuucuugccaacacaaucuuuagaguuucaguucugaucaucaucaucucauaagguuugauacuuguuuucuucuuuuuuuuuuuuuacaagaauugcucaaauaugcagaaacugcagcuuuccuaaaagaagcauuagauuagguuaggaagggag	25	64	46	42	19	6
fta_novel_miR107	Ft7	-	28850068	28850317	MIR2111	uaaucugcauccugaggcuca	20	uuugauguugguuagcaaugguuaaucugcauccugaggcucacuuacaguucugcgauuugugagccucacggaugcagauuaccccuuccuuaccaacaaacacuacacuguauccacuuucaacauuaucugcaauguauagguaacuauccacuuucaauauucccuuugauuuguaaacucaugauucauguuuaggcugacagauuauauugaggaaugguagaacauuaaguaauaauacuuc	87	195	89	91	47	9
fta_novel_miR108	Ft7	-	38288676	38288925	MIR169	uagccaaggacgacuugccugca	23	gguaauuucuaaaguugcuugguagccaaggacgacuugccugcaucgaucacacuuggaauuaggguuucuuuugagcccucuucucauggcucuuuugcaggcuugucgcuuggcuaccuagacgaguccuuuucucucauguuaacccuucuuuccuuuuuauaacuuuaauaucaauguaaaauaaacuacaaaaucuuaauauaacuucuuuacaaauuguugagagcucgguugguuguguguu	103	155	55	63	26	13
fta_novel_miR109	Ft7	-	38324186	38324435	MIR169	uagccaaggacgacuugccugca	23	agaaaauggguacauuacuugguagccaaggacgacuugccugcauugcacucaaauuaggguuuuucauaauuuuaugcaggcuugucccuuggcuacccggauaaaucauuuucucucaugcuaacccuuuuaucuuuuugacaauuuuaauuucaaugugugcaaaugauagaaaauuuuguuggauuugucgagcuaauaagguuaggguuucucuaguuuaucuuuaacuguuuuuuuaaucuuu	103	157	55	63	26	13
fta_novel_miR110	Ft7	-	38333365	38333614	unknown	uaagccaaggacgaguuguug	21	gaugaaauggguucauguuugguaagccaaggacgaguuguuggaucauauauguucgaaugagggugcaucguaagcucaucugaauguacgagagucugccaacuuuuccuuggcuuccuugacagcucuuuucucucaugucagcucuuccucucuuccacuucuaguccuuuacacacugauuaaacucuauauauuauuugguuuuacauuaaguauacgugugacauccaacguaaaacacuag	1706	2509	259	328	307	109
fta_novel_miR111	Ft7	-	38362664	38362913	MIR169	uagcgaaggacgacuugccugcc	23	ggguuuauuauaagcuuuucgguagcgaaggacgacuugccugccucacauuuggauuggaacccucucuccaugaaaugaagcaggcuugucgcuuggcuaucggaauacgcccuuuucucucaugccaacccaucuuauccucuuacaauuuuucaaucaaauuaaaaccaacgagcguaugacgucgaguguuguucucgaacguaaguuuuaaaacgaguuuaaaccgagcuuuguuuuuugucaa	31	50	106	87	71	29
fta_novel_miR112	Ft7	-	38367860	38368109	MIR169	uagccaaggacgacuugccugcc	23	ggguuuguuauaaguuuuucgguagccaaggacgacuugccugccucgcauuuggauuggaacccucucuccaugaaaugaagcaggcuugucgcuuggcuaucggaauaggcccuuuucucucaugccaacccaucuuauccucuuacaauuuuucaaucaaauuaauaccaacuagcguaugacgucgaguguuguucucgaacguaaguuuuaaaacgaguuuaaaccgagcuuuguuuuuagucaa	11	34	31	41	23	8
fta_novel_miR113	Ft7	-	38664610	38664859	unknown	aagggucuguuugguauucauauc	24	auuuuccauacuacaaaauacuaagggucuguuugguauucauaucuagauaucaagauauggguacgagauaucaagauaugcuuaugagauugauauccgauaucuuaggagaggaagaauagaagagggaagagcaauuuuagaauuuugauacucuuauacccauaucugauaucuagauauguaugccaaacaggcccuaacagauaucauaacuuacaauuauaaugaggauugcauuaaggcg	75	114	77	55	18	9
fta_novel_miR114	Ft7	-	45637766	45638015	MIR5565	cggacuacccggauaugaucaggu	24	uaaauauuauauaauuauacuuaauauuauaaauauauucaauauuauauauauauaauuuuuauacaggccuacaggccgggcuuuucggcccaaauggaccuauagugguguccguauccggcccgacgggcuuaauuggugggccggacuuuucgguccagucagacuucccucaauguuccuauccgccuguuuuuccagcggacuacccggauaugaucaggucugaguauaaugcuaccgaaaa	92	121	73	73	53	21
fta_novel_miR115	Ft7	-	46416885	46417134	unknown	uaaaucuuaagcuucuuguuc	21	uacucauuucauuaugauuuucuuaugauucaugcagauuuuacauguaaaggagaucgagaaagagaaagagaaagagagagagcuuucuuugguccauuacaggaggauuaagauugaguuugcugcugagucauucauccaaaugcuguguguugauaauauacacuccacucagcaaaugacugaaugaagcaggagacaaguuaaaucuuaagcuucuuguucuuggacugaagggagcucccuc	17	20	8	13	6	2
fta_novel_miR116	Ft8	+	12363773	12364022	unknown	caauggaauugugguccuucua	22	ggagcuagauccuauggauuugaucgauacagggagcugagauuggauguugagaacauguccuacgagguuuguugccuucucauugucuuaggcuuuguuuggcaacuccuuuuauacagacuucauuuuuuuauaaaugaaaggaccaccauuacauuguguucuugcauuaauauauuucuuugggaaauggugaaagaacccaauggaauugugguccuucuauuuauaauaaauaaacccuaua	21	18	37	32	26	3
fta_novel_miR117	Ft8	+	12917326	12917575	unknown	aaucuuggaccggacuaaaaacca	24	aauccggaucaccgguuuugccaaucuuggaccggacuaaaaaccaccuuacacucggaaugaaucugguccgaaauuggaccagaccggugcaguuggaaucuacacaaccccacuuauacucuuauauaggauuacuuuugugaccauuggcggacaaauauccuuacuaaugaucaauuguugcccgaccuucucauuuuucguugauuugcucuuaauccuuauacugcuauaguuuucgaauauu	13	29	22	6	1	1
fta_novel_miR118	Ft8	+	13641593	13641842	MIR171	uugagccgugccaauaucgca	21	cuauacaaugcucuacucuuuacuucuucaucuucugcauacaaacccuucuucuucuucuuacccuccuccucaaaacccauuucccauuucucuuacagaucauucuuuuacauuuucauucauguguuugucuuucgaguaugggauauuggugcgguucaaucagaaaacgacuuucuaguuacuagaucuuccucuauuugauugagccgugccaauaucgcauauaaccaccauauuguuuguu	63	98	42	31	11	1
fta_novel_miR119	Ft8	+	36481361	36481610	MIR823	agacucguaugcucacaagacacg	24	agaccuaaaaccaagcgcuuaucaggagguaacccgagguaaacuucuuuccuuguuuuucuuuucguuuuuguguuuuuuguguguuuugucuuuguugcaaggguuuagguaauaaacgagggagcaaugcaugaaggauuuuguucuaugugcaacuguucgccaaauuaugacccuaaaaauccgugccaacaaugacaaagacucguaugcucacaagacacgauaugcugaguuuuaaaauuua	133	155	83	67	34	11
fta_novel_miR120	Ft8	+	38209293	38209542	unknown	auugaccuuuaaaacuugacgugu	24	uccuaccagaucaauuaaaaguauugaccuuuaaaacuugacgugucaauuaaaaguauagaccuuuaaaacuugacacacuaucgauuaaagguacugaacuuuaaaaaaaacucucaauguauguaugcacuauacauaguagaacaugcguuaacauauaaauauacauaugcugauauucauucaauacguaguaaaauuagcguaacacuauacucaugcuuaugucauauucauauauaaauau	424	392	559	413	172	73
fta_novel_miR121	Ft8	-	8604159	8604408	MIR398	uauguccccagguugcccguu	21	uuuaugcaauuaacccuuucuuuguuaguguuaguacacuuccaaacggacuuaggauguacauguacuauuacuacuugauuguguauauaacaaucacaaugcagcacacaugaagcaugaaaauuagaugcauauaagggggcgaagcucgcgacggacaaccuaaggucauacaaacacgcgaaguuacucguuauaaguuuguauguccccagguugcccguuucgaucuuccgucacuaaauau	1253	1514	4503	5258	728	236
fta_novel_miR122	Ft8	-	12258132	12258381	MIR159	cuuccauaucucaggagcccu	21	uuuuaucuuaacaacuuaacccucuuccucuuugucuuaaaacuucguucuuaucuucuuaauguuuuuuuuuucuuuaauuuuuguugaagaguaaggaguggagcuccuugcaguucaaaagaggugcuugcagggguaaauagagcugcuaagcuauggaucccucaguucuuaucuuucauuaaacugaagauaaguuuguggcuuccauaucucaggagcccuuguuucccuuucuuagcuuguu	127	154	243	269	67	10
fta_novel_miR123	Ft8	-	12366908	12367157	MIR156	gcucucuguacuucugucauc	21	ucucuuuccaaauuccucuuaguuucugaccgcuucaaauauauguuacucuauaaagaaauguuguuuauaaguuugguuuauccgagguuacgagguauuggguaggguuuaagguuguugacagaagauagagagcacccuggacuaagugcaaccuagcuacaccaaacguaauacauauacugcacuuagcaacuccuaagugcucucuguacuucugucaucaccuucucauugaucucacccg	256	340	44	42	46	41
fta_novel_miR124	Ft8	-	14535698	14535947	unknown	aagggucuguuugguauucauauc	24	cagcaaaguguguaagaacucuaagggucuguuugguauucauaucagcauaucaguauaugguauauucauauaugaauauuaagcugauaucuaguugauauaugagguuuguaauguucaaaagauaucaacucgaugauaauaacauuauaucaaaaauaucacucauaucuugauauuucauaucgauaguaauacucauaccugauauauuugauaaugauaccaaacgagcccuaaacuaaca	56	73	61	37	18	7
fta_novel_miR125	Ft8	-	14720574	14720823	MIR5565	acgggcuguccggauaugaucagg	24	uaaauuuaugauaauuaugcuaaauauucuauaauuauacuuaauaucuuaaauauauacaauauaauauuuauuuauuuauuuauuuauacgggccgggcuuuucggccgggccggaccuauagugguguccguaccaggcccggcgggcuuggcgggccgggcuucucccuauguucauacccgcccguuauuccgggccggacgggcuguccggauaugaucaggucuagagaagugcaaucuuuua	230	257	285	271	104	40
fta_novel_miR126	Ft8	-	18200553	18200802	unknown	auuccggucggaauacuucuauuc	24	aaaaugcacauaaacauuauuccgguaugaauacuucuauuucaaacaauauaaacaaacuauuccuauccaaaggcuuauuccggucagaauaaaaguauuccggccagaauaauguaacaaaauacuaaaucugaucgaauuuauacguaacuucgaucgaaauuauguaaauucgauuagauguaguauuuuuguuacauuauuccggucggaauacuucuauucugacaugaauaagcaucuagau	105	159	116	74	53	19
fta_novel_miR127	Ft8	-	18947318	18947567	unknown	accaacuggauuaauugaacuugu	24	aguuaguagguuaauucuuuauuacaaaaaauauaauugacgaaauaggaagguaggccaaacccaauccaauccaaaauauaaauuuuaauuuauacaagucugauccaaacauguuacaaaaguccaaacccaauccaaaauauaaauuuuguaguuauugagucucgaaccuugaugacauauacucucucauaaacuuauaccaacuggauuaauugaacuuguguauucuaguguauuguuuuuu	168	200	197	139	55	13
fta_novel_miR128	Ft8	-	29185690	29185939	MIR535	ugacaaagagagagagcacgg	21	uaagguucaucucaagauuguuugacaaagagagagagcacggcgcguacaauugauuaucuugaccaugacuauauauagcuggugcucgugcucucucuuauugucauauaaucuuccgguggagaucgacugagucuucuguuggagcugucuguuugugguuuugucacaucacuugguaauaucucuuaccgguucaauuuggcacgcaagaauauauauagggccccuuuguuuuaacuccgga	766	967	497	506	326	132
fta_novel_miR129	Ft8	-	32097939	32098188	unknown	aauuccgguccacucuguucaggu	24	cgguccagaccuguuuuuuuuuuuuaaaaauaauuuuaaaaaaguugauuuuuuuuaaaaaaguuauuuuuuaauuuuuuaauuuuuuauuuaaauuuuccaguccuagucauauauauauauauauauuacaaaaaucaaauuuuuaaaaaaaaauuauaauuuuucccgguccauccggaccuggaccggaaaauucaguccaauuccgguccacucuguucagguccgguccagguccggacuugug	508	487	258	227	145	32
