# Supplementary material for: Integrated microRNA and transcriptome profiling reveal key miRNA-mRNA interaction pairs associated with seed development in Tartary buckwheat (Fagopyrum tataricum)
Source: BMC Plant Biol. 2021 Mar 9;21:132. doi: 10.1186/s12870-021-02914-w (PMC7941931; doi:10.1186/s12870-021-02914-w)
Supplement: Supplementary file 1 — Additional file 1: Table S1. Characteristic features of all the identified DCL, AGO, HYL1, SE, HST, and RDRs in tartary buckwheat genome. Table S2. Length distribution of sRNA sequences identified in developing tartary buckwheat seeds. Table S3. Information of identified conserved miRNAs. Table S4. Information of identified novel miRNAs. Table S5. Predicted target genes of miRNAs in tartary buckwheat. Table S6. Annotation of miRNAs target genes in tartary buckwheat. Table S7. Information of TFs targeting by miRNAs. Table S8. miRNAs have target genes are the orthologs of the known seed or organ size. Table S9. miRNAs have target genes are the orthologs of the known structural or regulatory genes of flavonoid biosynthesis. Table S10. KEGG pathways of the target genes of DEMs. Table S11. miRNA-mRNA interaction pairs show expression negative correlation during tartary buckwheat seed development. Table S12. Primers of sequences for qRT-PCR analysis. Table S13. Primers of sequences for RLM-5′RACE analysis. [file 12870_2021_2914_MOESM1_ESM.zip › Table S5.xlsx]

## Sheet: Sheet1
Table S5 Predicted target genes of miRNAs in tartary buckwheat
miRNA	Target
fta-miR162a-3p	FtPinG0003219900.01;FtPinG0003609100.01;FtPinG0007305800.01;FtPinG0003057200.01;FtPinG0006984500.01;tartary_newGene_2190;FtPinG0008277800.01;FtPinG0004267100.01;FtPinG0004598000.01;FtPinG0001655500.01;FtPinG0008471700.01;FtPinG0003829400.01;FtPinG0003300400.01;FtPinG0004105800.01;FtPinG0005892300.01;FtPinG0006504400.01
fta-miR319a-3p	FtPinG0005690700.01;FtPinG0001665900.01;FtPinG0006025100.01;FtPinG0009279400.01;FtPinG0008482500.01;FtPinG0005336100.01;FtPinG0008108900.01;FtPinG0001006600.01;FtPinG0001665700.01;FtPinG0000836000.01;FtPinG0003609300.01;FtPinG0005921100.01
fta-miR396a-5p	FtPinG0002164100.01;FtPinG0007534300.01;FtPinG0009449500.01;FtPinG0005483200.01;FtPinG0006687800.01;FtPinG0002384800.01;FtPinG0005611600.01;FtPinG0000297600.01;FtPinG0001732900.01;FtPinG0008761700.01;FtPinG0002694900.01;FtPinG0009370500.01;tartary_newGene_1035;FtPinG0000865600.01;FtPinG0006428600.01;tartary_newGene_71;FtPinG0001198400.01;FtPinG0006879700.01;FtPinG0006574600.01;FtPinG0001029100.01…
fta-miR156b-5p	FtPinG0009620700.01;FtPinG0007730300.01;FtPinG0006588500.01;FtPinG0007363100.01;FtPinG0005770200.01;FtPinG0002542400.01;FtPinG0001575500.01;FtPinG0002551600.01;FtPinG0000493400.01;FtPinG0005807800.01;tartary_newGene_2183;FtPinG0006852300.01;FtPinG0003234000.01;FtPinG0006246700.01;FtPinG0000496000.01;FtPinG0009525500.01;FtPinG0007549500.01;FtPinG0000431800.01;FtPinG0001169400.01;FtPinG0003958500.0…
fta-miR156c-5p	FtPinG0005658800.01;FtPinG0004388800.01;FtPinG0008543700.01;FtPinG0007884200.01;FtPinG0001529600.01;FtPinG0000496000.01;FtPinG0007672800.01;FtPinG0005218400.01;FtPinG0005656700.01;FtPinG0007305600.01;FtPinG0001067800.01;FtPinG0001346800.01;FtPinG0000374900.01;FtPinG0006588500.01;FtPinG0007730300.01;FtPinG0005832200.01;FtPinG0007177800.01;FtPinG0003240100.01;FtPinG0000493400.01;FtPinG0000212200.01…
fta-miR156d-5p	FtPinG0007469100.01;FtPinG0008190500.01;FtPinG0005654100.01;FtPinG0007295700.01;FtPinG0002507800.01;FtPinG0005084100.01;FtPinG0002976000.01;FtPinG0005719100.01;FtPinG0001774800.01;FtPinG0000212200.01;FtPinG0000843600.01;FtPinG0001352000.01;FtPinG0001782200.01;FtPinG0006879300.01;FtPinG0008713300.01;FtPinG0004845800.01;FtPinG0005655500.01;FtPinG0008141700.01;FtPinG0005756700.01;FtPinG0005170300.01…
fta-miR159-3p	FtPinG0008108900.01;tartary_newGene_1303;FtPinG0008622800.01;FtPinG0000966100.01;FtPinG0001249400.01;FtPinG0008299300.01;FtPinG0001031700.01;FtPinG0002207400.01;FtPinG0003923500.01;FtPinG0007254300.01;FtPinG0006401100.01;FtPinG0003983700.01;FtPinG0001350100.01;FtPinG0008655800.01;FtPinG0008482500.01;FtPinG0002873600.01;FtPinG0001169700.01;FtPinG0008888300.01;FtPinG0005112800.01;FtPinG0000973000.0…
fta-miR394a-5p	FtPinG0001701200.01;FtPinG0003821700.01;FtPinG0004050400.01;FtPinG0000807400.01;FtPinG0008020300.01;FtPinG0001988300.01;FtPinG0003538600.01;FtPinG0001765100.01;FtPinG0004268000.01;FtPinG0002536500.01;FtPinG0005778000.01;tartary_newGene_1934;FtPinG0006611100.01;FtPinG0001365100.01;FtPinG0000493700.01;FtPinG0004952700.01;tartary_newGene_1935;FtPinG0000943900.01;FtPinG0001276200.01;FtPinG0001730500.…
fta-miR398a-3p	FtPinG0009466100.01;FtPinG0008084200.01;FtPinG0008665300.01;FtPinG0003851300.01;FtPinG0004438200.01;FtPinG0002233400.01;FtPinG0000734300.01;FtPinG0008678800.01;FtPinG0008083800.01;FtPinG0008646300.01;FtPinG0001249600.01;FtPinG0008899100.01;FtPinG0008366900.01;FtPinG0001084000.01;FtPinG0007673400.01;FtPinG0002932100.01;FtPinG0005273500.01;FtPinG0009279700.01;FtPinG0000688900.01;FtPinG0007136800.01
fta-miR156a-5p	FtPinG0005525100.01;FtPinG0006382900.01;FtPinG0002188300.01;FtPinG0002675500.01;FtPinG0006364600.01;FtPinG0005655500.01;FtPinG0005383100.01;FtPinG0009337600.01;FtPinG0006879300.01;FtPinG0009676500.01;FtPinG0000843600.01;FtPinG0009110300.01;FtPinG0004968100.01;FtPinG0003917800.01;FtPinG0008625200.01;FtPinG0007469100.01;FtPinG0001747200.01;FtPinG0007295700.01;FtPinG0002976000.01;FtPinG0005612100.01…
fta-miR157-5p	FtPinG0000496000.01;FtPinG0005658800.01;FtPinG0002610900.01;tartary_newGene_189;FtPinG0004384400.01;tartary_newGene_1061;FtPinG0003620500.01;FtPinG0009550800.01;FtPinG0006588500.01;FtPinG0007730300.01;FtPinG0000374900.01;FtPinG0007462200.01;FtPinG0000493400.01;FtPinG0007177800.01;FtPinG0000156100.01;FtPinG0003234000.01;FtPinG0004235800.01;FtPinG0009660500.01;FtPinG0005651100.01;FtPinG0007295700.0…
fta-miR160a-5p	FtPinG0009693600.01;FtPinG0000343000.01;FtPinG0002160800.01;FtPinG0007957300.01;FtPinG0002645500.01;FtPinG0005714900.01;FtPinG0002610200.01;FtPinG0001942600.01;FtPinG0003898400.01;FtPinG0008354600.01
fta-miR162b-5p	FtPinG0006082800.01;FtPinG0000940300.01;FtPinG0006946200.01;FtPinG0004682800.01;FtPinG0003370400.01;FtPinG0005395600.01
fta-miR164a-5p	FtPinG0009877400.01;FtPinG0005894800.01;FtPinG0006273600.01;tartary_newGene_226;FtPinG0006172900.01;FtPinG0006773300.01;FtPinG0000240100.01;FtPinG0004966400.01;FtPinG0004783100.01;FtPinG0002296100.01;FtPinG0008008700.01;FtPinG0002339300.01;FtPinG0000734300.01;FtPinG0005327100.01;FtPinG0005512000.01;FtPinG0003422900.01;FtPinG0007858300.01;FtPinG0003263200.01;FtPinG0006382400.01;FtPinG0000464300.01…
fta-miR166c-3p	FtPinG0008833800.01;FtPinG0008845600.01;FtPinG0007274800.01;FtPinG0004395800.01;FtPinG0007033700.01;FtPinG0006403500.01;FtPinG0008897200.01;FtPinG0006983600.01;FtPinG0009286900.01;FtPinG0000805600.01;FtPinG0000759400.01
fta-miR167b-5p	FtPinG0008950900.01;FtPinG0005742000.01;FtPinG0005670000.01;FtPinG0004917500.01;FtPinG0006689500.01;FtPinG0007483600.01;FtPinG0005910400.01;FtPinG0002621000.01;FtPinG0004614900.01;FtPinG0006806300.01;FtPinG0002499600.01;FtPinG0007957000.01;FtPinG0001788500.01;FtPinG0000840000.01;FtPinG0008721300.01;FtPinG0005326500.01;FtPinG0005737300.01;FtPinG0006689400.01;FtPinG0007618200.01;FtPinG0001626000.01…
fta-miR168b-3p	FtPinG0001499600.01;FtPinG0005190600.01;FtPinG0006221200.01;FtPinG0008494800.01;FtPinG0006986700.01;FtPinG0009039800.01;FtPinG0007102000.01;FtPinG0000988100.01
fta-miR168b-5p	FtPinG0009279700.01;FtPinG0005505100.01;FtPinG0005707300.01;FtPinG0009629400.01;FtPinG0002072600.01;FtPinG0009136700.01
fta-miR169a-5p	FtPinG0007718300.01;FtPinG0008738900.01;FtPinG0003936600.01;FtPinG0007107700.01;FtPinG0005502300.01;FtPinG0008738500.01;FtPinG0008531800.01;FtPinG0002462800.01;FtPinG0006933500.01;FtPinG0009660500.01;FtPinG0003983100.01;FtPinG0003652400.01;FtPinG0001573900.01;FtPinG0004652500.01;FtPinG0007388200.01;FtPinG0007530300.01;FtPinG0006527600.01
fta-miR169b-3p	FtPinG0004226500.01;tartary_newGene_2143;FtPinG0007242500.01;FtPinG0001033800.01;FtPinG0006063400.01;FtPinG0001393800.01;FtPinG0004283300.01;FtPinG0009393900.01;FtPinG0004086800.01;FtPinG0000263800.01;FtPinG0007311700.01;FtPinG0004223800.01;FtPinG0001416500.01;FtPinG0008269200.01;FtPinG0006834000.01;FtPinG0009810500.01;FtPinG0003478700.01;FtPinG0004563900.01;FtPinG0000739100.01;FtPinG0009157800.0…
fta-miR171c-3p	FtPinG0007077200.01;FtPinG0005032300.01;FtPinG0000276100.01;FtPinG0000276300.01;FtPinG0008482000.01;FtPinG0005032100.01;FtPinG0003617400.01;FtPinG0002568200.01;FtPinG0005032500.01;FtPinG0006957000.01;FtPinG0005031900.01
fta-miR172a-3p	FtPinG0002005900.01;FtPinG0002105000.01;FtPinG0006859800.01;FtPinG0008363400.01;FtPinG0001439000.01;FtPinG0005092000.01;FtPinG0002622700.01;FtPinG0002684800.01;FtPinG0004736200.01;FtPinG0000576000.01;FtPinG0007991200.01;FtPinG0003989200.01;tartary_newGene_431;FtPinG0001192800.01;FtPinG0004106900.01;FtPinG0007961800.01;tartary_newGene_35;FtPinG0004453800.01;FtPinG0004799500.01;FtPinG0002492500.01;…
fta-miR172e-3p	FtPinG0004799500.01;tartary_newGene_35;FtPinG0006990600.01;FtPinG0000200000.01;FtPinG0001411900.01;FtPinG0006376100.01;FtPinG0006421500.01;FtPinG0002684800.01;FtPinG0006277900.01;FtPinG0002622700.01;FtPinG0000773100.01;FtPinG0005618900.01;FtPinG0001439000.01;FtPinG0008751300.01;FtPinG0005213400.01;FtPinG0003989200.01;FtPinG0006440300.01;FtPinG0001354100.01;FtPinG0001434200.01;FtPinG0003294600.01;…
fta-miR172d-3p	FtPinG0000626200.01;FtPinG0009751800.01;FtPinG0007341800.01;FtPinG0008848000.01;FtPinG0006849000.01;FtPinG0009400700.01;FtPinG0001168000.01;FtPinG0005006700.01;FtPinG0008162900.01;FtPinG0001600500.01;FtPinG0008130200.01;tartary_newGene_803;FtPinG0000891000.01;FtPinG0005953200.01;FtPinG0008586800.01;FtPinG0005859900.01;FtPinG0004085400.01;FtPinG0000415400.01;FtPinG0005711800.01;FtPinG0005179700.01…
fta-miR319e-3p	FtPinG0001665700.01;FtPinG0001006600.01;FtPinG0008249200.01;FtPinG0005921100.01;FtPinG0006025100.01;FtPinG0008851500.01;FtPinG0001665900.01;FtPinG0005336100.01;FtPinG0008482500.01;FtPinG0009279400.01;FtPinG0002657000.01;FtPinG0000836000.01;FtPinG0008108900.01;FtPinG0007126900.01;FtPinG0008934700.01;FtPinG0005690700.01;FtPinG0004955300.01;FtPinG0008528200.01
fta-miR390a-5p	FtPinG0000708200.01;FtPinG0004475100.01;FtPinG0000959000.01;FtPinG0004432900.01;FtPinG0002974500.01;FtPinG0001309500.01;FtPinG0006747000.01;FtPinG0001097000.01;tartary_newGene_1389;FtPinG0006694900.01;FtPinG0004459000.01;FtPinG0001409100.01;FtPinG0006208800.01;FtPinG0007170300.01;FtPinG0001490400.01;FtPinG0006608600.01;FtPinG0005945500.01;FtPinG0000629800.01;FtPinG0009706300.01;FtPinG0003970800.0…
fta-miR393b-5p	FtPinG0002213500.01;FtPinG0001437900.01;FtPinG0003308200.01;FtPinG0008977500.01;FtPinG0007580400.01;tartary_newGene_2196;FtPinG0008311800.01;FtPinG0007991300.01;FtPinG0004414300.01;FtPinG0002523300.01
fta-miR395c-3p	FtPinG0006385300.01;FtPinG0003446200.01;FtPinG0007058600.01;FtPinG0004350400.01;FtPinG0002620800.01;FtPinG0009418800.01;FtPinG0009214700.01;FtPinG0004316200.01;FtPinG0009716300.01;FtPinG0001765100.01;FtPinG0007290900.01;FtPinG0007994300.01;FtPinG0004344700.01;FtPinG0002650800.01;FtPinG0000727400.01;FtPinG0004490100.01;FtPinG0002020300.01;FtPinG0002130400.01;FtPinG0006107100.01;FtPinG0004713900.01…
fta-miR395d-3p	FtPinG0001765100.01;FtPinG0007290900.01;FtPinG0000404200.01;FtPinG0000862200.01;FtPinG0006916600.01;FtPinG0000727400.01;FtPinG0004490100.01;FtPinG0002130400.01;FtPinG0002020300.01;FtPinG0006107100.01;FtPinG0004713900.01;FtPinG0006916400.01;FtPinG0001064800.01;FtPinG0003286800.01;FtPinG0006784100.01;FtPinG0003446200.01;FtPinG0000492300.01;FtPinG0006916800.01;FtPinG0004708700.01;FtPinG0002620800.01…
fta-miR396b-3p	FtPinG0008055900.01;FtPinG0005462900.01;FtPinG0000328400.01;FtPinG0006366700.01;FtPinG0001447100.01;FtPinG0004580900.01;FtPinG0000931100.01;FtPinG0006553700.01;FtPinG0006757900.01;FtPinG0000145100.01;FtPinG0006962700.01;FtPinG0003254600.01;FtPinG0002601100.01;FtPinG0000366300.01;FtPinG0008882900.01;FtPinG0007361400.01
fta-miR396f-5p	FtPinG0001068100.01;FtPinG0005585000.01;FtPinG0002641100.01;FtPinG0006510400.01;FtPinG0003172000.01;FtPinG0005908400.01;FtPinG0009112300.01;FtPinG0009660500.01;FtPinG0007195400.01;FtPinG0001891300.01;FtPinG0008423700.01;FtPinG0000993400.01;FtPinG0007039300.01;FtPinG0004539500.01;FtPinG0002435600.01;FtPinG0005922400.01;FtPinG0006801300.01;FtPinG0005836800.01;FtPinG0003665500.01;FtPinG0005003600.01…
fta-miR397-5p	FtPinG0004105800.01;FtPinG0009552800.01;FtPinG0009176200.01;FtPinG0003854400.01;FtPinG0007419000.01;FtPinG0004231500.01;FtPinG0008276800.01;FtPinG0008240400.01;FtPinG0008681400.01;FtPinG0003898600.01;FtPinG0000966400.01;FtPinG0009458400.01;FtPinG0005126800.01;FtPinG0008020300.01;FtPinG0003355100.01;FtPinG0006778300.01;FtPinG0007483600.01;tartary_newGene_1092;FtPinG0002789400.01;FtPinG0000381300.0…
fta-miR398b-3p	FtPinG0001249600.01;FtPinG0008084200.01;FtPinG0008665300.01;FtPinG0003851300.01;FtPinG0002932100.01;FtPinG0000688900.01;FtPinG0008678800.01;FtPinG0008083800.01
fta-miR399b-3p	FtPinG0007523500.01;FtPinG0003424700.01;FtPinG0005727100.01;FtPinG0002287300.01;FtPinG0004643600.01;FtPinG0009499600.01;FtPinG0002654700.01;FtPinG0007618800.01;FtPinG0005502300.01;FtPinG0000168800.01;FtPinG0000601200.01;FtPinG0007295400.01;FtPinG0002932000.01;FtPinG0007666400.01;FtPinG0002290400.01
fta-miR828-5p	FtPinG0006675400.01;FtPinG0008014500.01;FtPinG0000734700.01;FtPinG0008282400.01;FtPinG0006732000.01;FtPinG0007148200.01;FtPinG0000631000.01;FtPinG0002398100.01;FtPinG0005041000.01;FtPinG0003511500.01;FtPinG0007251500.01;FtPinG0008340900.01;FtPinG0005870700.01;FtPinG0001903500.01;FtPinG0005521500.01;FtPinG0000840700.01;FtPinG0000330200.01;FtPinG0008283100.01;FtPinG0003040800.01;FtPinG0001905000.01
fta-miR845-5p	FtPinG0001290100.01;FtPinG0009286300.01;FtPinG0002675400.01;FtPinG0008844600.01;tartary_newGene_2191;FtPinG0003521000.01;FtPinG0009382000.01;FtPinG0007196200.01;FtPinG0000926500.01;FtPinG0007999700.01;tartary_newGene_1612;FtPinG0005430100.01;FtPinG0002889000.01;FtPinG0004812400.01;FtPinG0001522800.01;FtPinG0008801800.01;FtPinG0006027400.01;FtPinG0002955800.01
fta-miR858a-5p	FtPinG0002607600.01;tartary_newGene_1855;FtPinG0004494100.01;FtPinG0007685500.01;FtPinG0005046700.01;FtPinG0003417400.01;FtPinG0003041600.01;FtPinG0003542200.01;FtPinG0000919400.01;FtPinG0008341600.01;FtPinG0001665900.01;FtPinG0008420900.01;FtPinG0002530200.01;FtPinG0007214000.01;FtPinG0002128400.01;FtPinG0007213700.01;FtPinG0009791900.01;FtPinG0003543800.01;FtPinG0003084400.01;FtPinG0005011800.0…
fta-miR171a-3p	FtPinG0001438200.01;FtPinG0006957000.01;FtPinG0005716900.01;FtPinG0005031900.01;FtPinG0007265600.01;FtPinG0003617400.01;FtPinG0005032500.01;FtPinG0008582600.01;FtPinG0005032100.01;FtPinG0003551600.01;FtPinG0000929300.01;FtPinG0005032300.01;FtPinG0000276300.01;FtPinG0000276100.01
fta-miR398c-3p	FtPinG0008083800.01;FtPinG0004438200.01;FtPinG0004367000.01;FtPinG0004199400.01;FtPinG0004643200.01;FtPinG0008084200.01
fta-miR399a-3p	FtPinG0002287300.01;FtPinG0004643600.01;FtPinG0000168800.01;FtPinG0002290400.01;FtPinG0008762900.01;FtPinG0005727100.01;FtPinG0001003400.01;FtPinG0007523500.01;FtPinG0001602500.01;FtPinG0007295400.01;FtPinG0001279100.01;FtPinG0004428500.01;FtPinG0003536100.01;FtPinG0007666400.01;FtPinG0005025400.01;FtPinG0005502300.01;FtPinG0007618800.01
fta-miR395b-3p	FtPinG0006916400.01;FtPinG0006107100.01;FtPinG0004713900.01;FtPinG0006916600.01;FtPinG0008060600.01;FtPinG0000862200.01;FtPinG0005503200.01;FtPinG0001765100.01;FtPinG0007290900.01;FtPinG0009716300.01;FtPinG0004316200.01;FtPinG0008370700.01;FtPinG0005314100.01;FtPinG0009418800.01;FtPinG0002273600.01;FtPinG0002620800.01;FtPinG0006916800.01;FtPinG0006784100.01;FtPinG0007427500.01;FtPinG0001064800.01…
fta-miR162c-5p	FtPinG0003370400.01;FtPinG0005395600.01;FtPinG0003018800.01;FtPinG0006082800.01
fta-miR858b-3p	FtPinG0002421500.01;FtPinG0003685700.01;FtPinG0003040800.01;FtPinG0007569500.01;FtPinG0003146900.01;FtPinG0002304900.01;FtPinG0005870700.01;FtPinG0000338800.01;FtPinG0002604400.01;FtPinG0001335900.01;FtPinG0006896100.01;FtPinG0000518100.01;FtPinG0007275700.01;FtPinG0006732000.01;FtPinG0005438400.01;FtPinG0005283100.01;FtPinG0008427400.01;FtPinG0008735000.01;FtPinG0003511500.01;FtPinG0000735900.01…
fta-miR166d-3p	FtPinG0006983600.01;FtPinG0008897200.01;FtPinG0006403500.01;FtPinG0000759400.01;FtPinG0009286900.01;FtPinG0009067300.01;FtPinG0007274800.01;FtPinG0002998400.01;FtPinG0008833800.01;FtPinG0008845600.01;FtPinG0007150500.01;FtPinG0002483000.01;FtPinG0005503000.01;FtPinG0009568800.01;FtPinG0009067500.01
fta-miR319c-3p	FtPinG0001997200.01;FtPinG0005921100.01;FtPinG0001006600.01;FtPinG0001665700.01;FtPinG0008498500.01;FtPinG0003609300.01;FtPinG0009279400.01;FtPinG0008482500.01;FtPinG0004933600.01;FtPinG0005336100.01;FtPinG0001665900.01;FtPinG0006025100.01;FtPinG0008299300.01;FtPinG0008108900.01;FtPinG0000836000.01;FtPinG0003704500.01;FtPinG0005690700.01;FtPinG0008934700.01
fta-miR156f-3p	FtPinG0004065300.01;FtPinG0008049200.01;FtPinG0004651200.01;FtPinG0006588500.01;FtPinG0008849100.01;FtPinG0007730300.01;FtPinG0009620700.01;FtPinG0008009600.01;FtPinG0003834100.01;FtPinG0005807800.01;FtPinG0000493400.01;FtPinG0001575500.01;FtPinG0000431800.01;FtPinG0009525500.01;FtPinG0004388800.01;tartary_newGene_724;FtPinG0001428600.01;tartary_newGene_1026;FtPinG0000496000.01;FtPinG0005006500.0…
fta-miR160c-3p	FtPinG0009693600.01;FtPinG0000343000.01;FtPinG0002610200.01;FtPinG0004207200.01;FtPinG0002645500.01;FtPinG0005714900.01;FtPinG0007957300.01;FtPinG0004324800.01;FtPinG0008354600.01;FtPinG0003898400.01;FtPinG0000866600.01;FtPinG0001942600.01;FtPinG0001454800.01
fta-miR166h-3p	FtPinG0008897200.01;FtPinG0006403500.01;FtPinG0006983600.01;FtPinG0009286900.01;FtPinG0000759400.01;FtPinG0002483000.01;FtPinG0008845600.01;FtPinG0008833800.01;FtPinG0007274800.01;FtPinG0004395800.01
fta-miR393a-5p	FtPinG0003308200.01;FtPinG0008977500.01;FtPinG0000070300.01;FtPinG0007991300.01;tartary_newGene_2196;FtPinG0008311800.01;FtPinG0004414300.01;FtPinG0006386000.01;FtPinG0005405600.01;FtPinG0001437900.01;FtPinG0006065800.01;FtPinG0007580400.01;FtPinG0002213500.01;FtPinG0008696700.01;FtPinG0002523300.01;FtPinG0007125400.01
fta-miR530b-5p	tartary_newGene_1264;FtPinG0009266900.01;FtPinG0006623100.01;FtPinG0008062100.01;FtPinG0000325700.01;FtPinG0006461600.01;FtPinG0001389400.01;FtPinG0002347400.01;FtPinG0005948400.01;FtPinG0002594600.01;tartary_newGene_388;FtPinG0004174400.01;FtPinG0005543400.01;FtPinG0007414700.01;FtPinG0003268800.01;FtPinG0005160500.01;FtPinG0001310900.01;FtPinG0007102000.01;FtPinG0008254200.01;FtPinG0002536200.01
fta-miR156e-5p	FtPinG0000079600.01;FtPinG0006588500.01;FtPinG0009337600.01;FtPinG0007730300.01;FtPinG0005525100.01;FtPinG0006382900.01;FtPinG0002481300.01;FtPinG0000493400.01;FtPinG0000212200.01;FtPinG0000431800.01;FtPinG0004968100.01;FtPinG0000486300.01;FtPinG0007295700.01;tartary_newGene_1026;FtPinG0000496000.01;FtPinG0003646300.01;FtPinG0007469100.01;FtPinG0006899200.01;FtPinG0008190500.01;FtPinG0001714000.0…
fta-miR167a-5p	FtPinG0006689400.01;FtPinG0005737300.01;FtPinG0005477800.01;FtPinG0001971700.01;tartary_newGene_664;FtPinG0001430800.01;FtPinG0005147500.01;FtPinG0000840000.01;FtPinG0004614900.01;FtPinG0004636500.01;FtPinG0009401000.01;tartary_newGene_1359;FtPinG0005742000.01;FtPinG0005670000.01;FtPinG0006689500.01;FtPinG0002621000.01
fta-miR167c-5p	FtPinG0001650800.01;FtPinG0007625700.01;FtPinG0002560000.01;FtPinG0001271500.01;FtPinG0004636500.01;FtPinG0005622400.01;FtPinG0007627100.01;FtPinG0001589900.01;FtPinG0009401000.01;FtPinG0005147500.01;FtPinG0001468800.01;FtPinG0007666400.01;FtPinG0001235200.01;FtPinG0003271100.01;FtPinG0008189300.01;FtPinG0001971700.01;FtPinG0005636200.01;FtPinG0000598800.01;FtPinG0005742000.01;FtPinG0003396900.01…
fta-miR164b-5p	FtPinG0005512000.01;FtPinG0007858300.01;FtPinG0003263200.01;FtPinG0003422900.01;FtPinG0008008700.01;FtPinG0002339300.01;FtPinG0009276000.01;FtPinG0000734300.01;FtPinG0005327100.01;FtPinG0001420700.01;FtPinG0006382400.01;FtPinG0006517600.01;FtPinG0002687900.01;FtPinG0003134600.01;tartary_newGene_226;FtPinG0007535500.01;FtPinG0000240100.01;FtPinG0005156600.01
fta-miR168d-5p	FtPinG0006221700.01;FtPinG0005707300.01;FtPinG0005505100.01;FtPinG0009629400.01
fta-miR408a-3p	FtPinG0004548200.01;FtPinG0002103600.01;FtPinG0004548300.01;FtPinG0004299200.01;FtPinG0006582600.01;FtPinG0003194900.01;FtPinG0007732800.01;FtPinG0000872000.01;FtPinG0006113000.01;FtPinG0009170200.01;FtPinG0005756900.01;FtPinG0004548500.01;FtPinG0002228000.01;FtPinG0001103600.01;FtPinG0008543700.01;FtPinG0005513000.01;FtPinG0006843100.01
fta-miR166j-3p	FtPinG0004395800.01;FtPinG0007274800.01;FtPinG0008845600.01;FtPinG0000759400.01;FtPinG0002914600.01;FtPinG0009852300.01;FtPinG0006983600.01;FtPinG0003506400.01;FtPinG0001023600.01;FtPinG0002123100.01;FtPinG0008833800.01;FtPinG0004651200.01;FtPinG0006252900.01;FtPinG0009286900.01;FtPinG0000805600.01;FtPinG0007374800.01;FtPinG0006408100.01;FtPinG0004303300.01;FtPinG0008897200.01;FtPinG0006403500.01
fta-miR168a-5p	FtPinG0004614000.01;FtPinG0008720200.01;FtPinG0009136700.01;FtPinG0002121800.01;FtPinG0009629400.01;FtPinG0002072600.01;FtPinG0005707300.01;FtPinG0009279700.01;FtPinG0001923800.01;FtPinG0008104600.01;FtPinG0005809800.01;FtPinG0006221700.01;FtPinG0009429900.01;FtPinG0003391400.01;FtPinG0005505100.01
fta-miR319d-3p	FtPinG0008528200.01;FtPinG0005267300.01;FtPinG0004955300.01;FtPinG0003704500.01;FtPinG0005690700.01;FtPinG0008934700.01;FtPinG0004202800.01;FtPinG0003570800.01;FtPinG0007126900.01;FtPinG0008299300.01;FtPinG0001326100.01;FtPinG0008108900.01;FtPinG0000836000.01;FtPinG0004200100.01;FtPinG0002657000.01;FtPinG0009279400.01;FtPinG0008482500.01;FtPinG0004203000.01;FtPinG0005336100.01;FtPinG0004933600.01…
fta-miR530c-5p	FtPinG0005977200.01;FtPinG0006604400.01;FtPinG0002607600.01;FtPinG0001756900.01;FtPinG0005160500.01;tartary_newGene_664;FtPinG0004174400.01;FtPinG0007713200.01;FtPinG0005543400.01;FtPinG0000828100.01;FtPinG0006294900.01;FtPinG0005522700.01;FtPinG0008254200.01;FtPinG0004684300.01;FtPinG0009219400.01;FtPinG0007102000.01;FtPinG0008062100.01;FtPinG0006413200.01;FtPinG0008355100.01;FtPinG0005912000.01…
fta-miR166g-3p	FtPinG0006975200.01;FtPinG0001093800.01;FtPinG0004395800.01;FtPinG0007675900.01;FtPinG0000964000.01;FtPinG0006383100.01;FtPinG0005653400.01;FtPinG0000039600.01;FtPinG0003383800.01;FtPinG0002978800.01;FtPinG0004651200.01;FtPinG0005273200.01;FtPinG0004183900.01;FtPinG0001600800.01;FtPinG0004190200.01;FtPinG0006403500.01;FtPinG0003892700.01;FtPinG0007162900.01;FtPinG0007274800.01;FtPinG0008845600.01…
fta-miR319f-3p	FtPinG0008528200.01;FtPinG0009518000.01;FtPinG0004955300.01;FtPinG0005690700.01;FtPinG0008934700.01;FtPinG0007036800.01;FtPinG0008299300.01;FtPinG0008108900.01;FtPinG0004200100.01;FtPinG0000836000.01;FtPinG0009279400.01;FtPinG0002469100.01;FtPinG0005336100.01;FtPinG0008482500.01;FtPinG0004321300.01;FtPinG0001672400.01;FtPinG0006025100.01;FtPinG0001665900.01;FtPinG0000766700.01;FtPinG0005921100.01…
fta-miR166e-3p	FtPinG0004303300.01;FtPinG0006983600.01;FtPinG0008897200.01;FtPinG0006403500.01;FtPinG0009286900.01;FtPinG0000759400.01;FtPinG0007274800.01;FtPinG0008833800.01;FtPinG0008845600.01;FtPinG0004651200.01;FtPinG0004395800.01
fta-miR166a-3p	FtPinG0004395800.01;FtPinG0007274800.01;FtPinG0008845600.01;FtPinG0008833800.01;FtPinG0000759400.01;FtPinG0000805600.01;FtPinG0009286900.01;FtPinG0006983600.01;FtPinG0006403500.01;FtPinG0008897200.01
fta-miR166f-5p	FtPinG0006403500.01;FtPinG0008897200.01;FtPinG0006983600.01;FtPinG0004303300.01;FtPinG0009286900.01;FtPinG0006252900.01;FtPinG0001266000.01;FtPinG0000759400.01;FtPinG0008833800.01;FtPinG0004651200.01;FtPinG0008845600.01;FtPinG0007274800.01;FtPinG0004395800.01
fta-miR172c-3p	tartary_newGene_35;FtPinG0004453800.01;FtPinG0004015400.01;FtPinG0001282800.01;FtPinG0003328300.01;FtPinG0004106900.01;FtPinG0007961800.01;FtPinG0006421500.01;FtPinG0002492500.01;FtPinG0002773000.01;FtPinG0001416900.01;FtPinG0003573400.01;FtPinG0000346700.01;FtPinG0002622700.01;FtPinG0006277900.01;FtPinG0009899500.01;FtPinG0005175600.01;FtPinG0006859800.01;FtPinG0002105000.01;FtPinG0005092000.01;…
fta-miR156g-5p	tartary_newGene_2183;FtPinG0000493400.01;FtPinG0007345500.01;FtPinG0007730300.01;FtPinG0000079600.01;FtPinG0006588500.01;FtPinG0007363100.01;FtPinG0007462000.01;FtPinG0005218400.01;FtPinG0002694900.01;FtPinG0000044300.01;FtPinG0007881200.01;FtPinG0005006500.01;FtPinG0005166500.01;FtPinG0004969000.01;FtPinG0008023900.01;FtPinG0004388800.01;FtPinG0002976300.01;FtPinG0007549500.01;tartary_newGene_10…
fta-miR160d-3p	FtPinG0000788500.01;FtPinG0008138900.01;FtPinG0000401200.01;FtPinG0004369000.01;FtPinG0008139300.01
fta-miR162d-3p	FtPinG0006504400.01;FtPinG0005892300.01;FtPinG0004050100.01;FtPinG0004105800.01;FtPinG0009667400.01;FtPinG0004172400.01;FtPinG0007230500.01;FtPinG0004739900.01;FtPinG0001659800.01;FtPinG0001904700.01;FtPinG0004267100.01;FtPinG0006374400.01;FtPinG0006827100.01;FtPinG0008277800.01;FtPinG0001987100.01;FtPinG0006495600.01;FtPinG0003477600.01;FtPinG0003219900.01;FtPinG0003057200.01;FtPinG0007305800.01…
fta-miR164c-5p	FtPinG0005156600.01;FtPinG0009739100.01;FtPinG0001489000.01;FtPinG0006483600.01;FtPinG0006804700.01;FtPinG0002017100.01;tartary_newGene_1110;FtPinG0002297300.01;FtPinG0007535500.01;FtPinG0007971900.01;FtPinG0002312400.01;FtPinG0002687900.01;FtPinG0003134600.01;FtPinG0006401900.01;FtPinG0006139100.01;FtPinG0000435900.01;FtPinG0001420700.01;FtPinG0009276000.01;FtPinG0002612600.01;FtPinG0003271100.0…
fta-miR166k-3p	FtPinG0003892700.01;FtPinG0008897200.01;FtPinG0006403500.01;FtPinG0009286900.01;FtPinG0004190200.01;FtPinG0008326500.01;FtPinG0000805600.01;FtPinG0002123100.01;FtPinG0008833800.01;FtPinG0003506400.01;FtPinG0008832900.01;FtPinG0006983600.01;FtPinG0007033700.01;FtPinG0000759400.01;FtPinG0007675900.01;FtPinG0007274800.01;FtPinG0008845600.01;FtPinG0004395800.01;FtPinG0006975200.01
fta-miR168c-5p	FtPinG0009429900.01;FtPinG0007703200.01;FtPinG0008761600.01;FtPinG0008720200.01;FtPinG0002648800.01;FtPinG0006985900.01;FtPinG0009279700.01;FtPinG0003097300.01;FtPinG0006133100.01;FtPinG0005505100.01;FtPinG0009635200.01;FtPinG0009629400.01;FtPinG0001923800.01;FtPinG0006697900.01;FtPinG0008104600.01;FtPinG0006640700.01;FtPinG0007957000.01;FtPinG0004021800.01;FtPinG0003391400.01;FtPinG0008320300.01…
fta-miR171f-3p	FtPinG0003617400.01;FtPinG0005032500.01;FtPinG0005031900.01;FtPinG0007586200.01;FtPinG0008787500.01;FtPinG0000276100.01;FtPinG0000276300.01;FtPinG0005032300.01;FtPinG0005032100.01
fta-miR172b-3p	FtPinG0004232500.01;FtPinG0001192800.01;FtPinG0007991200.01;FtPinG0000576000.01;FtPinG0003989200.01;FtPinG0002622700.01;FtPinG0001218900.01;FtPinG0006277900.01;FtPinG0002684800.01;FtPinG0009831900.01;FtPinG0003322100.01;FtPinG0001831600.01;FtPinG0005092000.01;FtPinG0001439000.01;FtPinG0002325700.01;FtPinG0006990600.01;FtPinG0001416900.01;FtPinG0007086600.01;FtPinG0001282800.01;FtPinG0001835600.01…
fta-miR319j-3p	FtPinG0009376100.01;FtPinG0001665700.01;FtPinG0006429600.01;FtPinG0005837700.01;FtPinG0005921100.01;FtPinG0009359200.01;FtPinG0006284900.01;FtPinG0001665900.01;FtPinG0009279400.01;FtPinG0008482500.01;FtPinG0008108900.01;FtPinG0000881500.01;FtPinG0006437600.01;FtPinG0002374100.01;FtPinG0006646200.01;FtPinG0008528200.01
fta-miR390b-5p	FtPinG0003970800.01;FtPinG0008213400.01;FtPinG0004572000.01;FtPinG0000957700.01;FtPinG0001490400.01;FtPinG0006608600.01;FtPinG0005232200.01;FtPinG0008870200.01;FtPinG0001097000.01;FtPinG0004459000.01;FtPinG0006694900.01;FtPinG0001836100.01;FtPinG0006445300.01;FtPinG0000959000.01;FtPinG0004753000.01;FtPinG0000626200.01;FtPinG0003085100.01;FtPinG0004749000.01;FtPinG0006069000.01;FtPinG0005945500.01…
fta-miR393c-3p	FtPinG0004783400.01;FtPinG0005960900.01;FtPinG0008386200.01;FtPinG0008977500.01;FtPinG0005433200.01;FtPinG0006362100.01;FtPinG0007761700.01;FtPinG0008578500.01;FtPinG0001458100.01;tartary_newGene_1061;FtPinG0007513800.01;FtPinG0005055700.01;FtPinG0009895600.01;FtPinG0007580400.01;FtPinG0002840100.01;FtPinG0000648400.01;FtPinG0002838200.01
fta-miR396c-3p	FtPinG0006553700.01;FtPinG0007402200.01;FtPinG0002392000.01;FtPinG0003254600.01;FtPinG0002601100.01;FtPinG0008626900.01;FtPinG0008734500.01;FtPinG0008882900.01;FtPinG0007691100.01;FtPinG0007361400.01;FtPinG0007123600.01;FtPinG0007044000.01;FtPinG0005040200.01;FtPinG0004009800.01;FtPinG0000320900.01;FtPinG0001447100.01;FtPinG0006757900.01;FtPinG0000145100.01;FtPinG0000931100.01;FtPinG0001634700.01…
fta-miR396g-5p	FtPinG0008310900.01;FtPinG0002561700.01;FtPinG0006879700.01;FtPinG0006574600.01;FtPinG0001029100.01;FtPinG0002596800.01;FtPinG0002458200.01;FtPinG0005521400.01;tartary_newGene_1035;FtPinG0000865600.01;FtPinG0001198400.01;FtPinG0004867200.01;FtPinG0006428600.01;tartary_newGene_71;FtPinG0000297600.01;FtPinG0001732900.01;FtPinG0008746700.01;FtPinG0009355400.01;FtPinG0009370500.01;FtPinG0004164200.01…
fta-miR408b-3p	FtPinG0004548300.01;tartary_newGene_1313;FtPinG0001941700.01;FtPinG0003194900.01;FtPinG0002928000.01;FtPinG0008543700.01;FtPinG0001015500.01;FtPinG0005612500.01;FtPinG0005400300.01;FtPinG0006113000.01;FtPinG0000872000.01;FtPinG0004654000.01;FtPinG0003043900.01;FtPinG0007033700.01;FtPinG0001103600.01;FtPinG0001232000.01;FtPinG0002097300.01;FtPinG0002103600.01;FtPinG0004548200.01;FtPinG0005399700.0…
fta-miR172e-5p	FtPinG0007361600.01;FtPinG0008389000.01;FtPinG0002456200.01;FtPinG0009274900.01;FtPinG0006292400.01;FtPinG0004937900.01;FtPinG0002216900.01;FtPinG0007181700.01;FtPinG0007453000.01;FtPinG0008491500.01;tartary_newGene_2198;FtPinG0008043100.01;FtPinG0001072300.01;FtPinG0007171300.01;FtPinG0000659100.01;FtPinG0004474900.01;FtPinG0009397800.01;FtPinG0007200900.01;FtPinG0009449100.01;FtPinG0007361400.0…
fta-miR156g-5p	FtPinG0001482100.01;FtPinG0008190500.01;FtPinG0007947200.01;FtPinG0004866000.01;FtPinG0002485600.01;FtPinG0008973700.01;FtPinG0007493900.01;FtPinG0003169600.01;FtPinG0002873600.01;FtPinG0001782200.01;FtPinG0009574000.01;FtPinG0001309500.01;tartary_newGene_2143;FtPinG0007958400.01;FtPinG0001469400.01;FtPinG0009316500.01;FtPinG0008168400.01;FtPinG0004845800.01;FtPinG0004808300.01;FtPinG0002388900.0…
fta-miR156h-5p	FtPinG0005522500.01;FtPinG0002919500.01;FtPinG0004985200.01;FtPinG0003240100.01;FtPinG0005526000.01;FtPinG0005832200.01;FtPinG0006697400.01;FtPinG0004654100.01;FtPinG0004863800.01;FtPinG0007305600.01;FtPinG0005656700.01;tartary_newGene_1649;FtPinG0005939700.01;FtPinG0001346800.01;FtPinG0003611700.01;FtPinG0003476300.01;FtPinG0001763400.01;FtPinG0004969000.01;FtPinG0009120200.01;FtPinG0006185400.0…
fta-miR166b-3p	FtPinG0002025900.01;FtPinG0003447900.01;FtPinG0007149000.01;FtPinG0007007000.01;FtPinG0004395800.01;FtPinG0009568800.01;FtPinG0000039600.01;FtPinG0001641400.01;FtPinG0007693200.01;FtPinG0009852300.01;tartary_newGene_2151;FtPinG0002914600.01;FtPinG0004040700.01;FtPinG0002023600.01;FtPinG0004651200.01;FtPinG0009174800.01;FtPinG0006632200.01;FtPinG0001023600.01;FtPinG0006408100.01;FtPinG0006403500.0…
fta-miR171b-3p	FtPinG0004072500.01;tartary_newGene_1300;FtPinG0007265600.01;FtPinG0003617400.01;FtPinG0005032500.01;FtPinG0009645400.01;FtPinG0006026500.01;FtPinG0003551600.01;FtPinG0005032100.01;FtPinG0008582600.01;FtPinG0000929300.01;FtPinG0000276300.01;FtPinG0005032300.01;FtPinG0001438200.01;FtPinG0006957000.01;FtPinG0005031900.01;FtPinG0001426700.01;FtPinG0005631500.01;FtPinG0000492500.01;FtPinG0000276100.01
fta-miR156i-5p	FtPinG0000212200.01;FtPinG0007884200.01;FtPinG0005658800.01;tartary_newGene_1558;FtPinG0008190500.01;FtPinG0005651100.01;FtPinG0007295700.01;FtPinG0002100800.01;FtPinG0000496000.01;FtPinG0007672800.01;FtPinG0005218400.01;FtPinG0001782200.01;FtPinG0008488300.01;FtPinG0001346800.01;FtPinG0005655500.01;FtPinG0001067800.01;FtPinG0006588500.01;FtPinG0006382900.01;FtPinG0007177800.01;FtPinG0007306400.0…
fta-miR319i-3p	FtPinG0004460400.01;FtPinG0000836000.01;FtPinG0008108900.01;FtPinG0003570800.01;FtPinG0006311800.01;FtPinG0008934700.01;FtPinG0001473200.01;FtPinG0005690700.01;FtPinG0001665700.01;FtPinG0001006600.01;FtPinG0005921100.01;FtPinG0006025100.01;FtPinG0001665900.01;FtPinG0005336100.01;FtPinG0008482500.01;FtPinG0009037200.01;FtPinG0009279400.01
fta-miR166i-5p	FtPinG0004865100.01;FtPinG0003750500.01;FtPinG0008066000.01;FtPinG0004960600.01;FtPinG0003961900.01;FtPinG0004178300.01;FtPinG0000171600.01;FtPinG0002543600.01;FtPinG0002644100.01
fta-miR160b-5p	FtPinG0002610200.01;FtPinG0005714900.01;FtPinG0002645500.01;FtPinG0000343000.01;FtPinG0006878800.01;FtPinG0008354600.01;FtPinG0003898400.01;FtPinG0001942600.01
fta-miR171e-5p	tartary_newGene_2088;FtPinG0002132700.01;FtPinG0007783100.01;FtPinG0000849100.01;FtPinG0009146400.01
fta-miR396d-3p	FtPinG0000976500.01;FtPinG0007361400.01;FtPinG0007123600.01;FtPinG0008882900.01;tartary_newGene_1374;FtPinG0002392000.01;FtPinG0002601100.01;FtPinG0003254600.01;FtPinG0000058200.01;FtPinG0006434900.01;tartary_newGene_2072;tartary_newGene_4;FtPinG0006553700.01;FtPinG0006836100.01;FtPinG0001032600.01;FtPinG0006583500.01;FtPinG0003981900.01;FtPinG0007044000.01;FtPinG0008568100.01;FtPinG0007060400.01…
fta-miR530a-5p	FtPinG0005948400.01;tartary_newGene_388;FtPinG0008726500.01;FtPinG0000296300.01;FtPinG0002347400.01;FtPinG0008033000.01;FtPinG0000325700.01;FtPinG0009266900.01;FtPinG0006623100.01;FtPinG0002490800.01;FtPinG0000838600.01;FtPinG0001310900.01;FtPinG0005621500.01;FtPinG0001903500.01;FtPinG0003268800.01;FtPinG0007414700.01;FtPinG0002594600.01;FtPinG0006533800.01;FtPinG0001256800.01;FtPinG0006461600.01…
fta-miR319g-3p	FtPinG0001473200.01;FtPinG0008108900.01;FtPinG0008299300.01;FtPinG0005303400.01;FtPinG0006339400.01;FtPinG0006025100.01;FtPinG0004933600.01;FtPinG0008482500.01;FtPinG0009727700.01;FtPinG0001006600.01;FtPinG0001997200.01;FtPinG0009332600.01;FtPinG0006311800.01;FtPinG0008934700.01;FtPinG0005690700.01;FtPinG0003704500.01;FtPinG0009065700.01;FtPinG0000836000.01;FtPinG0004460400.01;FtPinG0000515900.01…
fta-miR319h-3p	FtPinG0001997200.01;FtPinG0005921100.01;FtPinG0001665700.01;FtPinG0000836000.01;FtPinG0008108900.01;FtPinG0001006600.01;FtPinG0008482500.01;FtPinG0005336100.01;FtPinG0004933600.01;FtPinG0009279400.01;FtPinG0008934700.01;FtPinG0001665900.01;FtPinG0006025100.01;FtPinG0005690700.01
fta-miR319b-3p	FtPinG0002469100.01;FtPinG0004933600.01;FtPinG0008482500.01;FtPinG0002057100.01;FtPinG0006025100.01;FtPinG0001997200.01;FtPinG0002100800.01;FtPinG0001006600.01;FtPinG0005966300.01;FtPinG0003609300.01;FtPinG0008528200.01;FtPinG0003080200.01;FtPinG0004955300.01;FtPinG0008192200.01;FtPinG0008299300.01;FtPinG0001326100.01;FtPinG0008108900.01;FtPinG0004200100.01;FtPinG0001340900.01;FtPinG0009279400.01…
fta-miR1689-5p	FtPinG0006527600.01;FtPinG0002718500.01;FtPinG0003983100.01;FtPinG0003936600.01;FtPinG0000064100.01;FtPinG0007388200.01;FtPinG0005502300.01;FtPinG0002462800.01
fta-miR395a-5p	FtPinG0002650800.01;FtPinG0000727400.01;FtPinG0006916600.01;FtPinG0007290900.01;FtPinG0000862200.01;FtPinG0006107100.01;FtPinG0004713900.01;FtPinG0009214700.01;FtPinG0002620800.01;FtPinG0009418800.01;FtPinG0007576700.01;FtPinG0006916400.01;FtPinG0004316200.01;FtPinG0006916800.01;FtPinG0002020300.01
fta-miR172g-3p	FtPinG0005901400.01;FtPinG0008022700.01;FtPinG0006081000.01;FtPinG0004561100.01;FtPinG0001597900.01;FtPinG0009801000.01;FtPinG0008629500.01;tartary_newGene_1300;FtPinG0003381000.01;FtPinG0006161300.01;FtPinG0008593800.01;FtPinG0008877100.01;FtPinG0002829400.01;FtPinG0002829600.01;FtPinG0007187900.01;FtPinG0001064800.01;FtPinG0004457100.01;FtPinG0007287500.01;FtPinG0005742600.01;FtPinG0003573400.0…
fta-miR399c-3p	FtPinG0009743300.01;FtPinG0003712600.01;FtPinG0003424700.01;FtPinG0005727100.01;FtPinG0004643600.01;FtPinG0002654700.01;FtPinG0001599200.01;FtPinG0007618800.01;FtPinG0005502300.01;FtPinG0003802500.01;FtPinG0002290400.01
fta-miR396e-5p	FtPinG0001738300.01;FtPinG0000217400.01;FtPinG0005517700.01;FtPinG0007195400.01;FtPinG0008647700.01;FtPinG0005908400.01;FtPinG0002670500.01;FtPinG0007039300.01;FtPinG0008423700.01;FtPinG0006801300.01;FtPinG0002129300.01;FtPinG0005355500.01;FtPinG0003665500.01;FtPinG0000907100.01;FtPinG0007250500.01;FtPinG0005836800.01;FtPinG0000847100.01;FtPinG0008549100.01;FtPinG0001529600.01;FtPinG0000943100.01…
fta-miR171d-3p	FtPinG0001148100.01;FtPinG0008994900.01;FtPinG0005031900.01;FtPinG0006957000.01;tartary_newGene_827;FtPinG0000276100.01;FtPinG0001588600.01;FtPinG0007077200.01;FtPinG0009174900.01;FtPinG0007586200.01;FtPinG0005950100.01;FtPinG0002928000.01;FtPinG0002506200.01;FtPinG0005032500.01;FtPinG0002568200.01;FtPinG0003617400.01;FtPinG0005032100.01;FtPinG0008482000.01;FtPinG0001352400.01;FtPinG0007648600.01…
fta_novel_miR1	FtPinG0008870300.01;FtPinG0004403900.01;FtPinG0002945800.01;FtPinG0004168700.01;FtPinG0004792300.01;FtPinG0008694100.01;FtPinG0007284900.01;FtPinG0001400200.01;FtPinG0003873800.01;FtPinG0004391300.01;FtPinG0004011200.01;FtPinG0007665700.01;FtPinG0003544400.01;FtPinG0004298100.01;FtPinG0000072400.01;FtPinG0002697100.01;FtPinG0005901600.01;FtPinG0005526000.01;FtPinG0002074800.01;FtPinG0009040700.01…
fta_novel_miR2	FtPinG0001677600.01;FtPinG0005954600.01;FtPinG0004652500.01;FtPinG0006670500.01;FtPinG0000069400.01;FtPinG0006720200.01;FtPinG0006670700.01;FtPinG0007411000.01;FtPinG0004428100.01;FtPinG0005721000.01;FtPinG0008784600.01;FtPinG0009117900.01;FtPinG0000457000.01;FtPinG0003302500.01;tartary_newGene_1829;FtPinG0000135000.01;FtPinG0004495600.01;FtPinG0006636300.01;FtPinG0008294100.01
fta_novel_miR3	FtPinG0008307400.01;FtPinG0000538100.01;tartary_newGene_2132;FtPinG0006868000.01;FtPinG0001125200.01;FtPinG0002064500.01;FtPinG0001677600.01;FtPinG0006982100.01;FtPinG0005274200.01
fta_novel_miR4	FtPinG0002627200.01;FtPinG0008488800.01;FtPinG0006334900.01
fta_novel_miR5	FtPinG0005041600.01;FtPinG0003031800.01;FtPinG0008670400.01
fta_novel_miR6	FtPinG0008629700.01;FtPinG0001260000.01;FtPinG0000284300.01;FtPinG0003621200.01;FtPinG0008684400.01;FtPinG0008754500.01;FtPinG0007631400.01;FtPinG0002030200.01;FtPinG0002523300.01;FtPinG0000284700.01;tartary_newGene_815;FtPinG0005615200.01;FtPinG0005206800.01;FtPinG0007106200.01;FtPinG0009855000.01;FtPinG0006987500.01;FtPinG0002965200.01;FtPinG0000064500.01;FtPinG0008305400.01;FtPinG0009381700.01…
fta_novel_miR7	tartary_newGene_384;FtPinG0008571700.01
fta_novel_miR8	FtPinG0004786000.01;FtPinG0005711900.01;tartary_newGene_1638;FtPinG0004053500.01;FtPinG0007033200.01;FtPinG0004835800.01;FtPinG0002201000.01
fta_novel_miR9	FtPinG0006233100.01;FtPinG0001411900.01;FtPinG0005745700.01;FtPinG0000641100.01;FtPinG0007287300.01;FtPinG0007575900.01;FtPinG0008738100.01;FtPinG0006515300.01;FtPinG0002181800.01;FtPinG0009191700.01;FtPinG0009147000.01;FtPinG0005077200.01;FtPinG0003163600.01;FtPinG0008664600.01;FtPinG0006593500.01
fta_novel_miR10	FtPinG0006953000.01;tartary_newGene_1098;FtPinG0001594900.01;tartary_newGene_1843;FtPinG0000151300.01;tartary_newGene_1417;FtPinG0001358500.01;FtPinG0009238500.01;FtPinG0005911700.01;FtPinG0001691500.01;FtPinG0009070800.01;FtPinG0004490100.01;FtPinG0007090200.01;FtPinG0002928700.01;FtPinG0003331900.01;FtPinG0005171700.01
fta_novel_miR13	FtPinG0005457500.01;FtPinG0006091200.01;FtPinG0001956100.01
fta_novel_miR14	FtPinG0001814200.01;tartary_newGene_707
fta_novel_miR15	FtPinG0007786600.01;FtPinG0003254300.01;FtPinG0004392300.01;FtPinG0000977100.01;tartary_newGene_1921;FtPinG0004864000.01;FtPinG0000243400.01;FtPinG0003176300.01;FtPinG0000942600.01;tartary_newGene_2080;FtPinG0005712200.01;FtPinG0002955600.01;FtPinG0002751600.01;FtPinG0009238100.01;FtPinG0008995700.01;FtPinG0007938200.01;FtPinG0009044400.01;FtPinG0001255800.01;FtPinG0003999500.01;FtPinG0005315600.…
fta_novel_miR16	FtPinG0003396400.01;FtPinG0007529500.01
fta_novel_miR17	FtPinG0001897500.01;FtPinG0007326400.01;FtPinG0008993200.01;FtPinG0000286700.01;FtPinG0009001400.01;FtPinG0000612500.01;FtPinG0002403400.01;FtPinG0004830300.01;FtPinG0002929500.01;FtPinG0001705300.01;FtPinG0003145200.01;FtPinG0000701700.01;FtPinG0005891600.01;FtPinG0004116900.01;FtPinG0007576600.01;FtPinG0006898700.01;FtPinG0009394100.01;FtPinG0001194500.01;FtPinG0002225100.01;FtPinG0002931400.01…
fta_novel_miR18	FtPinG0000071000.01;FtPinG0007531200.01;FtPinG0003397700.01;FtPinG0001570000.01;FtPinG0000344300.01;FtPinG0006736900.01;FtPinG0008265200.01;FtPinG0006227200.01;FtPinG0000491900.01;FtPinG0001023100.01;FtPinG0002759600.01;FtPinG0001194500.01;FtPinG0009394100.01;FtPinG0002931400.01;FtPinG0002225100.01;tartary_newGene_799;FtPinG0001638000.01;FtPinG0009237100.01;FtPinG0001361300.01;FtPinG0001705300.01…
fta_novel_miR19	FtPinG0003397700.01;FtPinG0001570000.01;FtPinG0007531200.01;FtPinG0000071000.01;FtPinG0000344300.01;FtPinG0006736900.01;FtPinG0008265200.01;FtPinG0000491900.01;FtPinG0006227200.01;FtPinG0002759600.01;FtPinG0001023100.01;FtPinG0009394100.01;FtPinG0001194500.01;FtPinG0002931400.01;FtPinG0002225100.01;tartary_newGene_799;FtPinG0001638000.01;FtPinG0001361300.01;FtPinG0009237100.01;FtPinG0002929500.01…
fta_novel_miR20	FtPinG0004116900.01;FtPinG0006898700.01;FtPinG0007576600.01;FtPinG0005891600.01;FtPinG0000701700.01;FtPinG0003145200.01;FtPinG0001705300.01;FtPinG0002929500.01;FtPinG0004830300.01;FtPinG0002403400.01;FtPinG0000612500.01;FtPinG0009001400.01;FtPinG0008993200.01;FtPinG0000286700.01;FtPinG0007326400.01;FtPinG0001897500.01;FtPinG0002759600.01;FtPinG0001023100.01;FtPinG0006227200.01;FtPinG0000491900.01…
fta_novel_miR21	tartary_newGene_799;FtPinG0009394100.01;FtPinG0001194500.01;FtPinG0002225100.01;FtPinG0002931400.01;FtPinG0001361300.01;FtPinG0009237100.01;FtPinG0001638000.01;FtPinG0006736900.01;FtPinG0000344300.01;FtPinG0008265200.01;FtPinG0003397700.01;FtPinG0001570000.01;FtPinG0000071000.01;FtPinG0007531200.01;FtPinG0001023100.01;FtPinG0002759600.01;FtPinG0000491900.01;FtPinG0006227200.01;FtPinG0009001400.01…
fta_novel_miR22	FtPinG0003145200.01;FtPinG0001705300.01;FtPinG0002929500.01;FtPinG0006898700.01;FtPinG0004116900.01;FtPinG0007576600.01;FtPinG0005891600.01;FtPinG0000701700.01;FtPinG0009001400.01;FtPinG0008993200.01;FtPinG0000286700.01;FtPinG0007326400.01;FtPinG0001897500.01;FtPinG0004830300.01;FtPinG0002403400.01;FtPinG0000612500.01;FtPinG0006736900.01;FtPinG0000344300.01;FtPinG0008265200.01;FtPinG0000071000.01…
fta_novel_miR23	FtPinG0000286700.01;FtPinG0008993200.01;FtPinG0007326400.01;FtPinG0001897500.01;FtPinG0009001400.01;FtPinG0002403400.01;FtPinG0000612500.01;FtPinG0004830300.01;FtPinG0001705300.01;FtPinG0002929500.01;FtPinG0003145200.01;FtPinG0000701700.01;FtPinG0004116900.01;FtPinG0007576600.01;FtPinG0006898700.01;FtPinG0005891600.01;FtPinG0002931400.01;FtPinG0002225100.01;FtPinG0001194500.01;FtPinG0009394100.01…
fta_novel_miR24	FtPinG0002929500.01;FtPinG0001705300.01;FtPinG0003145200.01;FtPinG0000701700.01;FtPinG0005891600.01;FtPinG0004116900.01;FtPinG0006898700.01;FtPinG0007576600.01;FtPinG0007326400.01;FtPinG0001897500.01;FtPinG0008993200.01;FtPinG0000286700.01;FtPinG0009001400.01;FtPinG0000612500.01;FtPinG0002403400.01;FtPinG0004830300.01;FtPinG0003397700.01;FtPinG0001570000.01;FtPinG0007531200.01;FtPinG0000071000.01…
fta_novel_miR25	FtPinG0000701700.01;FtPinG0004116900.01;FtPinG0006898700.01;FtPinG0007576600.01;FtPinG0005891600.01;FtPinG0001705300.01;FtPinG0002929500.01;FtPinG0003145200.01;FtPinG0002403400.01;FtPinG0000612500.01;FtPinG0004830300.01;FtPinG0000286700.01;FtPinG0008993200.01;FtPinG0007326400.01;FtPinG0001897500.01;FtPinG0009001400.01;FtPinG0000491900.01;FtPinG0006227200.01;FtPinG0002759600.01;FtPinG0001023100.01…
fta_novel_miR26	FtPinG0007040300.01;tartary_newGene_1345;FtPinG0007369900.01;FtPinG0007145800.01;tartary_newGene_1866;FtPinG0009173200.01;FtPinG0008062800.01;FtPinG0004064900.01;FtPinG0008237100.01;FtPinG0008499900.01;FtPinG0005148000.01;FtPinG0005210900.01;FtPinG0005210300.01;tartary_newGene_734;FtPinG0004730100.01
fta_novel_miR27	FtPinG0003936600.01;FtPinG0007922000.01;FtPinG0007463500.01;FtPinG0002890500.01;FtPinG0008330400.01;FtPinG0001353100.01;FtPinG0002133800.01;FtPinG0002250700.01;FtPinG0005817900.01;FtPinG0006012700.01;FtPinG0000902500.01;FtPinG0008823900.01
fta_novel_miR28	FtPinG0007578600.01
fta_novel_miR29	FtPinG0004293400.01;FtPinG0003771200.01;FtPinG0005072300.01;FtPinG0007064100.01;FtPinG0004093800.01;FtPinG0006085000.01;FtPinG0001188100.01;FtPinG0007537400.01;FtPinG0008794000.01;FtPinG0007391500.01;FtPinG0004660100.01;FtPinG0000938200.01
fta_novel_miR30	FtPinG0004911900.01;FtPinG0007587800.01;FtPinG0007523300.01;FtPinG0007181100.01;FtPinG0001428300.01;FtPinG0009128900.01;FtPinG0000195100.01;FtPinG0004752200.01;FtPinG0005708000.01;FtPinG0004345500.01;FtPinG0005727100.01;FtPinG0001743500.01;FtPinG0005426400.01;FtPinG0008274900.01;FtPinG0009127700.01;FtPinG0005273500.01;FtPinG0005331900.01;FtPinG0001395000.01;FtPinG0004175700.01;FtPinG0007180900.01…
fta_novel_miR31	FtPinG0009274900.01;FtPinG0008784600.01;FtPinG0006762900.01;FtPinG0001734200.01;FtPinG0007227900.01;FtPinG0002126400.01;FtPinG0008055900.01;FtPinG0003260900.01;FtPinG0008976200.01;FtPinG0002444200.01;FtPinG0006636300.01;FtPinG0008696300.01;FtPinG0009358500.01;FtPinG0007479600.01;FtPinG0002133200.01;FtPinG0001309500.01;FtPinG0001156900.01;FtPinG0001589600.01;FtPinG0003523900.01;FtPinG0005909000.01…
fta_novel_miR32	FtPinG0006518100.01;FtPinG0008571700.01;tartary_newGene_1314;FtPinG0005232700.01;tartary_newGene_384
fta_novel_miR33	FtPinG0005757300.01;tartary_newGene_1842;FtPinG0001674900.01;FtPinG0005546400.01;FtPinG0008216900.01;FtPinG0009878400.01;FtPinG0002769200.01;FtPinG0003340600.01;FtPinG0009368500.01;FtPinG0009272000.01;FtPinG0005589400.01;FtPinG0001019600.01;FtPinG0003793500.01;FtPinG0000923700.01;FtPinG0006832800.01;FtPinG0003533600.01;FtPinG0004519700.01
fta_novel_miR34	FtPinG0005546400.01;FtPinG0008216900.01;FtPinG0009878400.01;FtPinG0002769200.01;FtPinG0003340600.01;FtPinG0009368500.01;FtPinG0009272000.01;tartary_newGene_1842;FtPinG0005757300.01;FtPinG0001674900.01;FtPinG0003793500.01;FtPinG0000923700.01;FtPinG0006832800.01;FtPinG0003533600.01;FtPinG0004519700.01;FtPinG0005589400.01;FtPinG0001019600.01
fta_novel_miR35	FtPinG0001019600.01;FtPinG0005589400.01;FtPinG0003533600.01;FtPinG0006832800.01;FtPinG0004519700.01;FtPinG0000923700.01;FtPinG0003793500.01;FtPinG0001674900.01;tartary_newGene_1842;FtPinG0005757300.01;FtPinG0009272000.01;FtPinG0003340600.01;FtPinG0009368500.01;FtPinG0008216900.01;FtPinG0002769200.01;FtPinG0009878400.01;FtPinG0005546400.01
fta_novel_miR36	tartary_newGene_531;FtPinG0008166000.01;FtPinG0003391400.01;FtPinG0001086500.01
fta_novel_miR37	FtPinG0002272500.01;FtPinG0001405800.01;tartary_newGene_162;FtPinG0000857200.01;FtPinG0001926600.01;FtPinG0004322300.01;FtPinG0004651400.01;FtPinG0009697800.01;FtPinG0005638600.01;FtPinG0001171200.01;FtPinG0000963500.01;FtPinG0008883900.01;FtPinG0007129000.01;FtPinG0005945500.01;FtPinG0006806200.01;FtPinG0004975400.01;FtPinG0004072300.01;FtPinG0007158800.01;FtPinG0007077600.01;FtPinG0008696300.01…
fta_novel_miR38	FtPinG0004204300.01;FtPinG0001799500.01;FtPinG0009103000.01;FtPinG0003858300.01;FtPinG0007273500.01;FtPinG0002384200.01;FtPinG0003258100.01;FtPinG0008073200.01;FtPinG0008122400.01;FtPinG0003260900.01;FtPinG0008240900.01;FtPinG0000777900.01;FtPinG0009212400.01;FtPinG0002396400.01;FtPinG0007186600.01;FtPinG0002108500.01;FtPinG0004145300.01;FtPinG0005348600.01;FtPinG0004323500.01;FtPinG0000733300.01…
fta_novel_miR39	FtPinG0000906900.01;FtPinG0001200500.01;FtPinG0001947100.01;FtPinG0003058100.01;FtPinG0007411000.01;FtPinG0001133300.01;FtPinG0005326800.01;FtPinG0001169500.01;FtPinG0002619900.01;FtPinG0008938900.01;FtPinG0002378800.01;FtPinG0004391300.01;FtPinG0007100100.01;FtPinG0002056300.01;FtPinG0001114400.01;FtPinG0006591600.01;FtPinG0002598700.01;FtPinG0008724500.01;tartary_newGene_1920;FtPinG0000255800.0…
fta_novel_miR40	FtPinG0001439000.01;FtPinG0007276400.01;FtPinG0004174800.01;FtPinG0005807500.01;FtPinG0008023400.01;FtPinG0005072500.01;FtPinG0004579700.01;FtPinG0003151300.01;FtPinG0005965800.01;FtPinG0008234800.01;FtPinG0009316900.01;FtPinG0006476500.01;FtPinG0004195700.01;FtPinG0007702200.01;FtPinG0000355400.01;FtPinG0007718700.01;FtPinG0001051500.01;FtPinG0005585000.01;FtPinG0005584800.01;FtPinG0000984800.01…
fta_novel_miR41	FtPinG0009334200.01;FtPinG0000036300.01;FtPinG0004299600.01;FtPinG0008982400.01;FtPinG0002897800.01;FtPinG0001974600.01;FtPinG0001705300.01;FtPinG0009746500.01;FtPinG0008981900.01;FtPinG0002471300.01;FtPinG0004323500.01;FtPinG0003884900.01;FtPinG0003101700.01;FtPinG0002680500.01;FtPinG0006398700.01;FtPinG0007087800.01;FtPinG0001427700.01;FtPinG0007248800.01;FtPinG0003009400.01;FtPinG0008624200.01…
fta_novel_miR42	FtPinG0007335800.01;FtPinG0007076400.01;FtPinG0008090900.01;FtPinG0007684200.01;FtPinG0005080800.01;FtPinG0007425700.01;FtPinG0000380100.01;FtPinG0003429400.01;FtPinG0008752200.01;FtPinG0004482300.01;FtPinG0002065500.01;FtPinG0002497200.01;FtPinG0001405800.01;FtPinG0006443300.01;FtPinG0001930900.01;FtPinG0004481300.01;FtPinG0002889200.01;FtPinG0007973800.01;FtPinG0009458700.01;FtPinG0003054000.01…
fta_novel_miR44	FtPinG0005617700.01;FtPinG0001852700.01;FtPinG0004227200.01;FtPinG0002618200.01;FtPinG0005309900.01
fta_novel_miR45	FtPinG0005779300.01;FtPinG0003173400.01;tartary_newGene_1430
fta_novel_miR47	FtPinG0001604100.01;FtPinG0002660700.01;FtPinG0008641800.01
fta_novel_miR48	FtPinG0007491600.01
fta_novel_miR49	FtPinG0007578600.01
fta_novel_miR51	FtPinG0003732400.01;FtPinG0003114300.01;FtPinG0002473600.01;FtPinG0008894600.01;FtPinG0000688900.01
fta_novel_miR52	FtPinG0006579700.01;FtPinG0009007800.01;FtPinG0001765700.01;FtPinG0000335900.01;FtPinG0006580100.01;FtPinG0009903900.01
fta_novel_miR53	FtPinG0002993600.01;FtPinG0004725500.01
fta_novel_miR54	FtPinG0006527600.01;FtPinG0002718500.01
fta_novel_miR55	FtPinG0007325500.01;FtPinG0000322200.01;FtPinG0005410000.01;FtPinG0008249700.01;FtPinG0003038300.01;tartary_newGene_991;FtPinG0000667900.01;FtPinG0003655800.01;FtPinG0008653000.01;FtPinG0006415700.01;FtPinG0000984800.01;FtPinG0004777100.01;FtPinG0000166500.01;FtPinG0003036500.01
fta_novel_miR56	FtPinG0000643900.01
fta_novel_miR57	tartary_newGene_1430;tartary_newGene_1876;FtPinG0005779300.01;FtPinG0005084500.01;tartary_newGene_171
fta_novel_miR58	FtPinG0003559100.01;FtPinG0009161900.01;FtPinG0007681700.01;FtPinG0007200200.01;FtPinG0001188100.01;FtPinG0002998400.01;FtPinG0007589200.01;FtPinG0005142000.01;FtPinG0007908400.01;FtPinG0002060200.01;FtPinG0002732600.01;FtPinG0006069100.01;FtPinG0004744300.01;FtPinG0006950100.01;FtPinG0007169300.01;FtPinG0001721400.01;FtPinG0008030700.01;FtPinG0007565500.01;FtPinG0003125100.01;FtPinG0000757100.01…
fta_novel_miR60	FtPinG0009116500.01;FtPinG0008317100.01;FtPinG0007131300.01;FtPinG0009617800.01;FtPinG0006839100.01;FtPinG0002692300.01;FtPinG0002608000.01;FtPinG0005107700.01;FtPinG0006450200.01;FtPinG0001781200.01;FtPinG0009759600.01;FtPinG0002433900.01;FtPinG0005498100.01;FtPinG0002620500.01;FtPinG0006482400.01;FtPinG0006087700.01
fta_novel_miR61	FtPinG0004083100.01;FtPinG0002319600.01;FtPinG0005280700.01;FtPinG0008890800.01;FtPinG0002197200.01;FtPinG0003134600.01;FtPinG0005103300.01;FtPinG0008118700.01;FtPinG0001410700.01;FtPinG0007089600.01;FtPinG0004385500.01;FtPinG0000902700.01;FtPinG0008900100.01;FtPinG0005198000.01;FtPinG0004706100.01;FtPinG0002320000.01;FtPinG0005800300.01;FtPinG0008848500.01;FtPinG0002319800.01;FtPinG0008414800.01…
fta_novel_miR62	FtPinG0001652800.01
fta_novel_miR63	FtPinG0005117200.01;FtPinG0005103300.01
fta_novel_miR64	FtPinG0003254600.01;FtPinG0008963400.01;FtPinG0008093000.01;FtPinG0001086300.01;FtPinG0003053300.01;FtPinG0000119000.01;FtPinG0003369300.01;FtPinG0003600200.01;FtPinG0007716000.01;FtPinG0007110100.01;FtPinG0001869300.01;FtPinG0001031300.01;FtPinG0006636000.01;FtPinG0001386800.01;tartary_newGene_739;FtPinG0004555600.01;FtPinG0001803200.01;FtPinG0004839300.01;FtPinG0005978600.01;FtPinG0005701800.01…
fta_novel_miR67	FtPinG0006918100.01;FtPinG0007577400.01;tartary_newGene_811;FtPinG0008571700.01;FtPinG0005232700.01
fta_novel_miR68	FtPinG0002499600.01;FtPinG0004636500.01;FtPinG0001971700.01;FtPinG0008469200.01;FtPinG0001198400.01;FtPinG0005737300.01;FtPinG0008468900.01;FtPinG0003171500.01;FtPinG0004274000.01;FtPinG0006474800.01;FtPinG0008950900.01;FtPinG0000840000.01;FtPinG0007953800.01
fta_novel_miR69	FtPinG0000329600.01;FtPinG0008109800.01;FtPinG0000881500.01
fta_novel_miR70	FtPinG0008571700.01;FtPinG0005232700.01;FtPinG0006918100.01;FtPinG0007577400.01;tartary_newGene_811
fta_novel_miR71	tartary_newGene_1359;FtPinG0005434500.01;FtPinG0002499600.01;FtPinG0004636500.01;FtPinG0003892700.01;FtPinG0003225400.01;tartary_newGene_427;FtPinG0002621000.01;FtPinG0004276500.01;FtPinG0005742000.01;FtPinG0003394700.01;FtPinG0005737300.01;FtPinG0001971700.01;FtPinG0007618200.01;FtPinG0000166500.01;FtPinG0006747000.01
fta_novel_miR72	FtPinG0004725500.01;FtPinG0002993600.01
fta_novel_miR73	FtPinG0005055700.01;FtPinG0002100600.01;FtPinG0004430000.01;FtPinG0003097000.01;FtPinG0006086600.01;FtPinG0002187400.01;FtPinG0008834100.01;FtPinG0009261400.01;FtPinG0009409900.01;FtPinG0003906000.01;FtPinG0006851800.01;FtPinG0004428900.01;FtPinG0005817900.01;FtPinG0008977500.01;FtPinG0006769700.01;FtPinG0006960900.01;FtPinG0009419100.01;FtPinG0007761700.01;FtPinG0008548300.01;FtPinG0001090500.01…
fta_novel_miR74	FtPinG0001082800.01;FtPinG0000295500.01;FtPinG0002740400.01;FtPinG0008319300.01;FtPinG0003428000.01;FtPinG0000309000.01;FtPinG0000305000.01;FtPinG0007119200.01;FtPinG0001596400.01;FtPinG0003720700.01;FtPinG0005509400.01;FtPinG0008461200.01;FtPinG0006824000.01;FtPinG0006714900.01;FtPinG0003865400.01;FtPinG0005239800.01;FtPinG0000285300.01;FtPinG0000305200.01;FtPinG0002261500.01;FtPinG0002433000.01…
fta_novel_miR75	FtPinG0002863700.01;FtPinG0001123200.01
fta_novel_miR76	FtPinG0008386300.01;FtPinG0009517500.01;tartary_newGene_1037;FtPinG0001456300.01;FtPinG0006338900.01;FtPinG0007364500.01;FtPinG0004425600.01;FtPinG0007615200.01;tartary_newGene_1529;FtPinG0005714900.01;FtPinG0002568900.01;FtPinG0004646900.01;FtPinG0001309400.01
fta_novel_miR77	FtPinG0001986300.01;FtPinG0005487800.01;FtPinG0007592300.01;FtPinG0004474200.01;FtPinG0004475300.01;FtPinG0006809400.01;tartary_newGene_129;FtPinG0008804400.01;tartary_newGene_144;FtPinG0005220100.01;FtPinG0000396000.01;FtPinG0006015200.01;FtPinG0007056200.01;FtPinG0000039600.01;FtPinG0009375400.01;FtPinG0003364100.01
fta_novel_miR78	FtPinG0004725500.01;FtPinG0002993600.01
fta_novel_miR79	FtPinG0003643800.01;FtPinG0001931600.01
fta_novel_miR80	FtPinG0000964000.01;FtPinG0008114900.01;FtPinG0002532400.01;FtPinG0005649600.01;tartary_newGene_99;FtPinG0006732400.01;tartary_newGene_1024;FtPinG0000284900.01;tartary_newGene_97;FtPinG0000963800.01;tartary_newGene_816;FtPinG0008305400.01;FtPinG0009464500.01;tartary_newGene_820;FtPinG0001155900.01;FtPinG0006989500.01;FtPinG0000284700.01;tartary_newGene_1606;FtPinG0005802400.01;FtPinG0002154600.01…
fta_novel_miR81	tartary_newGene_1334;tartary_newGene_207;FtPinG0002154600.01;tartary_newGene_1606;FtPinG0005802400.01;FtPinG0000284700.01;FtPinG0007245300.01;tartary_newGene_763;tartary_newGene_1324;FtPinG0008203600.01;FtPinG0006562400.01;tartary_newGene_99;FtPinG0005649600.01;FtPinG0002532400.01;FtPinG0008114900.01;FtPinG0000964000.01;FtPinG0006989500.01;FtPinG0001155900.01;tartary_newGene_820;FtPinG0009464500.…
fta_novel_miR82	FtPinG0000284500.01;tartary_newGene_1524;FtPinG0006769100.01;tartary_newGene_208;tartary_newGene_821;FtPinG0001101600.01;FtPinG0009058400.01;FtPinG0009474300.01;FtPinG0000285300.01;tartary_newGene_1067;tartary_newGene_1068;FtPinG0007063000.01;tartary_newGene_817;tartary_newGene_1145;FtPinG0003858500.01;tartary_newGene_819;tartary_newGene_1528;FtPinG0001950500.01;FtPinG0003213200.01;tartary_newGen…
fta_novel_miR83	FtPinG0000284900.01;tartary_newGene_1024;FtPinG0006732400.01;tartary_newGene_97;FtPinG0000963800.01;tartary_newGene_816;FtPinG0008305400.01;FtPinG0006989500.01;FtPinG0001155900.01;tartary_newGene_820;FtPinG0009464500.01;FtPinG0008114900.01;FtPinG0000964000.01;FtPinG0002532400.01;tartary_newGene_99;FtPinG0005649600.01;FtPinG0006562400.01;FtPinG0008203600.01;tartary_newGene_1324;tartary_newGene_763…
fta_novel_miR84	FtPinG0007245300.01;tartary_newGene_763;FtPinG0008203600.01;tartary_newGene_1324;FtPinG0006562400.01;tartary_newGene_1334;tartary_newGene_207;FtPinG0002154600.01;FtPinG0005802400.01;tartary_newGene_1606;FtPinG0000284700.01;FtPinG0009464500.01;tartary_newGene_820;FtPinG0006989500.01;FtPinG0001155900.01;FtPinG0000963800.01;FtPinG0008305400.01;tartary_newGene_816;tartary_newGene_97;tartary_newGene_1…
fta_novel_miR85	FtPinG0000284500.01;tartary_newGene_1524;tartary_newGene_208;FtPinG0006769100.01;FtPinG0009058400.01;FtPinG0001101600.01;tartary_newGene_821;FtPinG0000285300.01;FtPinG0009474300.01;tartary_newGene_1067;tartary_newGene_1068;FtPinG0007063000.01;tartary_newGene_817;FtPinG0003858500.01;tartary_newGene_1145;tartary_newGene_819;tartary_newGene_1528;FtPinG0001950500.01;FtPinG0003213200.01;tartary_newGen…
fta_novel_miR86	FtPinG0003707700.01;FtPinG0000059100.01;FtPinG0004961200.01;FtPinG0005904800.01;FtPinG0006378900.01;FtPinG0006693800.01;FtPinG0009698400.01;FtPinG0007135200.01;FtPinG0006405200.01;FtPinG0006669400.01;FtPinG0005986200.01;FtPinG0003578200.01;FtPinG0009403600.01;FtPinG0007481800.01
fta_novel_miR87	tartary_newGene_819;tartary_newGene_1528;FtPinG0001950500.01;tartary_newGene_1526;FtPinG0008491100.01;FtPinG0003213200.01;tartary_newGene_817;FtPinG0007063000.01;tartary_newGene_1068;tartary_newGene_1067;tartary_newGene_1145;FtPinG0003858500.01;FtPinG0001101600.01;tartary_newGene_821;tartary_newGene_208;FtPinG0001813800.01;tartary_newGene_1524;tartary_newGene_1324;FtPinG0006562400.01;tartary_newG…
fta_novel_miR90	FtPinG0001966300.01;FtPinG0000465900.01;FtPinG0000096800.01;FtPinG0006962100.01;FtPinG0007591600.01;FtPinG0002032100.01;FtPinG0007451300.01;FtPinG0007808300.01;FtPinG0003576200.01;FtPinG0006764800.01;FtPinG0004229400.01;FtPinG0003406500.01;tartary_newGene_691;FtPinG0001468500.01;FtPinG0006899400.01;FtPinG0000180200.01;FtPinG0005807900.01;FtPinG0002505200.01;FtPinG0006950100.01;FtPinG0005743500.01…
fta_novel_miR91	FtPinG0007591600.01;FtPinG0006962100.01;FtPinG0000465900.01;FtPinG0001966300.01;FtPinG0000096800.01;FtPinG0002032100.01;FtPinG0007808300.01;FtPinG0007451300.01;FtPinG0003576200.01;FtPinG0006764800.01;FtPinG0004229400.01;tartary_newGene_691;FtPinG0003406500.01;FtPinG0001468500.01;FtPinG0006899400.01;FtPinG0000180200.01;FtPinG0005807900.01;FtPinG0002505200.01;FtPinG0006950100.01;FtPinG0005743500.01…
fta_novel_miR93	FtPinG0004725500.01;FtPinG0002993600.01
fta_novel_miR94	FtPinG0001537500.01;FtPinG0003600200.01;FtPinG0001664700.01;FtPinG0007248800.01
fta_novel_miR95	FtPinG0004877400.01;FtPinG0008366700.01;FtPinG0005253300.01;FtPinG0000423800.01;FtPinG0005676800.01;FtPinG0000171600.01;FtPinG0008935700.01;FtPinG0006843300.01;FtPinG0008029300.01;FtPinG0004908000.01
fta_novel_miR96	tartary_newGene_1663
fta_novel_miR97	FtPinG0003416400.01
fta_novel_miR100	FtPinG0007917200.01;FtPinG0008029200.01;FtPinG0004135100.01
fta_novel_miR102	FtPinG0001349800.01
fta_novel_miR103	FtPinG0002993600.01;FtPinG0004725500.01
fta_novel_miR104	FtPinG0003979900.01
fta_novel_miR105	FtPinG0003979900.01
fta_novel_miR106	FtPinG0005265600.01;FtPinG0001019600.01;FtPinG0004756900.01;FtPinG0005089800.01;FtPinG0006925900.01;FtPinG0002183300.01;FtPinG0007655000.01;FtPinG0000869900.01;FtPinG0004519700.01;FtPinG0004414300.01;FtPinG0003793500.01;FtPinG0003535700.01;FtPinG0006543700.01;FtPinG0003298900.01;FtPinG0001674900.01;tartary_newGene_1842;FtPinG0005757300.01;FtPinG0003340600.01;FtPinG0009368500.01;FtPinG0004299300.0…
fta_novel_miR107	FtPinG0001674900.01;FtPinG0005757300.01;tartary_newGene_1842;FtPinG0009272000.01;FtPinG0009368500.01;FtPinG0003340600.01;FtPinG0002769200.01;FtPinG0009878400.01;FtPinG0008216900.01;FtPinG0005546400.01;FtPinG0001019600.01;FtPinG0005589400.01;FtPinG0004519700.01;FtPinG0003533600.01;FtPinG0006832800.01;FtPinG0000923700.01;FtPinG0003793500.01
fta_novel_miR108	FtPinG0003936600.01
fta_novel_miR109	FtPinG0003936600.01
fta_novel_miR110	FtPinG0002039800.01;FtPinG0000835000.01;FtPinG0000059500.01;FtPinG0002700300.01;FtPinG0000910000.01;FtPinG0001596400.01;FtPinG0002531100.01;FtPinG0001449800.01;FtPinG0009487100.01;FtPinG0006527600.01;FtPinG0006921500.01;FtPinG0009665100.01;FtPinG0001573900.01
fta_novel_miR112	FtPinG0006527600.01
fta_novel_miR113	FtPinG0005949500.01;FtPinG0006800600.01;FtPinG0005631900.01;FtPinG0004693500.01;FtPinG0009521300.01
fta_novel_miR114	FtPinG0005232700.01
fta_novel_miR115	FtPinG0003456400.01;FtPinG0001275300.01;FtPinG0004196000.01;FtPinG0000463600.01;FtPinG0008022700.01;FtPinG0005743200.01;FtPinG0002172400.01;FtPinG0004195200.01;FtPinG0002439100.01;FtPinG0003026800.01;FtPinG0003436600.01;FtPinG0001519600.01;FtPinG0002467000.01;FtPinG0009711300.01;FtPinG0007004500.01;FtPinG0001267400.01;FtPinG0009272600.01;FtPinG0001437900.01;tartary_newGene_110;FtPinG0009055000.01…
fta_novel_miR116	FtPinG0005314100.01;FtPinG0005879500.01;FtPinG0003982100.01;FtPinG0007580600.01;FtPinG0004285700.01;FtPinG0007525800.01;FtPinG0001080100.01
fta_novel_miR117	FtPinG0002953100.01
fta_novel_miR118	FtPinG0000037300.01;FtPinG0006426300.01;FtPinG0000276300.01;FtPinG0005032300.01;FtPinG0000276100.01;FtPinG0006769700.01;FtPinG0008582600.01;FtPinG0005032100.01;FtPinG0005032500.01;FtPinG0003617400.01;FtPinG0004197700.01;FtPinG0006425900.01;FtPinG0005031900.01
fta_novel_miR120	FtPinG0002993600.01;FtPinG0004725500.01
fta_novel_miR121	FtPinG0005960400.01;FtPinG0008083600.01;FtPinG0008084000.01;FtPinG0001199800.01;FtPinG0008085000.01;FtPinG0000548600.01;FtPinG0008083800.01;FtPinG0001095600.01;FtPinG0008084200.01;FtPinG0009029700.01;FtPinG0009030500.01;FtPinG0005455800.01;FtPinG0008085400.01
fta_novel_miR122	FtPinG0004818500.01;FtPinG0005340900.01;FtPinG0006661400.01;FtPinG0001807700.01;FtPinG0001660600.01;FtPinG0008113200.01;FtPinG0006027200.01;FtPinG0005554600.01;FtPinG0003668900.01;FtPinG0008718500.01;FtPinG0002887900.01;FtPinG0003510700.01;FtPinG0006004900.01;FtPinG0006475600.01;FtPinG0004506200.01;FtPinG0001273300.01;FtPinG0002699000.01;FtPinG0007039900.01;FtPinG0008162000.01;FtPinG0002658400.01…
fta_novel_miR123	FtPinG0003110400.01;FtPinG0000411600.01;FtPinG0008008900.01;FtPinG0006505200.01;FtPinG0009527600.01;FtPinG0006138300.01;FtPinG0005335200.01;FtPinG0001717500.01;FtPinG0004675500.01;FtPinG0002626600.01;FtPinG0006913600.01;FtPinG0005895500.01;FtPinG0008298900.01;tartary_newGene_1931;FtPinG0001384900.01;FtPinG0004310200.01;FtPinG0005368600.01;FtPinG0008000600.01;FtPinG0001506900.01;FtPinG0005926500.0…
fta_novel_miR124	FtPinG0006800600.01;FtPinG0005949500.01;FtPinG0004693500.01;FtPinG0005631900.01;FtPinG0009521300.01
fta_novel_miR125	tartary_newGene_31
fta_novel_miR126	FtPinG0005173800.01
fta_novel_miR127	FtPinG0009391400.01;FtPinG0005473300.01;FtPinG0000315900.01;tartary_newGene_2086;FtPinG0001267600.01
fta_novel_miR128	FtPinG0006011100.01;FtPinG0001873800.01;FtPinG0000496000.01;tartary_newGene_664;tartary_newGene_724;FtPinG0002988200.01;FtPinG0008536900.01;FtPinG0005811500.01;FtPinG0003891400.01;FtPinG0004584500.01;FtPinG0000432000.01;FtPinG0002413800.01;FtPinG0009686300.01;FtPinG0006588500.01;FtPinG0000775500.01;FtPinG0006387700.01;FtPinG0002089400.01;tartary_newGene_1635;FtPinG0005656700.01;FtPinG0007740100.0…
