# Supplementary material for: Integrated microRNA and transcriptome profiling reveal key miRNA-mRNA interaction pairs associated with seed development in Tartary buckwheat (Fagopyrum tataricum)
Source: BMC Plant Biol. 2021 Mar 9;21:132. doi: 10.1186/s12870-021-02914-w (PMC7941931; doi:10.1186/s12870-021-02914-w)
Supplement: Supplementary file 1 — Additional file 1: Table S1. Characteristic features of all the identified DCL, AGO, HYL1, SE, HST, and RDRs in tartary buckwheat genome. Table S2. Length distribution of sRNA sequences identified in developing tartary buckwheat seeds. Table S3. Information of identified conserved miRNAs. Table S4. Information of identified novel miRNAs. Table S5. Predicted target genes of miRNAs in tartary buckwheat. Table S6. Annotation of miRNAs target genes in tartary buckwheat. Table S7. Information of TFs targeting by miRNAs. Table S8. miRNAs have target genes are the orthologs of the known seed or organ size. Table S9. miRNAs have target genes are the orthologs of the known structural or regulatory genes of flavonoid biosynthesis. Table S10. KEGG pathways of the target genes of DEMs. Table S11. miRNA-mRNA interaction pairs show expression negative correlation during tartary buckwheat seed development. Table S12. Primers of sequences for qRT-PCR analysis. Table S13. Primers of sequences for RLM-5′RACE analysis. [file 12870_2021_2914_MOESM1_ESM.zip › Table S6.xls]

## Sheet: Integrated_Function.anno
		Table S6 Annotation of miRNAs target genes in tartary buckwheat.
Target GeneID	COG_class_annotation	GO_annotation	KEGG_annotation	KOG_class_annotation	Pfam_annotation	Swissprot_annotation	eggNOG_class_annotation	nr_annotation
FtPinG0006476500.01	--	--	--	General function prediction only	PPR repeat family;; PPR repeat;; PPR repeat;; Pentatricopeptide repeat domain	Pentatricopeptide repeat-containing protein At3g13160, mitochondrial (Precursor) GN=At3g13160 OS=Arabidopsis thaliana (Mouse-ear cress) PE=2 SV=1	General function prediction only	PREDICTED: pentatricopeptide repeat-containing protein At1g55890, mitochondrial-like [Beta vulgaris subsp. vulgaris]
FtPinG0003851300.01	--	--	--	--	GRAS domain family	Scarecrow-like protein 9 GN=SCL9 OS=Arabidopsis thaliana (Mouse-ear cress) PE=2 SV=1	Transcription	PREDICTED: scarecrow-like protein 9 [Prunus mume]
FtPinG0009418800.01	Replication, recombination and repair	Molecular Function: DNA binding (GO:0003677);; Molecular Function: RNA binding (GO:0003723);; Molecular Function: RNA-directed DNA polymerase activity (GO:0003964);; Biological Process: RNA-dependent DNA replication (GO:0006278);; Biological Process: DNA recombination (GO:0006310);; Molecular Function: metal ion binding (GO:0046872);;	--	General function prediction only	--	--	Replication, recombination and repair	unknown protein [Oryza sativa Japonica Group]
FtPinG0006681600.01	--	--	K12823|0|sot:102578396|DEAD-box ATP-dependent RNA helicase 30-like; K12823 ATP-dependent RNA helicase DDX5/DBP2 [EC:3.6.4.13] (A)	RNA processing and modification	DEAD/DEAH box helicase;; Helicase conserved C-terminal domain	DEAD-box ATP-dependent RNA helicase 30 GN=RH30 OS=Arabidopsis thaliana (Mouse-ear cress) PE=2 SV=2	RNA processing and modification	PREDICTED: DEAD-box ATP-dependent RNA helicase 20 [Beta vulgaris subsp. vulgaris]
FtPinG0002523300.01	--	Biological Process: response to stress (GO:0006950);; Biological Process: response to abiotic stimulus (GO:0009628);;	--	--	BAG domain	BAG family molecular chaperone regulator 6 GN=T3F17.11 OS=Arabidopsis thaliana (Mouse-ear cress) PE=1 SV=1	General function prediction only	PREDICTED: BAG family molecular chaperone regulator 6 isoform X1 [Pyrus x bretschneideri]
FtPinG0007591600.01	--	--	K09422|3.45708e-88|fve:101312043|myb-related protein 305-like; K09422 myb proto-oncogene protein, plant (A)	Transcription	Myb-like DNA-binding domain;; Myb-like DNA-binding domain	Transcription factor MYB21 GN=MGF10.23 OS=Arabidopsis thaliana (Mouse-ear cress) PE=1 SV=1	Transcription	PREDICTED: myb-related protein 305 [Nicotiana tomentosiformis]
FtPinG0006384500.01	General function prediction only	Cellular Component: cytoplasm (GO:0005737);; Biological Process: response to abscisic acid (GO:0009737);; Biological Process: embryo development ending in seed dormancy (GO:0009793);; Biological Process: flavonoid biosynthetic process (GO:0009813);; Biological Process: cell wall modification involved in abscission (GO:0009830);; Biological Process: seed germination (GO:0009845);; Biological Proce…	--	--	2OG-Fe(II) oxygenase superfamily;; non-haem dioxygenase in morphine synthesis N-terminal	Protein SRG1 GN=SRG1 OS=Arabidopsis thaliana (Mouse-ear cress) PE=2 SV=1	Secondary metabolites biosynthesis, transport and catabolism	PREDICTED: protein SRG1-like [Solanum lycopersicum]
FtPinG0002426800.01	--	Biological Process: DNA metabolic process (GO:0006259);;	--	Cell cycle control, cell division, chromosome partitioning	Helitron helicase-like domain at N-terminus	--	Cell cycle control, cell division, chromosome partitioning	putative PIF1 DNA helicase/replication protein A1-like protein [Beta vulgaris subsp. vulgaris]
FtPinG0005711900.01	--	Cellular Component: vacuolar membrane (GO:0005774);; Cellular Component: plasma membrane (GO:0005886);; Molecular Function: amino acid transmembrane transporter activity (GO:0015171);;	K15015|0|vvi:100249618|vacuolar amino acid transporter 1; K15015 solute carrier family 32 (vesicular inhibitory amino acid transporter) (A)	Amino acid transport and metabolism	Transmembrane amino acid transporter protein	Lysine histidine transporter 1 GN=LHT1 OS=Arabidopsis thaliana (Mouse-ear cress) PE=1 SV=1	Amino acid transport and metabolism	PREDICTED: vacuolar amino acid transporter 1 [Vitis vinifera]
FtPinG0007802300.01	--	--	--	--	Domain of unknown function (DUF296);; AT hook motif	Putative DNA-binding protein ESCAROLA GN=ESC OS=Arabidopsis thaliana (Mouse-ear cress) PE=2 SV=1	Function unknown	PREDICTED: uncharacterized protein LOC104892928 [Beta vulgaris subsp. vulgaris]
FtPinG0007087800.01	--	Molecular Function: protein serine/threonine kinase activity (GO:0004674);; Molecular Function: protein serine/threonine/tyrosine kinase activity (GO:0004712);; Molecular Function: ATP binding (GO:0005524);; Biological Process: protein phosphorylation (GO:0006468);;	K08832|0|sot:102601097|SRSF protein kinase 1-like; K08832 serine/threonine-protein kinase SRPK3 [EC:2.7.11.1] (A)	Signal transduction mechanisms	Protein kinase domain;; Protein tyrosine kinase	Serine/threonine-protein kinase AFC1 GN=F4P12_270 OS=Arabidopsis thaliana (Mouse-ear cress) PE=2 SV=2	Signal transduction mechanisms	PREDICTED: SRSF protein kinase 1 [Nicotiana tomentosiformis]
FtPinG0005802400.01	--	Molecular Function: binding (GO:0005488);;	--	General function prediction only	gag-polypeptide of LTR copia-type;; Integrase core domain;; gag-polypeptide of LTR copia-type;; gag-polypeptide of LTR copia-type;; GAG-pre-integrase domain;; Protein of unknown function (DUF1759);; Zinc knuckle	Endonuclease OS=Nicotiana tabacum (Common tobacco) PE=2 SV=1	General function prediction only	unnamed protein product [Vitis vinifera]
FtPinG0005537700.01	--	--	--	Function unknown	N-terminal domain of CBF1 interacting co-repressor CIR;; Pre-mRNA splicing factor	--	Function unknown	PREDICTED: pre-mRNA-splicing factor CWC25 homolog isoform X2 [Malus domestica]
FtPinG0000285300.01	--	--	--	--	Protein of unknown function, DUF594	--	Function unknown	hypothetical protein L484_026643 [Morus notabilis]
FtPinG0001577700.01	--	Biological Process: transcription, DNA-templated (GO:0006351);; Biological Process: response to auxin (GO:0009733);; Biological Process: single-multicellular organism process (GO:0044707);; Biological Process: regulation of cellular process (GO:0050794);;	K14484|9.41782e-36|fve:101293288|auxin-responsive protein IAA31-like; K14484 auxin-responsive protein IAA (A)	--	AUX/IAA family	Auxin-responsive protein IAA31 GN=IAA31 OS=Arabidopsis thaliana (Mouse-ear cress) PE=2 SV=2	Transcription	PREDICTED: auxin-responsive protein IAA4 [Beta vulgaris subsp. vulgaris]
FtPinG0001604100.01	--	--	--	--	Cytoskeletal-regulatory complex EF hand;; EF-hand domain pair;; EF hand;; EF-hand domain;; EF-hand domain pair;; EF hand	--	--	PREDICTED: epidermal growth factor receptor substrate 15-like 1 isoform X1 [Beta vulgaris subsp. vulgaris]
FtPinG0005430100.01	--	Cellular Component: integral component of membrane (GO:0016021);; Biological Process: transmembrane transport (GO:0055085);;	--	Function unknown	Major Facilitator Superfamily;; Ion channel regulatory protein UNC-93	UNC93-like protein 2 GN=At1g18010 OS=Arabidopsis thaliana (Mouse-ear cress) PE=2 SV=2	Function unknown	PREDICTED: UNC93-like protein 1 [Beta vulgaris subsp. vulgaris]
FtPinG0001570000.01	Lipid transport and metabolism	Biological Process: pentacyclic triterpenoid biosynthetic process (GO:0019745);; Molecular Function: lupeol synthase activity (GO:0042299);;	--	Lipid transport and metabolism	Prenyltransferase-like;; Prenyltransferase and squalene oxidase repeat;; Prenyltransferase-like;; Pectic acid lyase	Lupeol synthase GN=OSCBPW OS=Betula platyphylla (Asian white birch) PE=1 SV=1	Lipid transport and metabolism	lupeol synthase [Olea europaea]
FtPinG0002187400.01	--	--	K08492|2.96884e-160|pmum:103331949|syntaxin-81; K08492 syntaxin 18 (A)	Intracellular trafficking, secretion, and vesicular transport	SNARE-complex protein Syntaxin-18 N-terminus	Syntaxin-81 GN=SYP81 OS=Arabidopsis thaliana (Mouse-ear cress) PE=1 SV=2	Intracellular trafficking, secretion, and vesicular transport	PREDICTED: syntaxin-81 [Beta vulgaris subsp. vulgaris]
FtPinG0008297000.01	Defense mechanisms	Biological Process: drug transmembrane transport (GO:0006855);; Molecular Function: drug transmembrane transporter activity (GO:0015238);; Molecular Function: antiporter activity (GO:0015297);; Cellular Component: membrane (GO:0016020);;	K03327|0|tcc:TCM_012552|MATE efflux family protein; K03327 multidrug resistance protein, MATE family (A)	General function prediction only	MatE	MATE efflux family protein DTX1 GN=F3L12.13 OS=Arabidopsis thaliana (Mouse-ear cress) PE=2 SV=1	Function unknown	MATE efflux family protein [Theobroma cacao]
FtPinG0009635200.01	General function prediction only	--	K18469|0|vvi:100250355|uncharacterized LOC100250355; K18469 TBC1 domain family member 5 (A)	Intracellular trafficking, secretion, and vesicular transport	Rab-GTPase-TBC domain	--	Intracellular trafficking, secretion, and vesicular transport	PREDICTED: uncharacterized protein LOC100250355 [Vitis vinifera]
FtPinG0007325500.01	--	--	K15196|1.54935e-135|cit:102623089|uncharacterized LOC102623089; K15196 transcription factor IIIB 90 kDa subunit (A)	--	Family of unknown function (DUF716)	--	Transcription	PREDICTED: uncharacterized protein LOC104909128 [Beta vulgaris subsp. vulgaris]
FtPinG0000637500.01	--	--	--	--	Transferase family	Protein ECERIFERUM 26-like GN=CER26L OS=Arabidopsis thaliana (Mouse-ear cress) PE=2 SV=1	Function unknown	PREDICTED: protein ECERIFERUM 26-like [Beta vulgaris subsp. vulgaris]
FtPinG0001064800.01	--	--	--	--	RWP-RK domain;; PB1 domain	Protein NLP2 GN=NLP2 OS=Arabidopsis thaliana (Mouse-ear cress) PE=2 SV=3	Transcription	PREDICTED: protein NLP2 [Beta vulgaris subsp. vulgaris]
FtPinG0009543500.01	--	Molecular Function: DNA binding (GO:0003677);; Cellular Component: nucleus (GO:0005634);; Biological Process: regulation of transcription, DNA-templated (GO:0006355);;	--	--	Dof domain, zinc finger	Dof zinc finger protein DOF2.1 GN=DOF2.1 OS=Arabidopsis thaliana (Mouse-ear cress) PE=2 SV=2	General function prediction only	PREDICTED: dof zinc finger protein DOF5.3 [Solanum lycopersicum]
FtPinG0001960900.01	General function prediction only	Molecular Function: voltage-gated potassium channel activity (GO:0005249);; Biological Process: potassium ion transport (GO:0006813);; Cellular Component: integral component of membrane (GO:0016021);; Biological Process: transmembrane transport (GO:0055085);;	--	--	Ankyrin repeats (3 copies);; Ankyrin repeat;; Ankyrin repeats (many copies);; Ankyrin repeat;; Ankyrin repeats (many copies);; Cyclic nucleotide-binding domain;; Ion transport protein;; Domain of unknown function (DUF3354);; Ion channel	Potassium channel SKOR GN=SKOR OS=Arabidopsis thaliana (Mouse-ear cress) PE=1 SV=1	Inorganic ion transport and metabolism	STELAR K+ outward rectifier isoform 2 [Theobroma cacao]
FtPinG0004822800.01	Coenzyme transport and metabolism	Molecular Function: dihydroneopterin aldolase activity (GO:0004150);; Biological Process: folic acid-containing compound metabolic process (GO:0006760);;	K01633|4.20412e-65|mdm:103454181|dihydroneopterin aldolase-like; K01633 dihydroneopterin aldolase [EC:4.1.2.25] (A)	--	Dihydroneopterin aldolase	Dihydroneopterin aldolase 2 {ECO:0000305} OS=Arabidopsis thaliana (Mouse-ear cress) PE=1 SV=1	Coenzyme transport and metabolism	PREDICTED: dihydroneopterin aldolase-like [Beta vulgaris subsp. vulgaris]
FtPinG0004459000.01	--	Molecular Function: nucleotide binding (GO:0000166);; Molecular Function: protein serine/threonine kinase activity (GO:0004674);;	--	Cell cycle control, cell division, chromosome partitioning	Protein kinase domain;; Protein tyrosine kinase	Probable serine/threonine-protein kinase At1g54610 GN=At1g54610 OS=Arabidopsis thaliana (Mouse-ear cress) PE=1 SV=1	Signal transduction mechanisms	PREDICTED: probable serine/threonine-protein kinase At1g54610 [Beta vulgaris subsp. vulgaris]
FtPinG0005445400.01	--	Cellular Component: nucleus (GO:0005634);; Molecular Function: zinc ion binding (GO:0008270);; Biological Process: root meristem specification (GO:0010071);; Biological Process: maintenance of root meristem identity (GO:0010078);; Biological Process: regulation of gene expression (GO:0010468);; Biological Process: maintenance of shoot apical meristem identity (GO:0010492);; Biological Process: pr…	--	--	Protein of unknown function (DUF1423)	OBERON-like protein GN=PVIP OS=Nicotiana benthamiana PE=1 SV=1	General function prediction only	hypothetical protein POPTR_0014s16270g [Populus trichocarpa]
FtPinG0001594900.01	Lipid transport and metabolism	Cellular Component: mitochondrion (GO:0005739);; Biological Process: metabolic process (GO:0008152);; Molecular Function: transferase activity, transferring acyl groups (GO:0016746);;	K13513|0|vvi:100248731|probable 1-acyl-sn-glycerol-3-phosphate acyltransferase 5; K13513 lysocardiolipin and lysophospholipid acyltransferase [EC:2.3.1.- 2.3.1.51] (A)	Lipid transport and metabolism	Acyltransferase	Probable 1-acyl-sn-glycerol-3-phosphate acyltransferase 5 GN=MCB22.2 OS=Arabidopsis thaliana (Mouse-ear cress) PE=2 SV=1	Lipid transport and metabolism	PREDICTED: probable 1-acyl-sn-glycerol-3-phosphate acyltransferase 5 [Vitis vinifera]
FtPinG0001442400.01	Secondary metabolites biosynthesis, transport and catabolism	Biological Process: fatty acid biosynthetic process (GO:0006633);; Biological Process: response to cold (GO:0009409);; Biological Process: response to light stimulus (GO:0009416);; Cellular Component: membrane (GO:0016020);; Molecular Function: transferase activity, transferring acyl groups other than amino-acyl groups (GO:0016747);;	--	--	FAE1/Type III polyketide synthase-like protein;; 3-Oxoacyl-[acyl-carrier-protein (ACP)] synthase III C terminal;; Chalcone and stilbene synthases, C-terminal domain	3-ketoacyl-CoA synthase 21 GN=KCS21 OS=Arabidopsis thaliana (Mouse-ear cress) PE=2 SV=1	Lipid transport and metabolism	PREDICTED: 3-ketoacyl-CoA synthase 21 [Beta vulgaris subsp. vulgaris]
FtPinG0004235800.01	--	Cellular Component: endoplasmic reticulum (GO:0005783);; Biological Process: cellular process (GO:0009987);; Cellular Component: organelle membrane (GO:0031090);; Cellular Component: intracellular organelle part (GO:0044446);;	--	Intracellular trafficking, secretion, and vesicular transport	PGAP1-like protein	--	Intracellular trafficking, secretion, and vesicular transport	PREDICTED: uncharacterized protein LOC104883248 isoform X1 [Beta vulgaris subsp. vulgaris]
FtPinG0008055900.01	--	--	--	--	Protein of unknown function (DUF707)	--	Function unknown	PREDICTED: uncharacterized protein LOC104419210 isoform X1 [Eucalyptus grandis]
FtPinG0007350700.01	Replication, recombination and repair	Biological Process: nuclear division (GO:0000280);; Biological Process: cytokinesis by cell plate formation (GO:0000911);; Molecular Function: DNA binding (GO:0003677);; Molecular Function: DNA helicase activity (GO:0003678);; Molecular Function: ATP binding (GO:0005524);; Cellular Component: cytosol (GO:0005829);; Biological Process: DNA unwinding involved in DNA replication (GO:0006268);; Biolo…	K02212|0|vvi:100262415|MCM4; DNA replication licensing factor MCM4; K02212 DNA replication licensing factor MCM4 [EC:3.6.4.12] (A)	Replication, recombination and repair	MCM2/3/5 family;; MCM N-terminal domain;; Magnesium chelatase, subunit ChlI;; AAA domain (dynein-related subfamily);; Sigma-54 interaction domain	DNA replication licensing factor MCM4 GN=OSJNBa0051H17.26 OS=Oryza sativa subsp. japonica (Rice) PE=3 SV=2	Replication, recombination and repair	PREDICTED: DNA replication licensing factor MCM4 [Beta vulgaris subsp. vulgaris]
FtPinG0009007400.01	--	Molecular Function: zinc ion binding (GO:0008270);;	--	General function prediction only	PHD-finger	Histone-lysine N-methyltransferase ATX3 GN=F15G16.130 OS=Arabidopsis thaliana (Mouse-ear cress) PE=2 SV=2	General function prediction only	protein binding protein, putative [Ricinus communis]
FtPinG0004548300.01	Secondary metabolites biosynthesis, transport and catabolism	Molecular Function: copper ion binding (GO:0005507);; Molecular Function: L-ascorbate oxidase activity (GO:0008447);; Biological Process: lignin catabolic process (GO:0046274);; Biological Process: response to copper ion (GO:0046688);; Cellular Component: apoplast (GO:0048046);; Molecular Function: hydroquinone:oxygen oxidoreductase activity (GO:0052716);; Biological Process: oxidation-reduction …	--	Secondary metabolites biosynthesis, transport and catabolism	Multicopper oxidase;; Multicopper oxidase;; Multicopper oxidase	Laccase-12 (Precursor) GN=LAC12 OS=Arabidopsis thaliana (Mouse-ear cress) PE=2 SV=1	Secondary metabolites biosynthesis, transport and catabolism	PREDICTED: laccase-12 [Vitis vinifera]
FtPinG0008924300.01	Defense mechanisms	Molecular Function: ATP binding (GO:0005524);; Cellular Component: plasma membrane (GO:0005886);; Biological Process: ATP catabolic process (GO:0006200);; Molecular Function: molybdate transmembrane-transporting ATPase activity (GO:0015412);;	--	Secondary metabolites biosynthesis, transport and catabolism	ABC-2 type transporter;; ABC transporter;; AAA domain	ABC transporter G family member 22 GN=F15M7.6 OS=Arabidopsis thaliana (Mouse-ear cress) PE=1 SV=1	Secondary metabolites biosynthesis, transport and catabolism	ATP-binding cassette transporter, putative [Ricinus communis]
FtPinG0000723600.01	--	--	--	--	Oleosin	Oleosin 18.2 kDa GN=MATP6-A OS=Gossypium hirsutum (Upland cotton) PE=2 SV=1	Function unknown	PREDICTED: oleosin 18.2 kDa-like [Citrus sinensis]
FtPinG0006426300.01	--	--	K10798|0|pop:POPTR_0014s12290g|Poly [ADP-ribose] polymerase family protein; K10798 poly [ADP-ribose] polymerase [EC:2.4.2.30] (A)	--	Poly(ADP-ribose) polymerase, regulatory domain;; WGR domain;; SAP domain;; Poly(ADP-ribose) polymerase catalytic domain;; Poly(ADP-ribose) polymerase catalytic domain;; Poly(ADP-ribose) polymerase catalytic domain	Poly [ADP-ribose] polymerase 2 GN=T14P8.19 OS=Arabidopsis thaliana (Mouse-ear cress) PE=2 SV=1	Replication, recombination and repair	PREDICTED: poly [ADP-ribose] polymerase 2-A isoform X2 [Beta vulgaris subsp. vulgaris]
FtPinG0002669400.01	--	--	--	--	WRC;; QLQ	Growth-regulating factor 1 GN=GRF1 OS=Arabidopsis thaliana (Mouse-ear cress) PE=1 SV=1	Transcription	hypothetical protein VITISV_018459 [Vitis vinifera]
FtPinG0005265600.01	--	--	--	Function unknown	HEAT repeat;; HEAT repeats	--	Function unknown	PREDICTED: HEAT repeat-containing protein 5B isoform X1 [Beta vulgaris subsp. vulgaris]
FtPinG0008615900.01	Translation, ribosomal structure and biogenesis	--	K17943|0|pxb:103964690|pumilio homolog 1-like; K17943 pumilio RNA-binding family (A)	Translation, ribosomal structure and biogenesis	Nucleic acid binding protein NABP;; Pumilio-family RNA binding repeat	Pumilio homolog 1 GN=APUM1 OS=Arabidopsis thaliana (Mouse-ear cress) PE=1 SV=1	Translation, ribosomal structure and biogenesis	PREDICTED: pumilio homolog 2-like isoform X1 [Beta vulgaris subsp. vulgaris]
FtPinG0005904800.01	--	--	--	--	Senescence-associated protein	--	Function unknown	hypothetical protein CICLE_v10008680mg [Citrus clementina]
FtPinG0007060400.01	--	--	--	--	--	--	Function unknown	PREDICTED: sporulation-specific protein 15-like [Populus euphratica]
FtPinG0003254600.01	--	Cellular Component: cytoplasm (GO:0005737);;	K05749|0|cit:102606773|protein PIR-like; K05749 cytoplasmic FMR1 interacting protein (A)	General function prediction only	Cytoplasmic Fragile-X interacting family	Protein PIR GN=F20L16.130 OS=Arabidopsis thaliana (Mouse-ear cress) PE=1 SV=2	General function prediction only	PREDICTED: protein PIR isoform X1 [Beta vulgaris subsp. vulgaris]
FtPinG0008851500.01	Coenzyme transport and metabolism	Biological Process: protoporphyrinogen IX biosynthetic process (GO:0006782);; Molecular Function: transaminase activity (GO:0008483);; Cellular Component: chloroplast (GO:0009507);; Biological Process: chlorophyll biosynthetic process (GO:0015995);; Molecular Function: pyridoxal phosphate binding (GO:0030170);; Molecular Function: glutamate-1-semialdehyde 2,1-aminomutase activity (GO:0042286);;	K01845|0|vvi:100250737|glutamate-1-semialdehyde 2,1-aminomutase, chloroplastic-like; K01845 glutamate-1-semialdehyde 2,1-aminomutase [EC:5.4.3.8] (A)	Amino acid transport and metabolism	Aminotransferase class-III	Glutamate-1-semialdehyde 2,1-aminomutase, chloroplastic (Precursor) GN=GSA OS=Nicotiana tabacum (Common tobacco) PE=1 SV=1	Coenzyme transport and metabolism	PREDICTED: glutamate-1-semialdehyde 2,1-aminomutase, chloroplastic-like [Beta vulgaris subsp. vulgaris]
FtPinG0001844800.01	--	Molecular Function: protein serine/threonine kinase activity (GO:0004674);; Molecular Function: ATP binding (GO:0005524);; Biological Process: protein phosphorylation (GO:0006468);;	K14498|0|cmo:103486042|serine/threonine-protein kinase SRK2H-like; K14498 serine/threonine-protein kinase SRK2 [EC:2.7.11.1] (A)	Signal transduction mechanisms	Protein kinase domain;; Protein tyrosine kinase	Serine/threonine-protein kinase SAPK7 OS=Oryza sativa subsp. japonica (Rice) PE=2 SV=2	Signal transduction mechanisms	PREDICTED: serine/threonine-protein kinase SAPK7 [Sesamum indicum]
FtPinG0005698100.01	Carbohydrate transport and metabolism	Molecular Function: NAD+ kinase activity (GO:0003951);; Biological Process: NADP biosynthetic process (GO:0006741);; Biological Process: phosphorylation (GO:0016310);; Biological Process: NAD metabolic process (GO:0019674);; Molecular Function: NADH kinase activity (GO:0042736);;	K00858|0|pmum:103326864|NAD(H) kinase 1; K00858 NAD+ kinase [EC:2.7.1.23] (A)	Carbohydrate transport and metabolism	ATP-NAD kinase	NAD(H) kinase 1 GN=NADK1 OS=Arabidopsis thaliana (Mouse-ear cress) PE=1 SV=2	Carbohydrate transport and metabolism	unnamed protein product [Coffea canephora]
FtPinG0000415400.01	--	Biological Process: positive regulation of cell proliferation (GO:0008284);; Cellular Component: chloroplast (GO:0009507);; Cellular Component: integral component of membrane (GO:0016021);;	--	General function prediction only	LMBR1-like membrane protein	--	General function prediction only	hypothetical protein EUTSA_v10003703mg [Eutrema salsugineum]
FtPinG0001990100.01	--	Biological Process: phosphate ion transport (GO:0006817);; Cellular Component: integral component of membrane (GO:0016021);; Biological Process: galactolipid biosynthetic process (GO:0019375);; Biological Process: negative regulation of transcription, DNA-templated (GO:0045892);;	--	Intracellular trafficking, secretion, and vesicular transport	EXS family;; SPX domain	Phosphate transporter PHO1 homolog 1 OS=Arabidopsis thaliana (Mouse-ear cress) PE=2 SV=1	Inorganic ion transport and metabolism	PREDICTED: phosphate transporter PHO1 homolog 1 isoform X1 [Beta vulgaris subsp. vulgaris]
FtPinG0007523300.01	--	Molecular Function: protein kinase activity (GO:0004672);; Biological Process: response to metal ion (GO:0010038);; Cellular Component: membrane (GO:0016020);; Molecular Function: ion binding (GO:0043167);; Cellular Component: cell periphery (GO:0071944);;	--	--	Protein kinase domain;; Protein tyrosine kinase	Wall-associated receptor kinase-like 2 (Precursor) GN=WAKL2 OS=Arabidopsis thaliana (Mouse-ear cress) PE=2 SV=1	Signal transduction mechanisms	PREDICTED: wall-associated receptor kinase-like 10 [Eucalyptus grandis]
tartary_newGene_1361	--	--	K12604|1.9736e-07|csv:101222446|CCR4-NOT transcription complex subunit 1-like; K12604 CCR4-NOT transcription complex subunit 1 (A)	--	--	--	--	PREDICTED: CCR4-NOT transcription complex subunit 1 isoform X1 [Beta vulgaris subsp. vulgaris]
FtPinG0003048900.01	--	Cellular Component: integral component of membrane (GO:0016021);;	K17086|0|vvi:100259978|transmembrane 9 superfamily member 7; K17086 transmembrane 9 superfamily member 2/4 (A)	Intracellular trafficking, secretion, and vesicular transport	Endomembrane protein 70	Transmembrane 9 superfamily member 7 {ECO:0000305} (Precursor) OS=Arabidopsis thaliana (Mouse-ear cress) PE=2 SV=1	Intracellular trafficking, secretion, and vesicular transport	PREDICTED: transmembrane 9 superfamily member 7-like [Beta vulgaris subsp. vulgaris]
FtPinG0007106200.01	--	--	--	--	--	Protein TIME FOR COFFEE GN=TIC OS=Arabidopsis thaliana (Mouse-ear cress) PE=1 SV=2	Function unknown	PREDICTED: protein TIME FOR COFFEE-like isoform X1 [Citrus sinensis]
FtPinG0005918200.01	--	Molecular Function: protein serine/threonine kinase activity (GO:0004674);; Molecular Function: ATP binding (GO:0005524);; Biological Process: protein phosphorylation (GO:0006468);;	--	Signal transduction mechanisms	Protein kinase domain;; Protein tyrosine kinase	Probable serine/threonine-protein kinase At1g18390 (Precursor) GN=At1g18390 OS=Arabidopsis thaliana (Mouse-ear cress) PE=2 SV=2	Signal transduction mechanisms	PREDICTED: probable serine/threonine-protein kinase At1g18390 isoform X3 [Vitis vinifera]
FtPinG0002020300.01	Inorganic ion transport and metabolism	Molecular Function: secondary active sulfate transmembrane transporter activity (GO:0008271);; Biological Process: sulfate transport (GO:0008272);; Cellular Component: integral component of membrane (GO:0016021);; Biological Process: transmembrane transport (GO:0055085);;	K17469|0|tcc:TCM_047075|STAS domain / Sulfate transporter family isoform 1; K17469 sulfate transporter 2, low-affinity (A)	Inorganic ion transport and metabolism	Sulfate transporter family;; Sulfate transporter N-terminal domain with GLY motif;; STAS domain	Low affinity sulfate transporter 3 GN=ST3 OS=Stylosanthes hamata (Caribbean stylo) PE=2 SV=1	Inorganic ion transport and metabolism	STAS domain / Sulfate transporter family isoform 1 [Theobroma cacao]
FtPinG0001581400.01	Signal transduction mechanisms	Molecular Function: protein serine/threonine phosphatase activity (GO:0004722);; Biological Process: protein dephosphorylation (GO:0006470);; Cellular Component: protein serine/threonine phosphatase complex (GO:0008287);; Molecular Function: metal ion binding (GO:0046872);; Biological Process: root hair elongation (GO:0048767);;	K17506|1.42416e-109|pop:POPTR_0015s02100g|POPTRDRAFT_666170; hypothetical protein; K17506 protein phosphatase 1L [EC:3.1.3.16] (A)	Signal transduction mechanisms	Protein phosphatase 2C;; Protein phosphatase 2C	Probable protein phosphatase 2C 76 GN=At5g53140 OS=Arabidopsis thaliana (Mouse-ear cress) PE=2 SV=1	Signal transduction mechanisms	BnaA03g12470D [Brassica napus]
FtPinG0009210500.01	Posttranslational modification, protein turnover, chaperones	Biological Process: response to stress (GO:0006950);;	K13993|1.24223e-31|crb:CARUB_v10018594mg|hypothetical protein; K13993 HSP20 family protein (A)	Posttranslational modification, protein turnover, chaperones	Hsp20/alpha crystallin family	17.6 kDa class I heat shock protein 3 GN=HSP17.6C OS=Arabidopsis thaliana (Mouse-ear cress) PE=2 SV=2	Posttranslational modification, protein turnover, chaperones	class I low-molecular-weight heat-shock protein [Ageratina adenophora]
FtPinG0002769200.01	--	--	--	--	NYN domain	--	General function prediction only	PREDICTED: uncharacterized protein LOC101312318 [Fragaria vesca subsp. vesca]
FtPinG0007530300.01	--	--	--	Carbohydrate transport and metabolism	MFS/sugar transport protein	--	Carbohydrate transport and metabolism	PREDICTED: major facilitator superfamily domain-containing protein 12 [Vitis vinifera]
FtPinG0008386200.01	--	Molecular Function: metal ion binding (GO:0046872);;	--	--	--	--	Posttranslational modification, protein turnover, chaperones	PREDICTED: uncharacterized protein LOC101207800, partial [Cucumis sativus]
FtPinG0005340900.01	--	--	K08853|0|tcc:TCM_005941|Serine/threonine-protein kinase DDB_G0280111 isoform 1; K08853 AP2-associated kinase [EC:2.7.11.1] (A)	Signal transduction mechanisms	Protein kinase domain;; Protein tyrosine kinase	CBL-interacting protein kinase 25 OS=Oryza sativa subsp. japonica (Rice) PE=2 SV=1	Signal transduction mechanisms	Serine/threonine-protein kinase DDB_G0280111 isoform 3 [Theobroma cacao]
FtPinG0000923700.01	Cytoskeleton	Molecular Function: nucleotide binding (GO:0000166);; Cellular Component: microtubule cytoskeleton (GO:0015630);; Cellular Component: protein complex (GO:0043234);; Cellular Component: cytoskeletal part (GO:0044430);;	K10406|0|rcu:RCOM_1179790|kinesin heavy chain, putative; K10406 kinesin family member C2/C3 (A)	Cytoskeleton	Kinesin motor domain;; Calponin homology (CH) domain	Kinesin-4 GN=F2P16.12 OS=Arabidopsis thaliana (Mouse-ear cress) PE=1 SV=2	Cytoskeleton	PREDICTED: kinesin-4-like isoform X1 [Beta vulgaris subsp. vulgaris]
FtPinG0002130400.01	--	Molecular Function: protein kinase activity (GO:0004672);; Biological Process: phosphorylation (GO:0016310);;	--	Signal transduction mechanisms	Ethylene-responsive protein kinase Le-CTR1;; Protein tyrosine kinase;; Protein kinase domain	Serine/threonine-protein kinase CTR1 GN=CTR1 OS=Arabidopsis thaliana (Mouse-ear cress) PE=1 SV=1	Signal transduction mechanisms	map3k delta-1 protein kinase, putative [Ricinus communis]
FtPinG0001721400.01	--	Cellular Component: nucleolus (GO:0005730);; Biological Process: cellular ion homeostasis (GO:0006873);; Biological Process: seed germination (GO:0009845);; Biological Process: response to lithium ion (GO:0010226);;	--	--	Seed maturation protein	Late embryogenesis abundant protein D-34 OS=Gossypium hirsutum (Upland cotton) PE=4 SV=1	Function unknown	PREDICTED: late embryogenesis abundant protein D-34 [Vitis vinifera]
FtPinG0008095400.01	Function unknown	--	--	General function prediction only	Leucine rich repeat;; Leucine Rich repeats (2 copies);; Leucine Rich Repeat;; Leucine Rich repeat;; Leucine rich repeat	LRR receptor-like serine/threonine-protein kinase GSO1 (Precursor) GN=GSO1 OS=Arabidopsis thaliana (Mouse-ear cress) PE=2 SV=1	Function unknown	PREDICTED: probable LRR receptor-like serine/threonine-protein kinase At4g36180 isoform X1 [Beta vulgaris subsp. vulgaris]
FtPinG0009087600.01	Function unknown	Cellular Component: cytoplasm (GO:0005737);; Biological Process: lipid metabolic process (GO:0006629);; Cellular Component: integral component of membrane (GO:0016021);; Molecular Function: oxidoreductase activity, acting on the CH-CH group of donors (GO:0016627);;	--	General function prediction only	Protein of unknown function (DUF1295);; 3-oxo-5-alpha-steroid 4-dehydrogenase	--	Lipid transport and metabolism	PREDICTED: uncharacterized protein LOC104900651 isoform X1 [Beta vulgaris subsp. vulgaris]
FtPinG0009358500.01	--	Molecular Function: GTPase activity (GO:0003924);; Molecular Function: signal transducer activity (GO:0004871);; Molecular Function: GTP binding (GO:0005525);; Biological Process: GTP catabolic process (GO:0006184);; Biological Process: G-protein coupled receptor signaling pathway (GO:0007186);; Molecular Function: G-protein beta/gamma-subunit complex binding (GO:0031683);; Molecular Function: me…	K04640|0|rcu:RCOM_0707670|GTP-binding protein (p) alpha subunit, gpa1, putative; K04640 guanine nucleotide-binding protein subunit alpha, other (A)	--	G-protein alpha subunit;; ADP-ribosylation factor family	Guanine nucleotide-binding protein alpha-1 subunit GN=GPA1 OS=Lupinus luteus (European yellow lupin) PE=2 SV=1	--	GTP-binding protein (p) alpha subunit, gpa1, putative [Ricinus communis]
FtPinG0005061700.01	--	--	--	--	Retroviral aspartyl protease;; Aspartyl protease;; Aspartyl protease;; Retroviral aspartyl protease;; Zinc knuckle	--	General function prediction only	PREDICTED: uncharacterized protein LOC104886247, partial [Beta vulgaris subsp. vulgaris]
FtPinG0005758500.01	--	Molecular Function: DNA binding (GO:0003677);; Cellular Component: nucleus (GO:0005634);; Biological Process: regulation of transcription, DNA-templated (GO:0006355);;	--	--	B3 DNA binding domain	B3 domain-containing protein At5g06250 GN=At5g06250 OS=Arabidopsis thaliana (Mouse-ear cress) PE=2 SV=1	Transcription	PREDICTED: B3 domain-containing protein At5g06250-like [Citrus sinensis]
FtPinG0002060600.01	--	Molecular Function: sugar:proton symporter activity (GO:0005351);; Cellular Component: integral component of membrane (GO:0016021);; Biological Process: carbohydrate transmembrane transport (GO:0034219);;	--	General function prediction only	Sugar (and other) transporter;; Major Facilitator Superfamily;; Fungal trichothecene efflux pump (TRI12)	Sugar transport protein 5 GN=STP5 OS=Arabidopsis thaliana (Mouse-ear cress) PE=2 SV=1	General function prediction only	PREDICTED: sugar transport protein 5-like [Fragaria vesca subsp. vesca]
FtPinG0003456400.01	General function prediction only	Cellular Component: Golgi apparatus (GO:0005794);; Biological Process: protein secretion (GO:0009306);;	--	General function prediction only	C2 domain	Synaptotagmin-2 GN=T20H2.13 OS=Arabidopsis thaliana (Mouse-ear cress) PE=2 SV=1	General function prediction only	PREDICTED: synaptotagmin-2-like [Nelumbo nucifera]
FtPinG0009221500.01	General function prediction only	Molecular Function: GTP binding (GO:0005525);; Biological Process: small GTPase mediated signal transduction (GO:0007264);; Biological Process: protein transport (GO:0015031);; Molecular Function: hydrolase activity (GO:0016787);;	K07901|1.28931e-109|csv:101230306|ras-related protein RABE1c-like; K07901 Ras-related protein Rab-8A (A)	--	Ras family;; Miro-like protein;; ADP-ribosylation factor family;; Elongation factor Tu GTP binding domain;; Gtr1/RagA G protein conserved region;; 50S ribosome-binding GTPase	Ras-related protein RABE1a GN=F4P12.310 OS=Arabidopsis thaliana (Mouse-ear cress) PE=1 SV=1	Intracellular trafficking, secretion, and vesicular transport	PREDICTED: ras-related protein RABE1a-like [Tarenaya hassleriana]
FtPinG0004453800.01	Signal transduction mechanisms	--	--	Intracellular trafficking, secretion, and vesicular transport	Endonuclease/Exonuclease/phosphatase family	Type II inositol 1,4,5-trisphosphate 5-phosphatase FRA3 GN=FRA3 OS=Arabidopsis thaliana (Mouse-ear cress) PE=1 SV=2	Intracellular trafficking, secretion, and vesicular transport	PREDICTED: type II inositol 1,4,5-trisphosphate 5-phosphatase FRA3 isoform X1 [Beta vulgaris subsp. vulgaris]
FtPinG0003369600.01	General function prediction only	Biological Process: lipid metabolic process (GO:0006629);;	--	Lipid transport and metabolism	Partial alpha/beta-hydrolase lipase region;; Alpha/beta hydrolase family	Triacylglycerol lipase 2 (Precursor) GN=LIP2 OS=Arabidopsis thaliana (Mouse-ear cress) PE=2 SV=1	Lipid transport and metabolism	PREDICTED: lipase 3 isoform X1 [Beta vulgaris subsp. vulgaris]
FtPinG0002496900.01	Cell wall/membrane/envelope biogenesis	Molecular Function: UDP-N-acetylglucosamine-dolichyl-phosphate N-acetylglucosaminephosphotransferase activity (GO:0003975);; Molecular Function: phospho-N-acetylmuramoyl-pentapeptide-transferase activity (GO:0008963);; Cellular Component: integral component of membrane (GO:0016021);;	K01001|0|csv:101223589|UDP-N-acetylglucosamine--dolichyl-phosphate N-acetylglucosaminephosphotransferase-like; K01001 UDP-N-acetylglucosamine--dolichyl-phosphate N-acetylglucosaminephosphotransferase [EC:2.7.8.15] (A)	Carbohydrate transport and metabolism	Glycosyl transferase family 4	--	Carbohydrate transport and metabolism	PREDICTED: UDP-N-acetylglucosamine--dolichyl-phosphate N-acetylglucosaminephosphotransferase [Beta vulgaris subsp. vulgaris]
FtPinG0001369000.01	--	Molecular Function: structural molecule activity (GO:0005198);; Cellular Component: vacuole (GO:0005773);; Biological Process: intracellular protein transport (GO:0006886);; Cellular Component: chloroplast (GO:0009507);; Biological Process: vesicle-mediated transport (GO:0016192);; Cellular Component: clathrin coat of trans-Golgi network vesicle (GO:0030130);; Cellular Component: clathrin coat of…	K04646|0|mus:103973586|clathrin heavy chain 1-like; K04646 clathrin heavy chain (A)	Intracellular trafficking, secretion, and vesicular transport	Region in Clathrin and VPS;; Region in Clathrin and VPS;; Region in Clathrin and VPS;; Region in Clathrin and VPS;; Clathrin propeller repeat	Clathrin heavy chain 1 GN=CHC1 OS=Arabidopsis thaliana (Mouse-ear cress) PE=1 SV=1	Intracellular trafficking, secretion, and vesicular transport	PREDICTED: clathrin heavy chain 1-like [Musa acuminata subsp. malaccensis]
FtPinG0000812000.01	Defense mechanisms	Molecular Function: transmembrane transporter activity (GO:0022857);; Biological Process: transmembrane transport (GO:0055085);;	K03327|2.00912e-167|pmum:103319408|MATE efflux family protein 5; K03327 multidrug resistance protein, MATE family (A)	General function prediction only	MatE;; MatE	MATE efflux family protein 9 GN=F3L12.7 OS=Arabidopsis thaliana (Mouse-ear cress) PE=2 SV=1	Defense mechanisms	PREDICTED: MATE efflux family protein 5 [Prunus mume]
FtPinG0006069100.01	--	Molecular Function: serine-type peptidase activity (GO:0008236);; Cellular Component: chloroplast thylakoid (GO:0009534);; Cellular Component: chloroplastic endopeptidase Clp complex (GO:0009840);; Cellular Component: chloroplast envelope (GO:0009941);;	K01358|1.13564e-147|rcu:RCOM_0326970|ATP-dependent Clp protease proteolytic subunit, putative (EC:3.4.21.92); K01358 ATP-dependent Clp protease, protease subunit [EC:3.4.21.92] (A)	Posttranslational modification, protein turnover, chaperones	Clp protease	ATP-dependent Clp protease proteolytic subunit 3, chloroplastic (Precursor) OS=Arabidopsis thaliana (Mouse-ear cress) PE=1 SV=1	Posttranslational modification, protein turnover, chaperones	PREDICTED: ATP-dependent Clp protease proteolytic subunit 3, chloroplastic [Beta vulgaris subsp. vulgaris]
FtPinG0006809400.01	Energy production and conversion	Molecular Function: dihydrolipoyl dehydrogenase activity (GO:0004148);; Cellular Component: nucleolus (GO:0005730);; Cellular Component: mitochondrion (GO:0005739);; Cellular Component: cytosol (GO:0005829);; Biological Process: acetyl-CoA biosynthetic process from pyruvate (GO:0006086);; Molecular Function: electron carrier activity (GO:0009055);; Cellular Component: chloroplast stroma (GO:00095…	K00382|0|rcu:RCOM_0999900|dihydrolipoamide dehydrogenase, putative (EC:1.8.1.4); K00382 dihydrolipoamide dehydrogenase [EC:1.8.1.4] (A)	Energy production and conversion	Pyridine nucleotide-disulphide oxidoreductase;; Pyridine nucleotide-disulphide oxidoreductase, dimerisation domain;; Pyridine nucleotide-disulphide oxidoreductase;; FAD binding domain;; Glucose inhibited division protein A;; FAD dependent oxidoreductase	Dihydrolipoyl dehydrogenase 1, chloroplastic (Precursor) GN=LPD1 OS=Arabidopsis thaliana (Mouse-ear cress) PE=2 SV=1	Energy production and conversion	PREDICTED: dihydrolipoyl dehydrogenase 1, chloroplastic-like [Beta vulgaris subsp. vulgaris]
FtPinG0006213300.01	--	--	--	--	Protein of unknown function (DUF632);; Protein of unknown function (DUF630)	--	Function unknown	unnamed protein product [Vitis vinifera]
FtPinG0004643200.01	--	--	--	--	Plastocyanin-like domain	Umecyanin OS=Armoracia rusticana (Horseradish) PE=1 SV=1	General function prediction only	PREDICTED: cucumber peeling cupredoxin-like [Prunus mume]
FtPinG0004502700.01	Defense mechanisms	Molecular Function: ATP binding (GO:0005524);; Biological Process: ATP catabolic process (GO:0006200);; Cellular Component: integral component of membrane (GO:0016021);; Molecular Function: ATPase activity, coupled to transmembrane movement of substances (GO:0042626);; Biological Process: transmembrane transport (GO:0055085);;	--	Intracellular trafficking, secretion, and vesicular transport	ABC transporter;; ATPase family associated with various cellular activities (AAA);; ABC transporter transmembrane region	ABC transporter B family member 25 GN=OSJNBb0081K01.19 OS=Oryza sativa subsp. japonica (Rice) PE=2 SV=1	Secondary metabolites biosynthesis, transport and catabolism	Transporter associated with antigen processing protein 2 isoform 4 [Theobroma cacao]
FtPinG0000919400.01	--	--	K09422|3.58859e-83|sly:101252819|myb-related protein Myb4-like; K09422 myb proto-oncogene protein, plant (A)	Transcription	Myb-like DNA-binding domain;; Myb-like DNA-binding domain	Myb-related protein Myb4 GN=OSJNBa0073E02.6 OS=Oryza sativa subsp. japonica (Rice) PE=2 SV=2	Transcription	PREDICTED: myb-related protein Myb4-like [Nicotiana sylvestris]
FtPinG0006327100.01	--	Molecular Function: transferase activity, transferring phosphorus-containing groups (GO:0016772);;	--	--	Protein kinase domain;; Protein tyrosine kinase;; Wall-associated receptor kinase galacturonan-binding	Wall-associated receptor kinase-like 2 (Precursor) GN=WAKL2 OS=Arabidopsis thaliana (Mouse-ear cress) PE=2 SV=1	Signal transduction mechanisms	PREDICTED: putative wall-associated receptor kinase-like 11 [Beta vulgaris subsp. vulgaris]
FtPinG0000807400.01	--	--	--	--	Plant protein of unknown function (DUF869)	Filament-like plant protein 6 GN=FPP6 OS=Arabidopsis thaliana (Mouse-ear cress) PE=1 SV=1	Function unknown	PREDICTED: filament-like plant protein 4 isoform X1 [Vitis vinifera]
FtPinG0005108300.01	--	--	--	--	No apical meristem (NAM) protein	Putative NAC domain-containing protein 94 GN=ANAC094 OS=Arabidopsis thaliana (Mouse-ear cress) PE=3 SV=1	Transcription	PREDICTED: protein FEZ [Eucalyptus grandis]
FtPinG0003446200.01	--	Biological Process: anatomical structure morphogenesis (GO:0009653);; Biological Process: tissue development (GO:0009888);; Biological Process: regulation of organelle organization (GO:0033043);; Biological Process: cellular component biogenesis (GO:0044085);; Biological Process: primary metabolic process (GO:0044238);; Biological Process: cellular biosynthetic process (GO:0044249);; Biological P…	--	--	SBP domain	Squamosa promoter-binding-like protein 7 GN=SPL7 OS=Arabidopsis thaliana (Mouse-ear cress) PE=1 SV=2	Function unknown	unnamed protein product [Vitis vinifera]
tartary_newGene_1536	--	--	--	--	--	--	Function unknown	PREDICTED: PGR5-like protein 1B, chloroplastic [Beta vulgaris subsp. vulgaris]
FtPinG0001930900.01	General function prediction only	Biological Process: metabolic process (GO:0008152);; Molecular Function: oxidoreductase activity, acting on other nitrogenous compounds as donors (GO:0016661);; Molecular Function: metal ion binding (GO:0046872);; Molecular Function: organic cyclic compound binding (GO:0097159);; Molecular Function: heterocyclic compound binding (GO:1901363);;	K10534|3.6198e-67|vvi:100264320|nitrate reductase [NADH]-like; K10534 nitrate reductase (NAD(P)H) [EC:1.7.1.1 1.7.1.2 1.7.1.3] (A)	Energy production and conversion	Oxidoreductase molybdopterin binding domain	Nitrate reductase [NADH] GN=NIA OS=Cichorium intybus (Chicory) PE=2 SV=1	Energy production and conversion	RecName: Full=Nitrate reductase [NADH]; Short=NR [Cichorium intybus]
FtPinG0008118700.01	Inorganic ion transport and metabolism	Molecular Function: nucleotide binding (GO:0000166);;	--	--	Protein of unknown function (DUF1012)	Probable ion channel SYM8 GN=SYM8 OS=Pisum sativum (Garden pea) PE=1 SV=3	Function unknown	PREDICTED: ion channel DMI1-like isoform X1 [Populus euphratica]
FtPinG0009262100.01	--	Molecular Function: protein kinase activity (GO:0004672);;	--	--	Di-glucose binding within endoplasmic reticulum;; Protein tyrosine kinase;; Protein kinase domain;; Leucine rich repeat;; Leucine Rich repeats (2 copies);; Leucine Rich Repeat	Probable LRR receptor-like serine/threonine-protein kinase At1g53430 (Precursor) GN=At1g53430 OS=Arabidopsis thaliana (Mouse-ear cress) PE=1 SV=1	Signal transduction mechanisms	hypothetical protein JCGZ_20306 [Jatropha curcas]
FtPinG0009505300.01	--	Biological Process: cell-cell signaling (GO:0007267);; Biological Process: stomatal complex patterning (GO:0010375);; Biological Process: mRNA modification (GO:0016556);; Biological Process: positive regulation of stomatal complex development (GO:2000123);;	--	--	--	Stomagen {ECO:0000303|PubMed:20010603} (Precursor) GN=F25G13.60 OS=Arabidopsis thaliana (Mouse-ear cress) PE=1 SV=1	General function prediction only	PREDICTED: EPIDERMAL PATTERNING FACTOR-like protein 9 [Sesamum indicum]
FtPinG0005253300.01	Posttranslational modification, protein turnover, chaperones	Biological Process: polysaccharide biosynthetic process (GO:0000271);; Molecular Function: signal transducer activity (GO:0004871);; Molecular Function: protein binding (GO:0005515);; Molecular Function: ATP binding (GO:0005524);; Cellular Component: cell wall (GO:0005618);; Cellular Component: nucleus (GO:0005634);; Cellular Component: cytosol (GO:0005829);; Cellular Component: plasma membrane (…	K03063|0|cmo:103496251|26S protease regulatory subunit 6B homolog; K03063 26S proteasome regulatory subunit T3 (A)	Posttranslational modification, protein turnover, chaperones	ATPase family associated with various cellular activities (AAA);; AAA domain (dynein-related subfamily);; AAA domain (Cdc48 subfamily);; AAA domain;; AAA ATPase domain;; Protein of unknown function (DUF815);; Holliday junction DNA helicase ruvB N-terminus	26S protease regulatory subunit 6B homolog GN=MCK7.16 OS=Arabidopsis thaliana (Mouse-ear cress) PE=1 SV=1	Posttranslational modification, protein turnover, chaperones	PREDICTED: 26S protease regulatory subunit 6B homolog [Cucumis melo]
FtPinG0004684300.01	--	Molecular Function: metal ion binding (GO:0046872);;	--	--	RING-type zinc-finger	--	Posttranslational modification, protein turnover, chaperones	PREDICTED: uncharacterized protein LOC104895822 [Beta vulgaris subsp. vulgaris]
FtPinG0002683600.01	--	Molecular Function: transferase activity (GO:0016740);;	K14457|1.43638e-122|pper:PRUPE_ppa008682mg|hypothetical protein; K14457 2-acylglycerol O-acyltransferase 2 [EC:2.3.1.22] (A)	Lipid transport and metabolism	Diacylglycerol acyltransferase	Diacylglycerol O-acyltransferase 2 GN=DGAT2 OS=Arabidopsis thaliana (Mouse-ear cress) PE=2 SV=1	Lipid transport and metabolism	PREDICTED: diacylglycerol O-acyltransferase 2 isoform X1 [Beta vulgaris subsp. vulgaris]
FtPinG0007129000.01	--	Molecular Function: protein serine/threonine kinase activity (GO:0004674);; Molecular Function: ATP binding (GO:0005524);; Biological Process: protein phosphorylation (GO:0006468);;	K03083|0|csv:101208983|shaggy-related protein kinase kappa-like; K03083 glycogen synthase kinase 3 beta [EC:2.7.11.26] (A)	Carbohydrate transport and metabolism	Protein kinase domain;; Protein tyrosine kinase	Shaggy-related protein kinase kappa GN=ASK10 OS=Arabidopsis thaliana (Mouse-ear cress) PE=2 SV=2	Signal transduction mechanisms	PREDICTED: shaggy-related protein kinase kappa [Populus euphratica]
FtPinG0002102600.01	--	--	K14496|4.11584e-73|pop:POPTR_0016s13320g|POPTRDRAFT_907261; hypothetical protein; K14496 abscisic acid receptor PYR/PYL family (A)	--	Polyketide cyclase / dehydrase and lipid transport;; Polyketide cyclase / dehydrase and lipid transport	Abscisic acid receptor PYL4 GN=T19C21.20 OS=Arabidopsis thaliana (Mouse-ear cress) PE=1 SV=1	General function prediction only	hypothetical protein POPTR_0016s13320g [Populus trichocarpa]
FtPinG0002887900.01	--	Cellular Component: chloroplast thylakoid membrane (GO:0009535);; Cellular Component: chloroplast envelope (GO:0009941);;	--	--	--	--	Function unknown	PREDICTED: uncharacterized protein LOC104908680 [Beta vulgaris subsp. vulgaris]
FtPinG0004316200.01	Replication, recombination and repair	Molecular Function: DNA binding (GO:0003677);; Molecular Function: RNA binding (GO:0003723);; Molecular Function: RNA-directed DNA polymerase activity (GO:0003964);; Cellular Component: mitochondrion (GO:0005739);; Biological Process: RNA-dependent DNA replication (GO:0006278);; Biological Process: DNA recombination (GO:0006310);; Cellular Component: plastid (GO:0009536);; Biological Process: DNA…	--	General function prediction only	--	--	Replication, recombination and repair	PREDICTED: uncharacterized protein LOC104804969, partial [Tarenaya hassleriana]
FtPinG0006460600.01	Carbohydrate transport and metabolism	Biological Process: maltose metabolic process (GO:0000023);; Molecular Function: ATP binding (GO:0005524);; Biological Process: glycogen biosynthetic process (GO:0005978);; Biological Process: pentose-phosphate shunt (GO:0006098);; Molecular Function: glucose-1-phosphate adenylyltransferase activity (GO:0008878);; Cellular Component: amyloplast (GO:0009501);; Cellular Component: chloroplast strom…	K00975|0|cic:CICLE_v10014741mg|hypothetical protein; K00975 glucose-1-phosphate adenylyltransferase [EC:2.7.7.27] (A)	Cell wall/membrane/envelope biogenesis	Nucleotidyl transferase	Glucose-1-phosphate adenylyltransferase small subunit, chloroplastic/amyloplastic (Precursor) OS=Hordeum vulgare (Barley) PE=2 SV=1	Cell wall/membrane/envelope biogenesis	hypothetical protein CICLE_v10014741mg [Citrus clementina]
FtPinG0002057100.01	--	Molecular Function: UDP-glucosyltransferase activity (GO:0035251);;	--	--	UDP-glucoronosyl and UDP-glucosyl transferase;; Glycosyltransferase family 28 C-terminal domain	7-deoxyloganetin glucosyltransferase GN=UGT85A24 OS=Gardenia jasminoides (Cape jasmine) PE=1 SV=1	--	PREDICTED: 7-deoxyloganetin glucosyltransferase isoform X1 [Vitis vinifera]
tartary_newGene_763	--	--	--	--	Domain of unknown function (DUF1985)	--	--	--
FtPinG0000355400.01	--	Molecular Function: protein kinase activity (GO:0004672);;	--	Signal transduction mechanisms	Ethylene-responsive protein kinase Le-CTR1;; Protein tyrosine kinase;; Protein kinase domain;; Phosphotransferase enzyme family	Serine/threonine-protein kinase EDR1 GN=F22O13.20 OS=Arabidopsis thaliana (Mouse-ear cress) PE=1 SV=1	Signal transduction mechanisms	hypothetical protein PRUPE_ppa000689mg [Prunus persica]
FtPinG0002095800.01	--	Molecular Function: nucleotide binding (GO:0000166);; Molecular Function: protein kinase activity (GO:0004672);; Biological Process: phosphorylation (GO:0016310);;	--	Signal transduction mechanisms	Protein kinase domain;; Protein tyrosine kinase;; Regulator of chromosome condensation (RCC1) repeat	Putative serine/threonine-protein kinase-like protein CCR3 (Precursor) GN=F27K19.130 OS=Arabidopsis thaliana (Mouse-ear cress) PE=2 SV=1	Signal transduction mechanisms	PREDICTED: putative serine/threonine-protein kinase-like protein CCR3 [Beta vulgaris subsp. vulgaris]
FtPinG0005239800.01	--	Biological Process: primary metabolic process (GO:0044238);; Biological Process: cellular biosynthetic process (GO:0044249);; Biological Process: organic substance biosynthetic process (GO:1901576);;	--	Intracellular trafficking, secretion, and vesicular transport	EXS family;; SPX domain	Phosphate transporter PHO1 homolog 1 OS=Arabidopsis thaliana (Mouse-ear cress) PE=2 SV=1	Inorganic ion transport and metabolism	PREDICTED: phosphate transporter PHO1 homolog 1 [Vitis vinifera]
FtPinG0005986200.01	--	Molecular Function: DNA binding (GO:0003677);; Molecular Function: sequence-specific DNA binding transcription factor activity (GO:0003700);; Cellular Component: nucleus (GO:0005634);; Biological Process: regulation of transcription, DNA-templated (GO:0006355);;	--	--	AP2 domain	Ethylene-responsive transcription factor WRI1 OS=Arabidopsis thaliana (Mouse-ear cress) PE=2 SV=1	Transcription	BnaA07g16350D [Brassica napus]
FtPinG0002945800.01	--	Biological Process: regulation of cellular process (GO:0050794);;	K11270|6.60669e-52|vvi:100241246|putative uncharacterized protein DDB_G0287975; K11270 chromosome transmission fidelity protein 8 (A)	Function unknown	Ctf8	--	Function unknown	PREDICTED: putative uncharacterized protein DDB_G0287975 [Eucalyptus grandis]
FtPinG0000843600.01	--	Molecular Function: protein serine/threonine kinase activity (GO:0004674);; Molecular Function: ATP binding (GO:0005524);; Biological Process: protein phosphorylation (GO:0006468);; Biological Process: regulation of cell size (GO:0008361);; Biological Process: response to blue light (GO:0009637);; Biological Process: photomorphogenesis (GO:0009640);; Biological Process: auxin-activated signaling …	--	General function prediction only	Protein kinase domain;; Protein tyrosine kinase	Protein kinase PINOID GN=T31E10.1 OS=Arabidopsis thaliana (Mouse-ear cress) PE=1 SV=1	Signal transduction mechanisms	PREDICTED: protein kinase PINOID [Beta vulgaris subsp. vulgaris]
FtPinG0001874200.01	Carbohydrate transport and metabolism	Molecular Function: alpha,alpha-trehalose-phosphate synthase (UDP-forming) activity (GO:0003825);; Molecular Function: trehalose-phosphatase activity (GO:0004805);; Cellular Component: cytoplasm (GO:0005737);; Biological Process: trehalose biosynthetic process (GO:0005992);; Biological Process: plant-type cell wall organization (GO:0009664);; Biological Process: embryo development ending in seed …	K16055|0|fve:101291216|alpha,alpha-trehalose-phosphate synthase [UDP-forming] 1-like; K16055 trehalose 6-phosphate synthase/phosphatase [EC:2.4.1.15 3.1.3.12] (A)	Carbohydrate transport and metabolism	Glycosyltransferase family 20;; Trehalose-phosphatase	Alpha,alpha-trehalose-phosphate synthase [UDP-forming] 1 GN=TPS1 OS=Arabidopsis thaliana (Mouse-ear cress) PE=1 SV=1	Carbohydrate transport and metabolism	PREDICTED: alpha,alpha-trehalose-phosphate synthase [UDP-forming] 1 [Beta vulgaris subsp. vulgaris]
FtPinG0002313700.01	--	--	--	--	--	--	Replication, recombination and repair	PREDICTED: uncharacterized protein LOC104888808 isoform X1 [Beta vulgaris subsp. vulgaris]
FtPinG0008746700.01	Amino acid transport and metabolism	Molecular Function: cysteine synthase activity (GO:0004124);; Biological Process: cysteine biosynthetic process from serine (GO:0006535);; Molecular Function: transferase activity (GO:0016740);;	K01738|8.30258e-155|cmo:103495826|cysteine synthase; K01738 cysteine synthase A [EC:2.5.1.47] (A)	Amino acid transport and metabolism	Pyridoxal-phosphate dependent enzyme	Cysteine synthase OS=Solanum tuberosum (Potato) PE=2 SV=1	Amino acid transport and metabolism	hypothetical protein JCGZ_02176 [Jatropha curcas]
FtPinG0000869200.01	--	Molecular Function: ubiquitin thiolesterase activity (GO:0004221);; Biological Process: ubiquitin-dependent protein catabolic process (GO:0006511);; Molecular Function: cysteine-type peptidase activity (GO:0008234);;	K11855|0|vvi:100246880|ubiquitin carboxyl-terminal hydrolase 23-like; K11855 ubiquitin carboxyl-terminal hydrolase 36/42 [EC:3.4.19.12] (A)	Posttranslational modification, protein turnover, chaperones	Ubiquitin carboxyl-terminal hydrolase;; Ubiquitin carboxyl-terminal hydrolase	Ubiquitin carboxyl-terminal hydrolase 23 GN=UBP23 OS=Arabidopsis thaliana (Mouse-ear cress) PE=2 SV=2	Posttranslational modification, protein turnover, chaperones	PREDICTED: ubiquitin carboxyl-terminal hydrolase 23-like isoform X2 [Vitis vinifera]
FtPinG0000865100.01	Posttranslational modification, protein turnover, chaperones	Molecular Function: hydrolase activity (GO:0016787);;	K15900|0|tcc:TCM_020024|Actin-like ATPase superfamily protein isoform 1; K01409 N6-L-threonylcarbamoyladenine synthase [EC:2.3.1.234] (A)	Posttranslational modification, protein turnover, chaperones	Glycoprotease family;; Glycoprotease family	Probable tRNA N6-adenosine threonylcarbamoyltransferase, mitochondrial {ECO:0000255|HAMAP-Rule:MF_03179} (Precursor) GN=At2g45270 OS=Arabidopsis thaliana (Mouse-ear cress) PE=2 SV=2	Posttranslational modification, protein turnover, chaperones	Actin-like ATPase superfamily protein isoform 1 [Theobroma cacao]
FtPinG0008212200.01	--	Molecular Function: binding (GO:0005488);; Biological Process: flavonoid biosynthetic process (GO:0009813);; Biological Process: regulation of biosynthetic process (GO:0009889);; Biological Process: cellular process (GO:0009987);; Biological Process: response to stimulus (GO:0050896);; Biological Process: regulation of primary metabolic process (GO:0080090);;	--	--	bHLH-MYC and R2R3-MYB transcription factors N-terminal;; Helix-loop-helix DNA-binding domain	Basic helix-loop-helix protein A GN=BHLH OS=Pisum sativum (Garden pea) PE=3 SV=1	Transcription	BHLH-like DNA binding protein [Theobroma cacao]
FtPinG0007702200.01	--	Molecular Function: serine-type endopeptidase activity (GO:0004252);; Biological Process: proteolysis (GO:0006508);;	K01358|1.01298e-136|csv:101206230|ATP-dependent Clp protease proteolytic subunit-related protein 4, chloroplastic-like; K01358 ATP-dependent Clp protease, protease subunit [EC:3.4.21.92] (A)	Posttranslational modification, protein turnover, chaperones	Clp protease	ATP-dependent Clp protease proteolytic subunit-related protein 4, chloroplastic (Precursor) GN=CLPR4 OS=Arabidopsis thaliana (Mouse-ear cress) PE=1 SV=1	Posttranslational modification, protein turnover, chaperones	PREDICTED: ATP-dependent Clp protease proteolytic subunit-related protein 4, chloroplastic-like [Cucumis sativus]
FtPinG0001638000.01	--	--	--	--	--	--	Function unknown	PREDICTED: uncharacterized protein LOC100251108 [Vitis vinifera]
FtPinG0008282400.01	--	--	--	--	Protein kinase domain;; Protein tyrosine kinase;; Salt stress response/antifungal	Wall-associated receptor kinase-like 22 (Precursor) GN=F20B17_27 OS=Arabidopsis thaliana (Mouse-ear cress) PE=2 SV=1	Signal transduction mechanisms	PREDICTED: wall-associated receptor kinase 5-like [Beta vulgaris subsp. vulgaris]
FtPinG0009393900.01	--	--	K14861|0|pop:POPTR_0001s44980g|hypothetical protein; K14861 nucleolar pre-ribosomal-associated protein 1 (A)	Function unknown	Ribosome 60S biogenesis N-terminal	--	Function unknown	PREDICTED: uncharacterized protein LOC104891665 isoform X1 [Beta vulgaris subsp. vulgaris]
FtPinG0006950100.01	--	Cellular Component: intracellular organelle (GO:0043229);; Cellular Component: cytoplasmic part (GO:0044444);;	--	--	--	Uncharacterized protein ORF91 OS=Phalaenopsis aphrodite subsp. formosana (Moth orchid) PE=4 SV=1	Function unknown	Mitochondrial protein, putative [Medicago truncatula]
FtPinG0000299300.01	--	--	--	--	--	--	Function unknown	hypothetical protein VITISV_004661 [Vitis vinifera]
FtPinG0005757500.01	General function prediction only	--	K14572|3.91416e-175|tcc:TCM_029098|Midasin, putative; K14572 midasin (A)	General function prediction only	AAA domain (dynein-related subfamily)	--	Energy production and conversion	Midasin, putative [Theobroma cacao]
FtPinG0008904500.01	--	Biological Process: activation of MAPK activity (GO:0000187);; Molecular Function: MAP kinase activity (GO:0004707);; Molecular Function: MAP kinase kinase activity (GO:0004708);; Molecular Function: ATP binding (GO:0005524);; Biological Process: defense response, incompatible interaction (GO:0009814);; Biological Process: induced systemic resistance, jasmonic acid mediated signaling pathway (GO:…	--	Signal transduction mechanisms	Protein kinase domain;; Protein tyrosine kinase	Mitogen-activated protein kinase kinase 3 GN=MKK3 OS=Arabidopsis thaliana (Mouse-ear cress) PE=1 SV=1	Signal transduction mechanisms	PREDICTED: mitogen-activated protein kinase kinase 3 isoform X1 [Beta vulgaris subsp. vulgaris]
tartary_newGene_1847	Inorganic ion transport and metabolism	Molecular Function: magnesium ion binding (GO:0000287);; Molecular Function: phospholipid-translocating ATPase activity (GO:0004012);; Molecular Function: ATP binding (GO:0005524);; Biological Process: cation transport (GO:0006812);; Biological Process: metabolic process (GO:0008152);; Molecular Function: ATPase activity, coupled to transmembrane movement of ions, phosphorylative mechanism (GO:00…	K01530|5.39495e-40|sot:102593677|putative phospholipid-transporting ATPase 9-like; K01530 phospholipid-translocating ATPase [EC:3.6.3.1] (A)	General function prediction only	--	Putative phospholipid-transporting ATPase 9 GN=ALA9 OS=Arabidopsis thaliana (Mouse-ear cress) PE=3 SV=1	Inorganic ion transport and metabolism	PREDICTED: putative phospholipid-transporting ATPase 9 [Nicotiana sylvestris]
FtPinG0009083100.01	--	--	--	--	--	Uncharacterized protein At4g38062 GN=At4g38062 OS=Arabidopsis thaliana (Mouse-ear cress) PE=4 SV=1	Function unknown	PREDICTED: uncharacterized protein At4g38062-like [Populus euphratica]
FtPinG0004276500.01	--	--	--	--	Domain of unknown function (DUF296);; AT hook motif	Putative DNA-binding protein ESCAROLA GN=ESC OS=Arabidopsis thaliana (Mouse-ear cress) PE=2 SV=1	Function unknown	PREDICTED: uncharacterized protein LOC104892928 [Beta vulgaris subsp. vulgaris]
FtPinG0005945500.01	--	--	--	--	Protein kinase domain;; Protein tyrosine kinase	Wall-associated receptor kinase-like 9 (Precursor) GN=WAKL9 OS=Arabidopsis thaliana (Mouse-ear cress) PE=2 SV=1	Signal transduction mechanisms	PREDICTED: wall-associated receptor kinase-like 10 [Eucalyptus grandis]
FtPinG0006495600.01	--	Biological Process: metabolic process (GO:0008152);; Molecular Function: methyltransferase activity (GO:0008168);;	K05929|6.90644e-58|rcu:RCOM_0161380|phosphoethanolamine n-methyltransferase, putative (EC:2.1.1.103); K05929 phosphoethanolamine N-methyltransferase [EC:2.1.1.103] (A)	--	Methyltransferase domain;; Methyltransferase domain;; CheR methyltransferase, SAM binding domain	Phosphoethanolamine N-methyltransferase 3 GN=NMT3 OS=Arabidopsis thaliana (Mouse-ear cress) PE=2 SV=2	Lipid transport and metabolism	phosphoethanolamine n-methyltransferase, putative [Ricinus communis]
FtPinG0001134800.01	--	Molecular Function: acid phosphatase activity (GO:0003993);; Molecular Function: metal ion binding (GO:0046872);;	--	Carbohydrate transport and metabolism	Calcineurin-like phosphoesterase;; Iron/zinc purple acid phosphatase-like protein C;; PhoD-like phosphatase	Purple acid phosphatase 15 (Precursor) GN=T1B9.21 OS=Arabidopsis thaliana (Mouse-ear cress) PE=1 SV=1	Carbohydrate transport and metabolism	unnamed protein product [Coffea canephora]
FtPinG0003150800.01	--	--	--	Function unknown	Armadillo/beta-catenin-like repeat;; Neurochondrin	--	Function unknown	PREDICTED: vacuolar protein 8 [Beta vulgaris subsp. vulgaris]
FtPinG0007461400.01	Lipid transport and metabolism	Biological Process: long-chain fatty acid metabolic process (GO:0001676);; Molecular Function: long-chain fatty acid-CoA ligase activity (GO:0004467);; Cellular Component: endoplasmic reticulum (GO:0005783);; Biological Process: fatty acid biosynthetic process (GO:0006633);; Biological Process: systemic acquired resistance (GO:0009627);; Biological Process: wax biosynthetic process (GO:0010025);;…	K01897|0|vvi:100248587|long chain acyl-CoA synthetase 1; K01897 long-chain acyl-CoA synthetase [EC:6.2.1.3] (A)	Lipid transport and metabolism	AMP-binding enzyme	Long chain acyl-CoA synthetase 1 GN=T8I13.8 OS=Arabidopsis thaliana (Mouse-ear cress) PE=2 SV=1	Lipid transport and metabolism	PREDICTED: long chain acyl-CoA synthetase 1 [Beta vulgaris subsp. vulgaris]
FtPinG0001330500.01	--	Biological Process: response to stimulus (GO:0050896);; Molecular Function: organic cyclic compound binding (GO:0097159);; Molecular Function: heterocyclic compound binding (GO:1901363);;	K11699|3.93114e-69|cit:102608769|RNA-dependent RNA polymerase 1-like; K11699 RNA-dependent RNA polymerase [EC:2.7.7.48] (A)	RNA processing and modification	--	RNA-dependent RNA polymerase 1 GN=F10B6.19 OS=Arabidopsis thaliana (Mouse-ear cress) PE=2 SV=1	RNA processing and modification	PREDICTED: RNA-dependent RNA polymerase 1 [Beta vulgaris subsp. vulgaris]
FtPinG0005195900.01	General function prediction only	Molecular Function: nucleotide binding (GO:0000166);; Molecular Function: zinc ion binding (GO:0008270);; Molecular Function: oxidoreductase activity (GO:0016491);; Biological Process: oxidation-reduction process (GO:0055114);;	--	General function prediction only	Zinc-binding dehydrogenase;; Zinc-binding dehydrogenase	2-alkenal reductase (NADP(+)-dependent) GN=DBR OS=Nicotiana tabacum (Common tobacco) PE=1 SV=1	General function prediction only	PREDICTED: 2-alkenal reductase (NADP(+)-dependent) [Beta vulgaris subsp. vulgaris]
FtPinG0001714000.01	--	--	--	Function unknown	D123	--	Function unknown	hypothetical protein PRUPE_ppa008083mg [Prunus persica]
FtPinG0003164600.01	--	Biological Process: phosphorelay signal transduction system (GO:0000160);; Molecular Function: signal transducer activity (GO:0004871);; Biological Process: cytokinin-activated signaling pathway (GO:0009736);; Biological Process: xylem development (GO:0010089);; Molecular Function: transferase activity, transferring phosphorus-containing groups (GO:0016772);;	K14490|1.98934e-66|cam:101495038|histidine-containing phosphotransfer protein 6-like; K14490 histidine-containing phosphotransfer peotein (A)	Signal transduction mechanisms	Hpt domain	Histidine-containing phosphotransfer protein 6 GN=F18B13.18 OS=Arabidopsis thaliana (Mouse-ear cress) PE=1 SV=2	Signal transduction mechanisms	PREDICTED: histidine-containing phosphotransfer protein 6-like [Cicer arietinum]
FtPinG0008298900.01	General function prediction only	--	K14553|0|mtr:MTR_2g009800|U3 small nucleolar RNA-associated protein-like protein; K14553 U3 small nucleolar RNA-associated protein 18 (A)	General function prediction only	WD domain, G-beta repeat	U3 small nucleolar RNA-associated protein 18 homolog GN=At5g14050 OS=Arabidopsis thaliana (Mouse-ear cress) PE=1 SV=1	General function prediction only	U3 small nucleolar RNA-associated protein-like protein [Medicago truncatula]
FtPinG0005635400.01	--	--	--	--	--	--	Function unknown	PREDICTED: uncharacterized protein LOC105129833 [Populus euphratica]
FtPinG0002471300.01	Lipid transport and metabolism	--	--	Defense mechanisms	alpha/beta hydrolase fold;; Carboxylesterase family	Probable carboxylesterase 13 GN=CXE13 OS=Arabidopsis thaliana (Mouse-ear cress) PE=1 SV=1	Defense mechanisms	Alpha/beta-Hydrolases superfamily protein [Theobroma cacao]
FtPinG0003085800.01	--	--	--	General function prediction only	Breast carcinoma amplified sequence 3;; WD domain, G-beta repeat	Autophagy-related protein 18h GN=ATG18H OS=Arabidopsis thaliana (Mouse-ear cress) PE=2 SV=1	General function prediction only	PREDICTED: autophagy-related protein 18h-like [Beta vulgaris subsp. vulgaris]
FtPinG0005862900.01	--	Molecular Function: nucleotide binding (GO:0000166);; Biological Process: regulation of alternative mRNA splicing, via spliceosome (GO:0000381);; Cellular Component: cytoplasmic mRNA processing body (GO:0000932);; Molecular Function: RNA binding (GO:0003723);; Biological Process: seed germination (GO:0009845);; Biological Process: pollen germination (GO:0009846);; Molecular Function: 2-alkenal re…	K08955|0|cic:CICLE_v10006435mg|hypothetical protein; K08955 ATP-dependent metalloprotease [EC:3.4.24.-] (A)	RNA processing and modification	RNA recognition motif. (a.k.a. RRM, RBD, or RNP domain);; RNA recognition motif. (a.k.a. RRM, RBD, or RNP domain);; RNA recognition motif (a.k.a. RRM, RBD, or RNP domain)	Polypyrimidine tract-binding protein homolog 2 GN=At5g53180 OS=Arabidopsis thaliana (Mouse-ear cress) PE=1 SV=1	RNA processing and modification	hypothetical protein CICLE_v10006435mg [Citrus clementina]
FtPinG0007881200.01	--	Cellular Component: integral component of membrane (GO:0016021);;	--	Signal transduction mechanisms	Lung seven transmembrane receptor	--	Signal transduction mechanisms	PREDICTED: protein GPR107 [Cucumis melo]
FtPinG0007655000.01	--	Biological Process: meiotic nuclear division (GO:0007126);; Biological Process: anatomical structure development (GO:0048856);;	--	--	--	--	Function unknown	PREDICTED: uncharacterized protein LOC100250192 isoform X1 [Vitis vinifera]
FtPinG0004286800.01	Posttranslational modification, protein turnover, chaperones	Molecular Function: thioredoxin-disulfide reductase activity (GO:0004791);; Cellular Component: mitochondrial matrix (GO:0005759);; Cellular Component: cytosol (GO:0005829);; Cellular Component: chloroplast (GO:0009507);; Biological Process: pollen germination (GO:0009846);; Biological Process: cell growth (GO:0016049);; Biological Process: removal of superoxide radicals (GO:0019430);; Biological…	K00384|0|pop:POPTR_0011s14820g|POPTRDRAFT_1094695; hypothetical protein; K00384 thioredoxin reductase (NADPH) [EC:1.8.1.9] (A)	Posttranslational modification, protein turnover, chaperones	Pyridine nucleotide-disulphide oxidoreductase;; Pyridine nucleotide-disulphide oxidoreductase;; Pyridine nucleotide-disulphide oxidoreductase;; Glucose inhibited division protein A;; Thi4 family	Thioredoxin reductase 2 GN=F5J6.18 OS=Arabidopsis thaliana (Mouse-ear cress) PE=2 SV=2	Posttranslational modification, protein turnover, chaperones	PREDICTED: thioredoxin reductase NTRB-like [Populus euphratica]
FtPinG0006580100.01	Defense mechanisms	--	K03327|6.96065e-96|cic:CICLE_v10015035mg|hypothetical protein; K03327 multidrug resistance protein, MATE family (A)	General function prediction only	MatE;; MatE;; MatE	MATE efflux family protein DTX1 GN=F3L12.13 OS=Arabidopsis thaliana (Mouse-ear cress) PE=2 SV=1	Function unknown	hypothetical protein CISIN_1g011296mg [Citrus sinensis]
FtPinG0004482300.01	--	Cellular Component: mitochondrion (GO:0005739);;	--	General function prediction only	PPR repeat family;; PPR repeat;; PPR repeat;; Pentatricopeptide repeat domain	Putative pentatricopeptide repeat-containing protein At5g59900 GN=At5g59900 OS=Arabidopsis thaliana (Mouse-ear cress) PE=3 SV=1	General function prediction only	unnamed protein product [Vitis vinifera]
FtPinG0007170300.01	--	Molecular Function: transferase activity, transferring phosphorus-containing groups (GO:0016772);;	--	Signal transduction mechanisms	Protein tyrosine kinase;; Protein kinase domain	Probable receptor-like protein kinase At1g49730 (Precursor) GN=At1g49730 OS=Arabidopsis thaliana (Mouse-ear cress) PE=2 SV=1	Signal transduction mechanisms	hypothetical protein POPTR_0001s22230g [Populus trichocarpa]
FtPinG0006545900.01	--	Biological Process: MAPK cascade (GO:0000165);; Molecular Function: MAP kinase activity (GO:0004707);; Molecular Function: ATP binding (GO:0005524);; Biological Process: protein phosphorylation (GO:0006468);;	K04371|0|vvi:100254083|mitogen-activated protein kinase homolog NTF3; K04371 mitogen-activated protein kinase 1/3 [EC:2.7.11.24] (A)	Signal transduction mechanisms	Protein kinase domain;; Protein tyrosine kinase	Mitogen-activated protein kinase homolog NTF3 GN=NTF3 OS=Nicotiana tabacum (Common tobacco) PE=1 SV=1	Signal transduction mechanisms	mitogen-activated protein kinase 14 [Gossypium hirsutum]
FtPinG0001249600.01	--	Molecular Function: zinc ion binding (GO:0008270);;	K09377|7.63859e-106|rcu:RCOM_1511990|Pollen-specific protein SF3, putative; K09377 cysteine and glycine-rich protein (A)	--	LIM domain	LIM domain-containing protein WLIM1 {ECO:0000305} OS=Arabidopsis thaliana (Mouse-ear cress) PE=1 SV=1	--	PREDICTED: LIM domain-containing protein WLIM1-like [Nelumbo nucifera]
FtPinG0005765200.01	Transcription	Biological Process: regulation of transcription, DNA-templated (GO:0006355);;	K12580|0|vvi:100253711|CCR4-NOT transcription complex subunit 3; K12580 CCR4-NOT transcription complex subunit 3 (A)	Transcription	Not1 N-terminal domain, CCR4-Not complex component;; NOT2 / NOT3 / NOT5 family	Probable NOT transcription complex subunit VIP2 (Fragment) GN=VIP2 OS=Nicotiana benthamiana PE=1 SV=1	Transcription	PREDICTED: CCR4-NOT transcription complex subunit 3 isoform X2 [Vitis vinifera]
FtPinG0003140700.01	--	Molecular Function: transferase activity (GO:0016740);;	--	--	UDP-glucoronosyl and UDP-glucosyl transferase	Kaempferol 3-O-beta-D-galactosyltransferase (Precursor) OS=Petunia hybrida (Petunia) PE=1 SV=1	--	UDP-glycose: glycosyltransferase UGT714A1 [Fagopyrum esculentum]
FtPinG0008203000.01	Secondary metabolites biosynthesis, transport and catabolism	Molecular Function: copper ion binding (GO:0005507);; Molecular Function: L-ascorbate oxidase activity (GO:0008447);; Biological Process: oxidation-reduction process (GO:0055114);;	--	Secondary metabolites biosynthesis, transport and catabolism	Multicopper oxidase;; Multicopper oxidase;; Multicopper oxidase	Monocopper oxidase-like protein SKS2 (Precursor) GN=SKS2 OS=Arabidopsis thaliana (Mouse-ear cress) PE=1 SV=1	Secondary metabolites biosynthesis, transport and catabolism	PREDICTED: monocopper oxidase-like protein SKS1 [Beta vulgaris subsp. vulgaris]
FtPinG0000071000.01	--	Biological Process: single-organism process (GO:0044699);; Molecular Function: carboxylic ester hydrolase activity (GO:0052689);;	--	Function unknown	--	Tubulin-folding cofactor E GN=F26A9.18 OS=Arabidopsis thaliana (Mouse-ear cress) PE=2 SV=1	Posttranslational modification, protein turnover, chaperones	PREDICTED: tubulin-folding cofactor E isoform X1 [Nicotiana tomentosiformis]
FtPinG0009286300.01	--	Cellular Component: intracellular (GO:0005622);;	--	--	Sin3 binding region of histone deacetylase complex subunit SAP30	--	Function unknown	PREDICTED: uncharacterized protein LOC104892271 [Beta vulgaris subsp. vulgaris]
FtPinG0003620500.01	General function prediction only	--	--	General function prediction only	Calcineurin-like phosphoesterase	Probable inactive purple acid phosphatase 28 (Precursor) GN=PAP28 OS=Arabidopsis thaliana (Mouse-ear cress) PE=2 SV=1	General function prediction only	hypothetical protein POPTR_0006s07380g [Populus trichocarpa]
FtPinG0002207400.01	General function prediction only	Molecular Function: GTPase activity (GO:0003924);; Molecular Function: calcium ion binding (GO:0005509);; Molecular Function: GTP binding (GO:0005525);; Cellular Component: mitochondrial outer membrane (GO:0005741);; Biological Process: GTP catabolic process (GO:0006184);; Biological Process: small GTPase mediated signal transduction (GO:0007264);; Biological Process: cellular homeostasis (GO:001…	K07870|0|cit:102615004|mitochondrial Rho GTPase 1-like; K07870 Ras homolog gene family, member T1 (A)	Defense mechanisms	Miro-like protein;; EF hand associated;; Ras family;; EF hand associated;; 50S ribosome-binding GTPase;; Dynamin family	Rac-like GTP-binding protein ARAC3 (Precursor) GN=M4E13.80 OS=Arabidopsis thaliana (Mouse-ear cress) PE=1 SV=1	Defense mechanisms	PREDICTED: mitochondrial Rho GTPase 1-like [Beta vulgaris subsp. vulgaris]
FtPinG0002580700.01	--	Cellular Component: vacuole (GO:0005773);; Biological Process: red, far-red light phototransduction (GO:0009585);; Biological Process: systemic acquired resistance (GO:0009627);; Biological Process: photomorphogenesis (GO:0009640);; Biological Process: jasmonic acid metabolic process (GO:0009694);; Biological Process: jasmonic acid and ethylene-dependent systemic resistance (GO:0009861);; Biologi…	K14506|0|cit:102611440|probable indole-3-acetic acid-amido synthetase GH3.5-like; K14506 jasmonic acid-amino synthetase (A)	--	GH3 auxin-responsive promoter	Probable indole-3-acetic acid-amido synthetase GH3.5 GN=OSJNBa0009C07.16 OS=Oryza sativa subsp. japonica (Rice) PE=2 SV=1	General function prediction only	hypothetical protein L484_002760 [Morus notabilis]
FtPinG0008390000.01	Secondary metabolites biosynthesis, transport and catabolism	Molecular Function: copper ion binding (GO:0005507);; Biological Process: lignin catabolic process (GO:0046274);; Cellular Component: apoplast (GO:0048046);; Molecular Function: hydroquinone:oxygen oxidoreductase activity (GO:0052716);; Biological Process: oxidation-reduction process (GO:0055114);;	--	Secondary metabolites biosynthesis, transport and catabolism	Multicopper oxidase;; Multicopper oxidase;; Multicopper oxidase	Laccase-17 (Precursor) GN=LAC17 OS=Arabidopsis thaliana (Mouse-ear cress) PE=2 SV=1	Secondary metabolites biosynthesis, transport and catabolism	PREDICTED: laccase-17-like [Beta vulgaris subsp. vulgaris]
tartary_newGene_1866	--	--	--	--	--	--	General function prediction only	F-box only protein 6 [Glycine soja]
FtPinG0000844300.01	--	Molecular Function: binding (GO:0005488);;	--	--	D-mannose binding lectin	G-type lectin S-receptor-like serine/threonine-protein kinase RLK1 (Precursor) GN=RLK1 OS=Arabidopsis thaliana (Mouse-ear cress) PE=2 SV=2	Signal transduction mechanisms	PREDICTED: G-type lectin S-receptor-like serine/threonine-protein kinase RLK1 [Beta vulgaris subsp. vulgaris]
FtPinG0002492500.01	--	Molecular Function: protein serine/threonine kinase activity (GO:0004674);; Molecular Function: protein tyrosine kinase activity (GO:0004713);; Molecular Function: ATP binding (GO:0005524);; Cellular Component: plasma membrane (GO:0005886);; Biological Process: glycolytic process (GO:0006096);; Biological Process: water transport (GO:0006833);; Biological Process: hyperosmotic response (GO:000697…	K14502|0|vvi:100855030|shaggy-related protein kinase eta; K14502 protein brassinosteroid insensitive 2 [EC:2.7.11.1] (A)	Carbohydrate transport and metabolism	Protein kinase domain;; Protein tyrosine kinase	Shaggy-related protein kinase eta GN=F28A21.120 OS=Arabidopsis thaliana (Mouse-ear cress) PE=1 SV=2	Signal transduction mechanisms	PREDICTED: shaggy-related protein kinase eta isoform X1 [Vitis vinifera]
FtPinG0000493400.01	--	--	--	--	SBP domain	Squamosa promoter-binding-like protein 2 GN=SPL2 OS=Arabidopsis thaliana (Mouse-ear cress) PE=2 SV=1	Transcription	PREDICTED: squamosa promoter-binding-like protein 2 [Beta vulgaris subsp. vulgaris]
FtPinG0000374900.01	Translation, ribosomal structure and biogenesis	Molecular Function: RNA binding (GO:0003723);; Molecular Function: structural constituent of ribosome (GO:0003735);; Biological Process: translation (GO:0006412);; Cellular Component: small ribosomal subunit (GO:0015935);;	K02989|9.0089e-127|cic:CICLE_v10012772mg|hypothetical protein; K02989 small subunit ribosomal protein S5e (A)	Translation, ribosomal structure and biogenesis	Ribosomal protein S7p/S5e	40S ribosomal protein S5-2 GN=RPS5B OS=Arabidopsis thaliana (Mouse-ear cress) PE=1 SV=2	Translation, ribosomal structure and biogenesis	PREDICTED: 40S ribosomal protein S5 [Beta vulgaris subsp. vulgaris]
FtPinG0000598800.01	--	--	K14820|4.72147e-180|fve:101304354|ribosome biogenesis protein BRX1 homolog; K14820 ribosome biogenesis protein BRX1 (A)	Translation, ribosomal structure and biogenesis	Brix domain	--	Translation, ribosomal structure and biogenesis	PREDICTED: ribosome biogenesis protein BRX1 homolog [Fragaria vesca subsp. vesca]
FtPinG0005631900.01	--	--	--	--	PMR5 N terminal Domain;; GDSL/SGNH-like Acyl-Esterase family found in Pmr5 and Cas1p	Protein trichome birefringence-like 43 GN=TBL43 OS=Arabidopsis thaliana (Mouse-ear cress) PE=2 SV=1	General function prediction only	hypothetical protein PRUPE_ppa016768mg, partial [Prunus persica]
FtPinG0008494800.01	Amino acid transport and metabolism	Molecular Function: carboxypeptidase activity (GO:0004180);;	K16296|8.63545e-98|pop:POPTR_0001s29910g|hypothetical protein; K16296 serine carboxypeptidase-like clade I [EC:3.4.16.-] (A)	--	Serine carboxypeptidase	Serine carboxypeptidase-like 18 (Precursor) GN=SCPL18 OS=Arabidopsis thaliana (Mouse-ear cress) PE=2 SV=2	Amino acid transport and metabolism	hypothetical protein POPTR_0001s29910g [Populus trichocarpa]
FtPinG0002718500.01	--	--	--	Function unknown	--	U-box domain-containing protein 7 GN=PUB7 OS=Arabidopsis thaliana (Mouse-ear cress) PE=2 SV=1	Function unknown	hypothetical protein PRUPE_ppa003954mg [Prunus persica]
FtPinG0001537500.01	Energy production and conversion	Molecular Function: UDP-N-acetylmuramate dehydrogenase activity (GO:0008762);; Biological Process: cytokinin metabolic process (GO:0009690);; Cellular Component: cytoplasmic membrane-bounded vesicle (GO:0016023);; Molecular Function: cytokinin dehydrogenase activity (GO:0019139);; Biological Process: electron transport chain (GO:0022900);; Biological Process: secretion by cell (GO:0032940);; Mole…	K00279|0|pper:PRUPE_ppa004120mg|hypothetical protein; K00279 cytokinin dehydrogenase [EC:1.5.99.12] (A)	Energy production and conversion	Cytokinin dehydrogenase 1, FAD and cytokinin binding;; FAD binding domain	Cytokinin dehydrogenase 6 (Precursor) GN=MAA21_70 OS=Arabidopsis thaliana (Mouse-ear cress) PE=2 SV=2	Energy production and conversion	PREDICTED: cytokinin dehydrogenase 6-like [Beta vulgaris subsp. vulgaris]
FtPinG0007835100.01	Replication, recombination and repair	--	--	General function prediction only	Integrase core domain	--	Function unknown	PREDICTED: uncharacterized protein LOC103420640 [Malus domestica]
FtPinG0001458100.01	Defense mechanisms	Cellular Component: nucleus (GO:0005634);; Cellular Component: chromosome (GO:0005694);; Molecular Function: zinc ion binding (GO:0008270);; Molecular Function: histone-lysine N-methyltransferase activity (GO:0018024);; Biological Process: histone lysine methylation (GO:0034968);; Molecular Function: histone binding (GO:0042393);;	K11420|0|csv:101222210|probable histone-lysine N-methyltransferase, H3 lysine-9 specific SUVH9-like; K11420 euchromatic histone-lysine N-methyltransferase [EC:2.1.1.43] (A)	--	SAD/SRA domain;; SET domain;; Pre-SET motif	Histone-lysine N-methyltransferase family member SUVH2 GN=F4P9.6 OS=Arabidopsis thaliana (Mouse-ear cress) PE=1 SV=1	Chromatin structure and dynamics	PREDICTED: histone-lysine N-methyltransferase family member SUVH2-like [Beta vulgaris subsp. vulgaris]
FtPinG0007414700.01	--	--	--	--	Plus-3 domain	--	General function prediction only	PREDICTED: uncharacterized protein LOC104096366 isoform X1 [Nicotiana tomentosiformis]
FtPinG0002692300.01	--	--	--	--	EamA-like transporter family	WAT1-related protein At5g64700 GN=At5g64700 OS=Arabidopsis thaliana (Mouse-ear cress) PE=2 SV=1	Function unknown	PREDICTED: auxin-induced protein 5NG4-like [Fragaria vesca subsp. vesca]
FtPinG0001732900.01	--	--	--	--	WRKY DNA -binding domain;; Plant zinc cluster domain	Probable WRKY transcription factor 39 GN=WRKY39 OS=Arabidopsis thaliana (Mouse-ear cress) PE=2 SV=1	Transcription	PREDICTED: probable WRKY transcription factor 21 [Beta vulgaris subsp. vulgaris]
FtPinG0003966700.01	--	Molecular Function: GTPase activity (GO:0003924);; Molecular Function: GTP binding (GO:0005525);; Biological Process: GTP catabolic process (GO:0006184);;	K17065|0|tcc:TCM_007356|Dynamin-related protein 3A isoform 1; K17065 dynamin 1-like protein [EC:3.6.5.5] (A)	--	Dynamin central region;; Dynamin family;; Dynamin GTPase effector domain	Dynamin-related protein 3A GN=T16L1.140 OS=Arabidopsis thaliana (Mouse-ear cress) PE=1 SV=2	Intracellular trafficking, secretion, and vesicular transport	PREDICTED: dynamin-related protein 3A isoform X1 [Beta vulgaris subsp. vulgaris]
FtPinG0001329400.01	--	Biological Process: metabolic process (GO:0008152);; Molecular Function: kinase activity (GO:0016301);;	--	--	Leucine Rich repeats (2 copies);; Protein kinase domain;; Protein tyrosine kinase;; Leucine rich repeat;; Leucine Rich Repeat;; Leucine Rich repeat;; Leucine rich repeat	Probable LRR receptor-like serine/threonine-protein kinase At3g47570 (Precursor) GN=At3g47570 OS=Arabidopsis thaliana (Mouse-ear cress) PE=2 SV=1	Signal transduction mechanisms	hypothetical protein JCGZ_01444 [Jatropha curcas]
FtPinG0009550800.01	--	Molecular Function: mannosyl-oligosaccharide 1,2-alpha-mannosidase activity (GO:0004571);; Molecular Function: calcium ion binding (GO:0005509);; Biological Process: metabolic process (GO:0008152);; Cellular Component: membrane (GO:0016020);;	K01230|0|vvi:100852827|mannosyl-oligosaccharide 1,2-alpha-mannosidase MNS1; K01230 mannosyl-oligosaccharide alpha-1,2-mannosidase [EC:3.2.1.113] (A)	Carbohydrate transport and metabolism	Glycosyl hydrolase family 47	Mannosyl-oligosaccharide 1,2-alpha-mannosidase MNS1 OS=Arabidopsis thaliana (Mouse-ear cress) PE=1 SV=1	Carbohydrate transport and metabolism	PREDICTED: mannosyl-oligosaccharide 1,2-alpha-mannosidase MNS1 [Vitis vinifera]
FtPinG0009149300.01	Lipid transport and metabolism	Biological Process: long-chain fatty acid metabolic process (GO:0001676);; Molecular Function: long-chain fatty acid-CoA ligase activity (GO:0004467);; Cellular Component: endoplasmic reticulum (GO:0005783);; Biological Process: fatty acid biosynthetic process (GO:0006633);; Biological Process: systemic acquired resistance (GO:0009627);; Biological Process: wax biosynthetic process (GO:0010025);;…	K01897|0|vvi:100248587|long chain acyl-CoA synthetase 1; K01897 long-chain acyl-CoA synthetase [EC:6.2.1.3] (A)	Lipid transport and metabolism	AMP-binding enzyme	Long chain acyl-CoA synthetase 1 GN=T8I13.8 OS=Arabidopsis thaliana (Mouse-ear cress) PE=2 SV=1	Lipid transport and metabolism	hypothetical protein JCGZ_14059 [Jatropha curcas]
FtPinG0004760500.01	Amino acid transport and metabolism	Biological Process: cellular amino acid metabolic process (GO:0006520);; Molecular Function: transaminase activity (GO:0008483);; Biological Process: biosynthetic process (GO:0009058);; Molecular Function: pyridoxal phosphate binding (GO:0030170);;	K00815|0|pop:POPTR_0017s04600g|aminotransferase-related family protein; K00815 tyrosine aminotransferase [EC:2.6.1.5] (A)	Amino acid transport and metabolism	Aminotransferase class I and II;; Beta-eliminating lyase	Probable aminotransferase TAT2 GN=At5g53970 OS=Arabidopsis thaliana (Mouse-ear cress) PE=2 SV=1	Amino acid transport and metabolism	aminotransferase-related family protein [Populus trichocarpa]
FtPinG0005041000.01	--	Biological Process: cell fate specification (GO:0001708);; Molecular Function: DNA binding (GO:0003677);; Molecular Function: chromatin binding (GO:0003682);; Molecular Function: sequence-specific DNA binding transcription factor activity (GO:0003700);; Molecular Function: protein binding (GO:0005515);; Cellular Component: nucleus (GO:0005634);; Biological Process: gibberellic acid mediated signa…	K09422|6.98545e-65|tcc:TCM_012057|Myb domain protein 0; K09422 myb proto-oncogene protein, plant (A)	Transcription	Myb-like DNA-binding domain;; Myb-like DNA-binding domain	Transcription factor WER GN=T9L3.50 OS=Arabidopsis thaliana (Mouse-ear cress) PE=1 SV=1	Transcription	Myb domain protein 0 [Theobroma cacao]
FtPinG0008439400.01	--	Biological Process: MAPK cascade (GO:0000165);; Biological Process: response to molecule of bacterial origin (GO:0002237);; Molecular Function: protein serine/threonine kinase activity (GO:0004674);; Molecular Function: ATP binding (GO:0005524);; Biological Process: protein phosphorylation (GO:0006468);; Biological Process: protein targeting to membrane (GO:0006612);; Biological Process: positive…	--	--	Protein kinase domain;; Protein tyrosine kinase;; Leucine Rich repeats (2 copies);; Leucine rich repeat;; Leucine Rich Repeat;; Leucine Rich repeat	Receptor-like protein kinase 5 (Precursor) GN=F21O9.180 OS=Arabidopsis thaliana (Mouse-ear cress) PE=1 SV=1	Signal transduction mechanisms	PREDICTED: receptor-like protein kinase HSL1 [Beta vulgaris subsp. vulgaris]
FtPinG0006366700.01	--	Molecular Function: kinase activity (GO:0016301);; Biological Process: phosphorylation (GO:0016310);; Molecular Function: phosphotransferase activity, alcohol group as acceptor (GO:0016773);;	K08874|0|vvi:100255847|TRRAP; transcription-associated protein 1; K08874 transformation/transcription domain-associated protein (A)	--	FAT domain	--	--	PREDICTED: transcription-associated protein 1 [Vitis vinifera]
FtPinG0008728500.01	Translation, ribosomal structure and biogenesis	Biological Process: posttranscriptional gene silencing by RNA (GO:0035194);; Biological Process: ribosome biogenesis (GO:0042254);; Biological Process: cellular carbohydrate metabolic process (GO:0044262);; Biological Process: single-organism carbohydrate metabolic process (GO:0044723);; Biological Process: production of small RNA involved in gene silencing by RNA (GO:0070918);;	--	Cell wall/membrane/envelope biogenesis	RimM N-terminal domain;; PRC-barrel domain;; UTP--glucose-1-phosphate uridylyltransferase	UDP-N-acetylglucosamine diphosphorylase 2 GN=F19I3.25 OS=Arabidopsis thaliana (Mouse-ear cress) PE=1 SV=1	Cell wall/membrane/envelope biogenesis	PREDICTED: uncharacterized protein LOC103943546 [Pyrus x bretschneideri]
FtPinG0004428900.01	--	Molecular Function: DNA binding (GO:0003677);; Molecular Function: chromatin binding (GO:0003682);; Cellular Component: nucleus (GO:0005634);; Molecular Function: zinc ion binding (GO:0008270);;	K11314|1.60558e-13|tcc:TCM_011282|ADA2 2A isoform 1; K11314 transcriptional adapter 2-alpha (A)	Chromatin structure and dynamics	--	Transcriptional adapter ADA2 GN=OSJNBa0047E24.21 OS=Oryza sativa subsp. japonica (Rice) PE=2 SV=2	Chromatin structure and dynamics	PREDICTED: transcriptional adapter ADA2-like isoform X2 [Beta vulgaris subsp. vulgaris]
FtPinG0001865600.01	--	Molecular Function: ubiquitin-protein transferase activity (GO:0004842);; Biological Process: protein ubiquitination (GO:0016567);;	--	Posttranslational modification, protein turnover, chaperones	--	E3 ubiquitin-protein ligase ATL4 GN=F27H5_10 OS=Arabidopsis thaliana (Mouse-ear cress) PE=1 SV=1	Posttranslational modification, protein turnover, chaperones	PREDICTED: E3 ubiquitin-protein ligase ATL4 isoform X1 [Vitis vinifera]
FtPinG0003511500.01	--	Molecular Function: DNA binding (GO:0003677);; Molecular Function: chromatin binding (GO:0003682);; Molecular Function: sequence-specific DNA binding transcription factor activity (GO:0003700);; Biological Process: regulation of transcription, DNA-templated (GO:0006355);;	K09422|2.94439e-61|pop:POPTR_0018s12780g|POPTRDRAFT_578919; hypothetical protein; K09422 myb proto-oncogene protein, plant (A)	Transcription	Myb-like DNA-binding domain;; Myb-like DNA-binding domain	Transcription factor MYB82 GN=MYB82 OS=Arabidopsis thaliana (Mouse-ear cress) PE=1 SV=1	Transcription	hypothetical protein POPTR_0018s12780g [Populus trichocarpa]
FtPinG0000320900.01	Posttranslational modification, protein turnover, chaperones	--	K10592|0|vvi:100246297|E3 ubiquitin-protein ligase UPL1; K10592 E3 ubiquitin-protein ligase HUWE1 [EC:6.3.2.19] (A)	--	Domain of Unknown Function (DUF913);; HECT-domain (ubiquitin-transferase);; Domain of Unknown Function (DUF908);; Domain of unknown function (DUF4414);; UBA/TS-N domain	E3 ubiquitin-protein ligase UPL1 GN=UPL1 OS=Arabidopsis thaliana (Mouse-ear cress) PE=1 SV=3	Posttranslational modification, protein turnover, chaperones	PREDICTED: E3 ubiquitin-protein ligase UPL1 isoform X1 [Vitis vinifera]
FtPinG0008896200.01	--	Biological Process: MAPK cascade (GO:0000165);; Molecular Function: nucleotide binding (GO:0000166);; Molecular Function: protein serine/threonine kinase activity (GO:0004674);; Biological Process: protein phosphorylation (GO:0006468);; Cellular Component: membrane (GO:0016020);; Molecular Function: oxidoreductase activity (GO:0016491);;	--	--	Protein kinase domain;; Protein tyrosine kinase;; Leucine Rich repeats (2 copies);; Leucine rich repeat;; Leucine Rich Repeat;; Leucine Rich repeat;; Leucine rich repeat	Receptor-like protein kinase HSL1 (Precursor) GN=HSL1 OS=Arabidopsis thaliana (Mouse-ear cress) PE=2 SV=1	Signal transduction mechanisms	serine-threonine protein kinase, plant-type, putative [Ricinus communis]
FtPinG0002320000.01	--	Cellular Component: cell wall (GO:0005618);;	--	--	Cystatin domain	Cysteine proteinase inhibitor 5 (Precursor) GN=CYS5 OS=Arabidopsis thaliana (Mouse-ear cress) PE=2 SV=2	General function prediction only	PREDICTED: cysteine proteinase inhibitor 5-like [Solanum lycopersicum]
FtPinG0002873600.01	--	--	--	--	Plant protein of unknown function (DUF936)	--	Function unknown	unnamed protein product [Vitis vinifera]
FtPinG0004863800.01	--	Biological Process: cellular macromolecule metabolic process (GO:0044260);; Cellular Component: intracellular part (GO:0044424);; Biological Process: nucleic acid metabolic process (GO:0090304);;	K15200|0|tcc:TCM_002902|DNA binding protein, putative isoform 1; K15200 general transcription factor 3C polypeptide 2 (A)	Replication, recombination and repair	WD domain, G-beta repeat	--	Replication, recombination and repair	PREDICTED: uncharacterized protein LOC104586906 isoform X1 [Nelumbo nucifera]
tartary_newGene_1110	--	--	K08737|1.55707e-06|gmx:100811104|DNA mismatch repair protein MSH6-like; K08737 DNA mismatch repair protein MSH6 (A)	--	--	--	--	PREDICTED: DNA mismatch repair protein MSH6 isoform X3 [Nelumbo nucifera]
FtPinG0003283200.01	--	Cellular Component: 1,3-beta-D-glucan synthase complex (GO:0000148);; Molecular Function: 1,3-beta-D-glucan synthase activity (GO:0003843);; Biological Process: (1->3)-beta-D-glucan biosynthetic process (GO:0006075);;	K11000|0|cit:102611841|callose synthase 3-like; K11000 callose synthase [EC:2.4.1.-] (A)	Cell wall/membrane/envelope biogenesis	1,3-beta-glucan synthase component;; 1,3-beta-glucan synthase subunit FKS1, domain-1;; Vta1 like	Callose synthase 3 GN=T24H18.170 OS=Arabidopsis thaliana (Mouse-ear cress) PE=2 SV=3	Cell wall/membrane/envelope biogenesis	hypothetical protein CICLE_v10014015mg [Citrus clementina]
FtPinG0003384000.01	--	--	K15174|9.1059e-171|sot:102605366|RNA polymerase II-associated factor 1 homolog; K15174 RNA polymerase II-associated factor 1 (A)	Transcription	Paf1	--	Transcription	hypothetical protein L484_026278 [Morus notabilis]
FtPinG0004053500.01	Nucleotide transport and metabolism	Molecular Function: dihydroorotase activity (GO:0004151);; Cellular Component: chloroplast (GO:0009507);; Biological Process: pyrimidine nucleobase biosynthetic process (GO:0019856);;	K01465|0|vvi:100245511|dihydroorotase, mitochondrial; K01465 dihydroorotase [EC:3.5.2.3] (A)	Nucleotide transport and metabolism	Amidohydrolase family	Dihydroorotase, mitochondrial (Precursor) GN=PYR4 OS=Arabidopsis thaliana (Mouse-ear cress) PE=2 SV=1	Nucleotide transport and metabolism	PREDICTED: dihydroorotase, mitochondrial isoform X1 [Vitis vinifera]
FtPinG0005202200.01	Translation, ribosomal structure and biogenesis	Molecular Function: nucleic acid binding (GO:0003676);; Molecular Function: lysine-tRNA ligase activity (GO:0004824);; Molecular Function: ATP binding (GO:0005524);; Cellular Component: cytoplasm (GO:0005737);; Biological Process: lysyl-tRNA aminoacylation (GO:0006430);;	K04567|0|vvi:100262532|lysine--tRNA ligase-like; K04567 lysyl-tRNA synthetase, class II [EC:6.1.1.6] (A)	Translation, ribosomal structure and biogenesis	tRNA synthetases class II (D, K and N);; OB-fold nucleic acid binding domain;; tRNA synthetases class II core domain (F)	Lysine--tRNA ligase GN=At3g11710 OS=Arabidopsis thaliana (Mouse-ear cress) PE=1 SV=1	Translation, ribosomal structure and biogenesis	PREDICTED: lysine--tRNA ligase-like [Beta vulgaris subsp. vulgaris]
FtPinG0005998800.01	--	--	--	--	Zinc knuckle	--	General function prediction only	--
FtPinG0002604400.01	--	Molecular Function: DNA binding (GO:0003677);; Molecular Function: chromatin binding (GO:0003682);;	K09422|9.57821e-84|pper:PRUPE_ppa008906mg|hypothetical protein; K09422 myb proto-oncogene protein, plant (A)	Transcription	Myb-like DNA-binding domain;; Myb-like DNA-binding domain	Transcription repressor MYB4 GN=MYB4 OS=Arabidopsis thaliana (Mouse-ear cress) PE=1 SV=1	Transcription	transcription factor MYB3 [Fagopyrum tataricum]
FtPinG0001114700.01	General function prediction only	--	K14004|0|vvi:100249128|protein SEC13 homolog-like; K14004 protein transport protein SEC13 (A)	Intracellular trafficking, secretion, and vesicular transport	WD domain, G-beta repeat	Protein transport protein SEC13 homolog B {ECO:0000305} OS=Arabidopsis thaliana (Mouse-ear cress) PE=1 SV=1	Intracellular trafficking, secretion, and vesicular transport	PREDICTED: protein transport protein SEC13 homolog B [Tarenaya hassleriana]
FtPinG0006995600.01	--	Biological Process: transport (GO:0006810);;	K14611|0|mdm:103400384|putative nucleobase-ascorbate transporter 10; K14611 solute carrier family 23 (nucleobase transporter), member 1/2 (A)	Nucleotide transport and metabolism	Permease family	Nucleobase-ascorbate transporter 7 GN=NAT7 OS=Arabidopsis thaliana (Mouse-ear cress) PE=2 SV=2	Inorganic ion transport and metabolism	PREDICTED: putative nucleobase-ascorbate transporter 10 [Malus domestica]
FtPinG0003694400.01	Posttranslational modification, protein turnover, chaperones	--	--	Energy production and conversion	SPFH domain / Band 7 family	Hypersensitive-induced response protein 3 OS=Arabidopsis thaliana (Mouse-ear cress) PE=1 SV=1	Energy production and conversion	PREDICTED: stomatin-like protein 2, mitochondrial [Beta vulgaris subsp. vulgaris]
FtPinG0004189400.01	--	Biological Process: DNA metabolic process (GO:0006259);;	--	Cell cycle control, cell division, chromosome partitioning	PIF1-like helicase;; Helitron helicase-like domain at N-terminus;; Helicase;; PIF1-like helicase;; Helitron helicase-like domain at N-terminus	--	Cell cycle control, cell division, chromosome partitioning	PREDICTED: uncharacterized protein LOC104885245, partial [Beta vulgaris subsp. vulgaris]
FtPinG0004307500.01	--	Cellular Component: chloroplast (GO:0009507);;	--	--	TRAF-type zinc finger	--	Function unknown	PREDICTED: uncharacterized protein LOC103428421 [Malus domestica]
tartary_newGene_1623	--	Cellular Component: signal peptidase complex (GO:0005787);; Biological Process: signal peptide processing (GO:0006465);; Molecular Function: peptidase activity (GO:0008233);; Cellular Component: integral component of membrane (GO:0016021);;	K12947|3.35617e-28|mus:103992176|probable signal peptidase complex subunit 2; K12947 signal peptidase complex subunit 2 [EC:3.4.-.-] (A)	--	--	Probable signal peptidase complex subunit 2 GN=At2g39960 OS=Arabidopsis thaliana (Mouse-ear cress) PE=2 SV=1	Intracellular trafficking, secretion, and vesicular transport	PREDICTED: probable signal peptidase complex subunit 2 [Eucalyptus grandis]
FtPinG0001278800.01	--	Cellular Component: vacuolar membrane (GO:0005774);;	--	--	Methyltransferase domain	--	General function prediction only	PREDICTED: uncharacterized protein LOC104891592 [Beta vulgaris subsp. vulgaris]
FtPinG0000315900.01	--	Molecular Function: oxidoreductase activity (GO:0016491);; Biological Process: oxidation-reduction process (GO:0055114);;	--	--	Flavin containing amine oxidoreductase;; NAD(P)-binding Rossmann-like domain;; FAD binding domain	Protoporphyrinogen oxidase 2, chloroplastic/mitochondrial (Precursor) OS=Arabidopsis thaliana (Mouse-ear cress) PE=1 SV=1	Coenzyme transport and metabolism	PREDICTED: 15-cis-phytoene desaturase, chloroplastic/chromoplastic-like [Populus euphratica]
FtPinG0006508700.01	--	--	--	--	GDSL/SGNH-like Acyl-Esterase family found in Pmr5 and Cas1p;; GDSL/SGNH-like Acyl-Esterase family found in Pmr5 and Cas1p	Protein trichome birefringence-like 10 GN=TBL10 OS=Arabidopsis thaliana (Mouse-ear cress) PE=2 SV=1	Function unknown	PREDICTED: protein trichome birefringence-like 10 [Sesamum indicum]
FtPinG0004172400.01	--	--	--	Lipid transport and metabolism	CRAL/TRIO domain;; Divergent CRAL/TRIO domain;; CRAL/TRIO, N-terminal domain	Phosphatidylinositol/phosphatidylcholine transfer protein SFH9 GN=SFH9 OS=Arabidopsis thaliana (Mouse-ear cress) PE=2 SV=1	Lipid transport and metabolism	PREDICTED: phosphatidylinositol/phosphatidylcholine transfer protein SFH9 isoform X2 [Beta vulgaris subsp. vulgaris]
FtPinG0008420900.01	--	Biological Process: regulation of cellular process (GO:0050794);;	K09422|4.31241e-96|pvu:PHAVU_002G292600g|hypothetical protein; K09422 myb proto-oncogene protein, plant (A)	Transcription	Myb-like DNA-binding domain;; Myb-like DNA-binding domain	Transcription factor MYB86 GN=F21E10.4 OS=Arabidopsis thaliana (Mouse-ear cress) PE=2 SV=1	Transcription	hypothetical protein PHAVU_002G292600g [Phaseolus vulgaris]
FtPinG0009247200.01	--	--	--	Posttranslational modification, protein turnover, chaperones	Ring finger domain;; RING-H2 zinc finger;; Zinc finger, C3HC4 type (RING finger);; Anaphase-promoting complex subunit 11 RING-H2 finger	RING-H2 finger protein ATL67 GN=ATL67 OS=Arabidopsis thaliana (Mouse-ear cress) PE=2 SV=1	Posttranslational modification, protein turnover, chaperones	PREDICTED: E3 ubiquitin ligase BIG BROTHER-related-like isoform X2 [Solanum lycopersicum]
FtPinG0005190600.01	--	--	--	General function prediction only	zinc-binding in reverse transcriptase;; Reverse transcriptase-like	Putative ribonuclease H protein At1g65750 GN=At1g65750 OS=Arabidopsis thaliana (Mouse-ear cress) PE=3 SV=1	General function prediction only	putative non-LTR retroelement reverse transcriptase [Arabidopsis thaliana]
FtPinG0001763400.01	Secondary metabolites biosynthesis, transport and catabolism	Molecular Function: oxidoreductase activity (GO:0016491);; Molecular Function: metal ion binding (GO:0046872);;	--	Secondary metabolites biosynthesis, transport and catabolism	Cytochrome P450	Geraniol 8-hydroxylase GN=CYP76B6 OS=Catharanthus roseus (Madagascar periwinkle) PE=1 SV=1	Secondary metabolites biosynthesis, transport and catabolism	drimenol oxidase 1 [Persicaria hydropiper]
FtPinG0005492700.01	Coenzyme transport and metabolism	Cellular Component: vacuole (GO:0005773);; Cellular Component: endoplasmic reticulum (GO:0005783);; Biological Process: pollen development (GO:0009555);; Biological Process: photomorphogenesis (GO:0009640);; Cellular Component: membrane (GO:0016020);; Molecular Function: transferase activity (GO:0016740);; Molecular Function: pyridoxal phosphate binding (GO:0030170);; Biological Process: sphingos…	K00654|0|vvi:100249169|long chain base biosynthesis protein 2a; K00654 serine palmitoyltransferase [EC:2.3.1.50] (A)	Posttranslational modification, protein turnover, chaperones	Aminotransferase class I and II;; Beta-eliminating lyase	Long chain base biosynthesis protein 2a GN=MQM1.6 OS=Arabidopsis thaliana (Mouse-ear cress) PE=1 SV=1	Posttranslational modification, protein turnover, chaperones	PREDICTED: long chain base biosynthesis protein 2a [Beta vulgaris subsp. vulgaris]
FtPinG0006953000.01	--	Molecular Function: sugar:proton symporter activity (GO:0005351);; Cellular Component: vacuolar membrane (GO:0005774);; Cellular Component: chloroplast (GO:0009507);; Cellular Component: integral component of membrane (GO:0016021);; Biological Process: carbohydrate transmembrane transport (GO:0034219);;	K08145|0|tcc:TCM_004484|Major facilitator superfamily protein isoform 1; K08145 MFS transporter, SP family, solute carrier family 2 (facilitated glucose transporter), member 8 (A)	General function prediction only	Sugar (and other) transporter;; Major Facilitator Superfamily	Sugar transporter ERD6-like 7 GN=At2g48020 OS=Arabidopsis thaliana (Mouse-ear cress) PE=2 SV=2	General function prediction only	PREDICTED: sugar transporter ERD6-like 7 [Beta vulgaris subsp. vulgaris]
FtPinG0007388200.01	General function prediction only	Cellular Component: mitochondrion (GO:0005739);; Molecular Function: adenyl nucleotide binding (GO:0030554);;	K16302|0|csv:101215393|DUF21 domain-containing protein At4g14240-like; K16302 metal transporter CNNM (A)	Function unknown	Domain of unknown function DUF21;; CBS domain	DUF21 domain-containing protein At4g14240 OS=Arabidopsis thaliana (Mouse-ear cress) PE=1 SV=1	Function unknown	PREDICTED: DUF21 domain-containing protein At4g14240-like [Cucumis sativus]
FtPinG0006042700.01	--	Molecular Function: protein serine/threonine kinase activity (GO:0004674);; Molecular Function: ATP binding (GO:0005524);; Biological Process: protein phosphorylation (GO:0006468);;	K03083|0|tcc:TCM_026815|Shaggy-related kinase 11, 11 isoform 1; K03083 glycogen synthase kinase 3 beta [EC:2.7.11.26] (A)	Carbohydrate transport and metabolism	Protein kinase domain;; Protein tyrosine kinase	Shaggy-related protein kinase alpha GN=ASK1 OS=Arabidopsis thaliana (Mouse-ear cress) PE=1 SV=3	Signal transduction mechanisms	hypothetical protein PHAVU_007G204000g [Phaseolus vulgaris]
FtPinG0008647700.01	--	--	--	General function prediction only	PPR repeat family;; PPR repeat;; Pentatricopeptide repeat domain;; PPR repeat	Pentatricopeptide repeat-containing protein At3g22150, chloroplastic (Precursor) GN=PCMP-E95 OS=Arabidopsis thaliana (Mouse-ear cress) PE=2 SV=1	General function prediction only	PREDICTED: pentatricopeptide repeat-containing protein At3g22150, chloroplastic [Beta vulgaris subsp. vulgaris]
FtPinG0003145200.01	--	--	--	--	MYND finger	F-box protein At1g67340 GN=At1g67340 OS=Arabidopsis thaliana (Mouse-ear cress) PE=1 SV=1	General function prediction only	PREDICTED: F-box protein At1g67340-like [Pyrus x bretschneideri]
FtPinG0004777100.01	--	--	--	General function prediction only	PPR repeat family;; PPR repeat;; Pentatricopeptide repeat domain;; PPR repeat;; DYW family of nucleic acid deaminases	Pentatricopeptide repeat-containing protein At4g13650 GN=PCMP-H42 OS=Arabidopsis thaliana (Mouse-ear cress) PE=2 SV=2	General function prediction only	PREDICTED: pentatricopeptide repeat-containing protein At4g33170 [Vitis vinifera]
FtPinG0008107400.01	--	--	--	--	AP2 domain	Ethylene-responsive transcription factor RAP2-6 GN=F1I21.18 OS=Arabidopsis thaliana (Mouse-ear cress) PE=2 SV=2	Transcription	PREDICTED: ethylene-responsive transcription factor ERF109-like [Pyrus x bretschneideri]
FtPinG0005462900.01	--	Molecular Function: inorganic anion exchanger activity (GO:0005452);; Cellular Component: mitochondrion (GO:0005739);; Cellular Component: integral component of membrane (GO:0016021);; Biological Process: borate transmembrane transport (GO:0035445);; Molecular Function: borate transmembrane transporter activity (GO:0046715);;	--	Inorganic ion transport and metabolism	HCO3- transporter family	Boron transporter 4 GN=BOR4 OS=Arabidopsis thaliana (Mouse-ear cress) PE=2 SV=1	Inorganic ion transport and metabolism	PREDICTED: probable boron transporter 7 [Solanum lycopersicum]
FtPinG0002618200.01	--	Biological Process: mitotic recombination (GO:0006312);; Biological Process: embryo sac egg cell differentiation (GO:0009560);; Biological Process: flower development (GO:0009908);; Biological Process: leaf development (GO:0048366);;	--	--	HEAT repeats	Armadillo repeat-containing protein LFR {ECO:0000305} OS=Arabidopsis thaliana (Mouse-ear cress) PE=2 SV=1	Function unknown	PREDICTED: armadillo repeat-containing protein LFR isoform X1 [Beta vulgaris subsp. vulgaris]
FtPinG0004512000.01	--	Biological Process: cellulose microfibril organization (GO:0010215);; Biological Process: cell growth (GO:0016049);; Cellular Component: anchored component of membrane (GO:0031225);;	--	--	COBRA-like protein	COBRA-like protein 1 (Precursor) GN=COBL1 OS=Arabidopsis thaliana (Mouse-ear cress) PE=2 SV=1	General function prediction only	PREDICTED: protein COBRA-like isoform X1 [Sesamum indicum]
FtPinG0007364500.01	Coenzyme transport and metabolism	Molecular Function: GTP cyclohydrolase II activity (GO:0003935);; Molecular Function: 3,4-dihydroxy-2-butanone-4-phosphate synthase activity (GO:0008686);; Biological Process: riboflavin biosynthetic process (GO:0009231);;	K14652|0|tcc:TCM_007420|GTP cyclohydrolase II isoform 1; K14652 3,4-dihydroxy 2-butanone 4-phosphate synthase / GTP cyclohydrolase II [EC:4.1.99.12 3.5.4.25] (A)	Coenzyme transport and metabolism	3,4-dihydroxy-2-butanone 4-phosphate synthase;; GTP cyclohydrolase II	GTP cyclohydrolase-2 (Precursor) GN=MSJ1.14 OS=Arabidopsis thaliana (Mouse-ear cress) PE=1 SV=2	Coenzyme transport and metabolism	PREDICTED: bifunctional riboflavin biosynthesis protein RIBA 1, chloroplastic [Beta vulgaris subsp. vulgaris]
FtPinG0001095600.01	General function prediction only	Molecular Function: transferase activity, transferring phosphorus-containing groups (GO:0016772);;	--	General function prediction only	ABC1 family	Uncharacterized aarF domain-containing protein kinase At1g79600, chloroplastic (Precursor) GN=At1g79600 OS=Arabidopsis thaliana (Mouse-ear cress) PE=2 SV=1	General function prediction only	PREDICTED: uncharacterized aarF domain-containing protein kinase At1g79600, chloroplastic-like isoform X1 [Populus euphratica]
FtPinG0008838600.01	General function prediction only	Molecular Function: acid phosphatase activity (GO:0003993);; Cellular Component: extracellular region (GO:0005576);; Molecular Function: metal ion binding (GO:0046872);;	--	Carbohydrate transport and metabolism	Calcineurin-like phosphoesterase;; Iron/zinc purple acid phosphatase-like protein C	Purple acid phosphatase 2 (Precursor) GN=PAP2 OS=Ipomoea batatas (Sweet potato) PE=1 SV=1	Carbohydrate transport and metabolism	hypothetical protein MIMGU_mgv1a005923mg [Erythranthe guttata]
FtPinG0002378800.01	Secondary metabolites biosynthesis, transport and catabolism	Molecular Function: iron ion binding (GO:0005506);; Molecular Function: electron carrier activity (GO:0009055);; Molecular Function: (+)-abscisic acid 8'-hydroxylase activity (GO:0010295);; Molecular Function: oxygen binding (GO:0019825);; Molecular Function: heme binding (GO:0020037);; Biological Process: oxidation-reduction process (GO:0055114);;	K09843|0|vvi:100245540|abscisic acid 8'-hydroxylase 4; K09843 (+)-abscisic acid 8'-hydroxylase [EC:1.14.13.93] (A)	--	Cytochrome P450	Abscisic acid 8&apos;-hydroxylase 4 GN=CYP707A4 OS=Arabidopsis thaliana (Mouse-ear cress) PE=2 SV=2	Secondary metabolites biosynthesis, transport and catabolism	PREDICTED: abscisic acid 8&apos;-hydroxylase 4 [Vitis vinifera]
FtPinG0003171500.01	--	Molecular Function: nucleotide binding (GO:0000166);; Molecular Function: protein serine/threonine kinase activity (GO:0004674);; Biological Process: phosphorylation (GO:0016310);; Biological Process: organic substance metabolic process (GO:0071704);;	K04733|1.91589e-144|vvi:100256996|calmodulin-binding receptor-like cytoplasmic kinase 1; K04733 interleukin-1 receptor-associated kinase 4 [EC:2.7.11.1] (A)	Signal transduction mechanisms	Protein kinase domain;; Protein tyrosine kinase	Calmodulin-binding receptor-like cytoplasmic kinase 1 GN=CRCK1 OS=Arabidopsis thaliana (Mouse-ear cress) PE=1 SV=1	Signal transduction mechanisms	PREDICTED: calmodulin-binding receptor-like cytoplasmic kinase 2 [Beta vulgaris subsp. vulgaris]
FtPinG0000838600.01	--	Molecular Function: nucleic acid binding (GO:0003676);; Molecular Function: ATP binding (GO:0005524);; Molecular Function: ATP-dependent helicase activity (GO:0008026);;	K14807|0|tcc:TCM_029423|RNA helicase 1; K14807 ATP-dependent RNA helicase DDX51/DBP6 [EC:3.6.4.13] (A)	RNA processing and modification	DEAD/DEAH box helicase;; Helicase conserved C-terminal domain;; Type III restriction enzyme, res subunit	DEAD-box ATP-dependent RNA helicase 1 GN=RH1 OS=Arabidopsis thaliana (Mouse-ear cress) PE=2 SV=3	RNA processing and modification	PREDICTED: DEAD-box ATP-dependent RNA helicase 1 isoform X1 [Eucalyptus grandis]
FtPinG0001169700.01	Function unknown	--	--	Signal transduction mechanisms	NB-ARC domain;; Leucine rich repeat;; Leucine Rich repeats (2 copies);; Leucine rich repeat;; Leucine Rich Repeat	Putative disease resistance protein RGA3 GN=RGA3 OS=Solanum bulbocastanum (Wild potato) PE=2 SV=2	Signal transduction mechanisms	PREDICTED: putative disease resistance protein RGA1 [Nicotiana sylvestris]
FtPinG0002048400.01	--	Cellular Component: ER membrane protein complex (GO:0072546);;	--	Function unknown	Protein of unknown function (DUF1620);; Protein of unknown function (DUF1620)	--	Function unknown	PREDICTED: ER membrane protein complex subunit 1-like [Malus domestica]
FtPinG0001905000.01	--	Molecular Function: protein serine/threonine phosphatase activity (GO:0004722);; Biological Process: mRNA processing (GO:0006397);; Molecular Function: RNA lariat debranching enzyme activity (GO:0008419);; Biological Process: embryo development (GO:0009790);;	K18328|0|vvi:100264324|lariat debranching enzyme; K18328 lariat debranching enzyme [EC:3.1.-.-] (A)	RNA processing and modification	Lariat debranching enzyme, C-terminal domain;; Calcineurin-like phosphoesterase;; Calcineurin-like phosphoesterase superfamily domain	Lariat debranching enzyme GN=OSJNBb0122C16.4 OS=Oryza sativa subsp. japonica (Rice) PE=2 SV=1	RNA processing and modification	PREDICTED: lariat debranching enzyme isoform X1 [Beta vulgaris subsp. vulgaris]
FtPinG0003194900.01	--	--	--	Posttranslational modification, protein turnover, chaperones	Ring finger domain;; RING-H2 zinc finger;; Zinc finger, C3HC4 type (RING finger);; Zinc finger, C3HC4 type (RING finger);; Zinc finger, C3HC4 type (RING finger)	E3 ubiquitin-protein ligase MBR2 GN=MBR2 OS=Arabidopsis thaliana (Mouse-ear cress) PE=1 SV=1	Posttranslational modification, protein turnover, chaperones	PREDICTED: E3 ubiquitin-protein ligase MBR2-like [Beta vulgaris subsp. vulgaris]
FtPinG0006443300.01	Translation, ribosomal structure and biogenesis	Molecular Function: tRNA binding (GO:0000049);; Molecular Function: methionine-tRNA ligase activity (GO:0004825);; Molecular Function: ATP binding (GO:0005524);; Cellular Component: cytoplasm (GO:0005737);; Biological Process: methionyl-tRNA aminoacylation (GO:0006431);;	K01874|0|pmum:103331615|probable methionine--tRNA ligase; K01874 methionyl-tRNA synthetase [EC:6.1.1.10] (A)	Translation, ribosomal structure and biogenesis	tRNA synthetases class I (M);; tRNA synthetases class I (I, L, M and V)	Probable methionine--tRNA ligase GN=At4g13780 OS=Arabidopsis thaliana (Mouse-ear cress) PE=2 SV=1	Translation, ribosomal structure and biogenesis	PREDICTED: probable methionine--tRNA ligase [Eucalyptus grandis]
FtPinG0005621500.01	--	Molecular Function: DNA binding (GO:0003677);; Molecular Function: chromatin binding (GO:0003682);;	--	--	Myb-like DNA-binding domain	--	Transcription	hypothetical protein PRUPE_ppa1027142mg [Prunus persica]
FtPinG0008681400.01	--	Molecular Function: nucleocytoplasmic transporter activity (GO:0005487);; Cellular Component: nuclear envelope (GO:0005635);; Biological Process: negative regulation of flower development (GO:0009910);; Biological Process: polarity specification of adaxial/abaxial axis (GO:0009944);; Biological Process: leaf morphogenesis (GO:0009965);; Biological Process: pre-miRNA export from nucleus (GO:003528…	K14289|0|vvi:100258918|protein HASTY 1; K14289 exportin-5 (A)	--	Exportin 1-like protein	Protein HASTY 1 GN=T9J14.1 OS=Arabidopsis thaliana (Mouse-ear cress) PE=1 SV=1	--	PREDICTED: protein HASTY 1 [Vitis vinifera]
FtPinG0002526900.01	--	Biological Process: phosphate-containing compound metabolic process (GO:0006796);; Molecular Function: transferase activity, transferring phosphorus-containing groups (GO:0016772);; Molecular Function: anion binding (GO:0043168);; Biological Process: primary metabolic process (GO:0044238);; Molecular Function: metal ion binding (GO:0046872);; Biological Process: organic substance metabolic proces…	--	Signal transduction mechanisms	Protein kinase domain;; Protein tyrosine kinase	Inactive leucine-rich repeat receptor-like protein kinase CORYNE (Precursor) GN=T31B5.110 OS=Arabidopsis thaliana (Mouse-ear cress) PE=1 SV=1	Signal transduction mechanisms	hypothetical protein POPTR_0003s16180g [Populus trichocarpa]
FtPinG0007173800.01	--	--	--	--	No apical meristem (NAM) protein	Protein NTM1-like 8 {ECO:0000303|PubMed:19704545} OS=Arabidopsis thaliana (Mouse-ear cress) PE=1 SV=1	Function unknown	PREDICTED: NAC domain-containing protein 89-like isoform X1 [Beta vulgaris subsp. vulgaris]
FtPinG0000902700.01	--	Biological Process: cellular process (GO:0009987);;	--	--	rRNA processing/ribosome biogenesis	--	General function prediction only	PREDICTED: proline-, glutamic acid- and leucine-rich protein 1-like isoform X1 [Camelina sativa]
FtPinG0007214000.01	--	Molecular Function: binding (GO:0005488);;	K09422|2.28776e-81|tcc:TCM_029126|Myb domain protein 23; K09422 myb proto-oncogene protein, plant (A)	Transcription	Myb-like DNA-binding domain;; Myb-like DNA-binding domain	Transcription factor MYB23 GN=MYB23 OS=Arabidopsis thaliana (Mouse-ear cress) PE=1 SV=1	Transcription	hypothetical protein JCGZ_24705 [Jatropha curcas]
FtPinG0005966300.01	--	Molecular Function: UDP-glucosyltransferase activity (GO:0035251);;	--	--	UDP-glucoronosyl and UDP-glucosyl transferase	7-deoxyloganetin glucosyltransferase GN=UGT85A24 OS=Gardenia jasminoides (Cape jasmine) PE=1 SV=1	--	UDP-glycosyltransferase 85A28 [Vitis vinifera]
FtPinG0005716900.01	--	--	K16546|2.4149e-155|pper:PRUPE_ppa010045mg|hypothetical protein; K16546 FGFR1 oncogene partner (A)	--	--	Protein TONNEAU 1a GN=F28P10 OS=Arabidopsis thaliana (Mouse-ear cress) PE=1 SV=1	Function unknown	hypothetical protein PRUPE_ppa010045mg [Prunus persica]
FtPinG0000195100.01	--	Biological Process: cellular process (GO:0009987);; Molecular Function: kinase activity (GO:0016301);;	--	--	Protein kinase domain;; Protein tyrosine kinase	Wall-associated receptor kinase-like 10 (Precursor) GN=WAKL10 OS=Arabidopsis thaliana (Mouse-ear cress) PE=2 SV=1	Signal transduction mechanisms	PREDICTED: wall-associated receptor kinase-like 6 [Beta vulgaris subsp. vulgaris]
tartary_newGene_1397	--	--	--	General function prediction only	Domain of unknown function (DUF4283)	--	General function prediction only	PREDICTED: uncharacterized protein LOC104892012 [Beta vulgaris subsp. vulgaris]
FtPinG0005800300.01	Coenzyme transport and metabolism	Molecular Function: ATP binding (GO:0005524);; Biological Process: cellular protein modification process (GO:0006464);; Molecular Function: small protein activating enzyme activity (GO:0008641);; Molecular Function: ligase activity (GO:0016874);;	K03178|2.68935e-122|pop:POPTR_0001s28750g|POPTRDRAFT_815464; ubiquitin activating enzyme 2 family protein; K03178 ubiquitin-activating enzyme E1 [EC:6.3.2.19] (A)	Posttranslational modification, protein turnover, chaperones	Ubiquitin-activating enzyme e1 C-terminal domain;; Repeat in ubiquitin-activating (UBA) protein	Ubiquitin-activating enzyme E1 1 GN=T27E13.15 OS=Arabidopsis thaliana (Mouse-ear cress) PE=1 SV=1	Posttranslational modification, protein turnover, chaperones	hypothetical protein CISIN_1g0013012mg, partial [Citrus sinensis]
FtPinG0007131300.01	--	Molecular Function: ATP binding (GO:0005524);; Cellular Component: peroxisomal membrane (GO:0005778);; Biological Process: ATP catabolic process (GO:0006200);; Biological Process: fatty acid beta-oxidation (GO:0006635);; Molecular Function: microtubule-severing ATPase activity (GO:0008568);; Biological Process: protein import into peroxisome matrix (GO:0016558);;	K13338|0|cit:102615187|peroxisome biogenesis protein 1-like; K13338 peroxin-1 (A)	Posttranslational modification, protein turnover, chaperones	Peroxisome biogenesis factor 1, N-terminal;; ATPase family associated with various cellular activities (AAA);; AAA ATPase domain;; AAA domain;; AAA domain;; AAA domain;; Bacterial dnaA protein;; AAA domain;; IstB-like ATP binding protein;; AAA domain (dynein-related subfamily);; Part of AAA domain;; NACHT domain;; RNA helicase;; AAA domain (Cdc48 subfamily);; PhoH-like protein;; AAA domain;; Arch…	Peroxisome biogenesis protein 1 GN=PEX1 OS=Arabidopsis thaliana (Mouse-ear cress) PE=2 SV=2	Posttranslational modification, protein turnover, chaperones	PREDICTED: peroxisome biogenesis protein 1 isoform X3 [Beta vulgaris subsp. vulgaris]
FtPinG0003923500.01	--	Molecular Function: metal ion binding (GO:0046872);;	--	--	Cupin;; Cupin domain	Germin-like protein 8-2 (Precursor) OS=Oryza sativa subsp. japonica (Rice) PE=2 SV=1	General function prediction only	PREDICTED: germin-like protein subfamily 1 member 20 [Nicotiana sylvestris]
FtPinG0009230600.01	--	Cellular Component: exocyst (GO:0000145);; Cellular Component: cytosol (GO:0005829);; Cellular Component: plasma membrane (GO:0005886);; Biological Process: vesicle docking involved in exocytosis (GO:0006904);; Biological Process: abscisic acid-activated signaling pathway (GO:0009738);; Biological Process: intracellular signal transduction (GO:0035556);; Cellular Component: extracellular vesicula…	--	Intracellular trafficking, secretion, and vesicular transport	Exo70 exocyst complex subunit	Exocyst complex component EXO70B1 GN=EXO70B1 OS=Arabidopsis thaliana (Mouse-ear cress) PE=1 SV=1	Intracellular trafficking, secretion, and vesicular transport	Exocyst subunit exo70 family protein B1 [Theobroma cacao]
FtPinG0002108700.01	--	Molecular Function: binding (GO:0005488);; Biological Process: nitrogen compound metabolic process (GO:0006807);; Molecular Function: nucleotidyltransferase activity (GO:0016779);; Biological Process: organic substance metabolic process (GO:0071704);;	K16251|0|vvi:100266900|DNA-directed RNA polymerase V subunit 1; K16251 DNA-directed RNA polymerase V subunit 1 [EC:2.7.7.6] (A)	Transcription	RNA polymerase Rpb1, domain 2;; RNA polymerase Rpb1, domain 5	DNA-directed RNA polymerase V subunit 1 GN=At2g40030 OS=Arabidopsis thaliana (Mouse-ear cress) PE=1 SV=1	Transcription	DNA-directed RNA polymerase alpha subunit [Spinacia oleracea]
FtPinG0009466100.01	Cell wall/membrane/envelope biogenesis	Molecular Function: UDP-glucose 4-epimerase activity (GO:0003978);; Cellular Component: Golgi apparatus (GO:0005794);; Cellular Component: cytosol (GO:0005829);; Cellular Component: plasma membrane (GO:0005886);; Biological Process: cellular metabolic process (GO:0044237);; Biological Process: galactose biosynthetic process (GO:0046369);; Molecular Function: protein dimerization activity (GO:0046…	K01784|0|tcc:TCM_016202|UDP-D-glucose/UDP-D-galactose 4-epimerase 1 isoform 1; K01784 UDP-glucose 4-epimerase [EC:5.1.3.2] (A)	Cell wall/membrane/envelope biogenesis	NAD dependent epimerase/dehydratase family;; UDP-glucose 4-epimerase C-term subunit;; Polysaccharide biosynthesis protein;; 3-beta hydroxysteroid dehydrogenase/isomerase family;; RmlD substrate binding domain;; Male sterility protein;; short chain dehydrogenase;; NADH(P)-binding	Bifunctional UDP-glucose 4-epimerase and UDP-xylose 4-epimerase 1 GN=UGE1 OS=Arabidopsis thaliana (Mouse-ear cress) PE=1 SV=2	Cell wall/membrane/envelope biogenesis	hypothetical protein F383_09826 [Gossypium arboreum]
FtPinG0008141700.01	--	Molecular Function: protein serine/threonine kinase activity (GO:0004674);; Molecular Function: non-membrane spanning protein tyrosine kinase activity (GO:0004715);; Molecular Function: ATP binding (GO:0005524);; Biological Process: protein phosphorylation (GO:0006468);;	--	Signal transduction mechanisms	Protein tyrosine kinase;; Protein kinase domain;; Ethylene-responsive protein kinase Le-CTR1	Serine/threonine-protein kinase CTR1 GN=CTR1 OS=Arabidopsis thaliana (Mouse-ear cress) PE=1 SV=1	Signal transduction mechanisms	PREDICTED: serine/threonine-protein kinase EDR1 isoform X2 [Beta vulgaris subsp. vulgaris]
FtPinG0000079600.01	--	Cellular Component: plant-type vacuole (GO:0000325);; Cellular Component: vacuolar membrane (GO:0005774);; Cellular Component: integral component of membrane (GO:0016021);; Biological Process: transmembrane transport (GO:0055085);;	--	General function prediction only	Major Facilitator Superfamily;; SPX domain	SPX domain-containing membrane protein At4g22990 GN=At4g22990 OS=Arabidopsis thaliana (Mouse-ear cress) PE=2 SV=2	Inorganic ion transport and metabolism	PREDICTED: SPX domain-containing membrane protein At4g22990 [Vitis vinifera]
FtPinG0003480800.01	Transcription	Molecular Function: nucleic acid binding (GO:0003676);; Cellular Component: nucleolus (GO:0005730);; Cellular Component: nuclear body (GO:0016604);; Cellular Component: ribonucleoprotein complex (GO:0030529);;	K11088|2.7952e-70|mus:104000483|small nuclear ribonucleoprotein Sm D3-like; K11088 small nuclear ribonucleoprotein D3 (A)	RNA processing and modification	LSM domain	Probable U6 snRNA-associated Sm-like protein LSm4 OS=Nicotiana tabacum (Common tobacco) PE=2 SV=1	RNA processing and modification	PREDICTED: small nuclear ribonucleoprotein Sm D3 [Tarenaya hassleriana]
FtPinG0005435100.01	--	Cellular Component: plasma membrane (GO:0005886);; Cellular Component: integral component of membrane (GO:0016021);;	--	--	Domain of unknown function (DUF588)	CASP-like protein 4A3 GN=At2g36330 OS=Arabidopsis thaliana (Mouse-ear cress) PE=2 SV=1	Function unknown	PREDICTED: CASP-like protein 4A3 [Beta vulgaris subsp. vulgaris]
FtPinG0005025400.01	--	--	--	--	--	--	Function unknown	PREDICTED: uncharacterized protein LOC100249177 [Vitis vinifera]
FtPinG0004749200.01	--	--	--	Function unknown	Uncharacterized conserved protein (DUF2048);; Alpha/beta hydrolase family;; Alpha/beta hydrolase family	--	Function unknown	PREDICTED: uncharacterized protein C4orf29 homolog [Pyrus x bretschneideri]
FtPinG0002433900.01	--	--	--	General function prediction only	PPR repeat family;; PPR repeat;; PPR repeat;; Pentatricopeptide repeat domain	Pentatricopeptide repeat-containing protein At2g34400 OS=Arabidopsis thaliana (Mouse-ear cress) PE=3 SV=2	General function prediction only	PREDICTED: pentatricopeptide repeat-containing protein At2g34400 [Vitis vinifera]
FtPinG0007513800.01	General function prediction only	Molecular Function: nucleic acid binding (GO:0003676);;	--	General function prediction only	RNA recognition motif. (a.k.a. RRM, RBD, or RNP domain);; RNA recognition motif (a.k.a. RRM, RBD, or RNP domain);; RNA recognition motif. (a.k.a. RRM, RBD, or RNP domain)	UBP1-associated proteins 1A GN=UBA1A OS=Arabidopsis thaliana (Mouse-ear cress) PE=1 SV=2	General function prediction only	PREDICTED: RNA-binding protein 24 [Beta vulgaris subsp. vulgaris]
FtPinG0002372500.01	--	--	--	General function prediction only	Reverse transcriptase (RNA-dependent DNA polymerase)	Uncharacterized mitochondrial protein AtMg01250 GN=AtMg01250 OS=Arabidopsis thaliana (Mouse-ear cress) PE=4 SV=1	General function prediction only	PREDICTED: uncharacterized protein LOC104897331 [Beta vulgaris subsp. vulgaris]
FtPinG0005487800.01	Translation, ribosomal structure and biogenesis	Molecular Function: structural constituent of ribosome (GO:0003735);; Cellular Component: nucleolus (GO:0005730);; Cellular Component: plasma membrane (GO:0005886);; Biological Process: translation (GO:0006412);; Cellular Component: chloroplast (GO:0009507);; Cellular Component: cytosolic large ribosomal subunit (GO:0022625);; Biological Process: ribosome biogenesis (GO:0042254);;	K02936|4.88413e-144|pxb:103938504|60S ribosomal protein L7a-like; K02936 large subunit ribosomal protein L7Ae (A)	Translation, ribosomal structure and biogenesis	Ribosomal protein L7Ae/L30e/S12e/Gadd45 family	60S ribosomal protein L7a OS=Oryza sativa subsp. japonica (Rice) PE=2 SV=1	Translation, ribosomal structure and biogenesis	60S ribosomal L7a [Gossypium arboreum]
FtPinG0007884200.01	Inorganic ion transport and metabolism	Molecular Function: secondary active sulfate transmembrane transporter activity (GO:0008271);; Biological Process: sulfate transport (GO:0008272);; Cellular Component: integral component of membrane (GO:0016021);; Biological Process: transmembrane transport (GO:0055085);;	K17471|0|tcc:TCM_037915|Sulfate transporter 3,5 isoform 1; K17471 sulfate transporter 3 (A)	Inorganic ion transport and metabolism	Sulfate transporter family;; Sulfate transporter N-terminal domain with GLY motif;; STAS domain	Probable sulfate transporter 3.5 GN=SULTR3;5 OS=Arabidopsis thaliana (Mouse-ear cress) PE=2 SV=1	Inorganic ion transport and metabolism	PREDICTED: probable sulfate transporter 3.5 [Beta vulgaris subsp. vulgaris]
FtPinG0005156600.01	--	--	--	--	No apical meristem (NAM) protein	NAC domain-containing protein 100 GN=NAC100 OS=Arabidopsis thaliana (Mouse-ear cress) PE=2 SV=1	Function unknown	hypothetical protein AALP_AA8G444700 [Arabis alpina]
FtPinG0005904300.01	--	Molecular Function: sequence-specific DNA binding transcription factor activity (GO:0003700);; Molecular Function: peptide-aspartate beta-dioxygenase activity (GO:0004597);; Biological Process: regulation of transcription, DNA-templated (GO:0006355);; Biological Process: regulation of circadian rhythm (GO:0042752);; Biological Process: oxidation-reduction process (GO:0055114);;	--	--	Cupin-like domain	Putative lysine-specific demethylase JMJD5 GN=MOE17.12 OS=Arabidopsis thaliana (Mouse-ear cress) PE=2 SV=1	--	PREDICTED: putative lysine-specific demethylase JMJD5 [Beta vulgaris subsp. vulgaris]
FtPinG0006667900.01	--	Molecular Function: nucleic acid binding (GO:0003676);; Biological Process: response to abiotic stimulus (GO:0009628);; Biological Process: single-organism cellular process (GO:0044763);;	K10779|0|vvi:100244360|protein CHROMATIN REMODELING 20; K10779 transcriptional regulator ATRX [EC:3.6.4.12] (A)	Transcription	SNF2 family N-terminal domain;; Helicase conserved C-terminal domain;; Type III restriction enzyme, res subunit	Protein CHROMATIN REMODELING 20 {ECO:0000303|PubMed:16547115} OS=Arabidopsis thaliana (Mouse-ear cress) PE=2 SV=2	Transcription	PREDICTED: protein CHROMATIN REMODELING 20 isoform X2 [Vitis vinifera]
FtPinG0006774500.01	--	Biological Process: cellular process (GO:0009987);;	--	Amino acid transport and metabolism	FACT complex subunit SPT16 N-terminal lobe domain;; FACT complex subunit (SPT16/CDC68);; Metallopeptidase family M24;; Histone chaperone Rttp106-like	FACT complex subunit SPT16 GN=SPT16 OS=Arabidopsis thaliana (Mouse-ear cress) PE=1 SV=1	Transcription	PREDICTED: FACT complex subunit SPT16-like [Vitis vinifera]
FtPinG0005868300.01	--	--	--	--	Plant organelle RNA recognition domain	Protein ROOT PRIMORDIUM DEFECTIVE 1 GN=RPD1 OS=Arabidopsis thaliana (Mouse-ear cress) PE=1 SV=1	Function unknown	PREDICTED: protein ROOT PRIMORDIUM DEFECTIVE 1 [Vitis vinifera]
FtPinG0002487900.01	--	Molecular Function: binding (GO:0005488);;	--	General function prediction only	AN1-like Zinc finger;; A20-like zinc finger	Zinc finger A20 and AN1 domain-containing stress-associated protein 4 GN=SAP4 OS=Arabidopsis thaliana (Mouse-ear cress) PE=1 SV=1	General function prediction only	PREDICTED: zinc finger A20 and AN1 domain-containing stress-associated protein 4 [Beta vulgaris subsp. vulgaris]
FtPinG0007044900.01	--	Molecular Function: DNA binding (GO:0003677);; Molecular Function: chromatin binding (GO:0003682);; Molecular Function: sequence-specific DNA binding transcription factor activity (GO:0003700);; Cellular Component: nucleus (GO:0005634);; Biological Process: response to salicylic acid (GO:0009751);; Biological Process: response to jasmonic acid (GO:0009753);; Biological Process: glucuronoxylan met…	K09422|1.0415e-68|pvu:PHAVU_005G060000g|hypothetical protein; K09422 myb proto-oncogene protein, plant (A)	Transcription	Myb-like DNA-binding domain;; Myb-like DNA-binding domain	Myb-related protein Zm1 OS=Zea mays (Maize) PE=2 SV=1	Transcription	PREDICTED: myb-related protein Myb4-like [Populus euphratica]
FtPinG0002458200.01	--	--	--	--	Domain of unknown function (DUF4220);; Protein of unknown function, DUF594	--	Function unknown	unnamed protein product [Coffea canephora]
FtPinG0002658400.01	Transcription	Biological Process: response to cold (GO:0009409);; Biological Process: RNA metabolic process (GO:0016070);; Molecular Function: structure-specific DNA binding (GO:0043566);;	K09250|1.03928e-39|vvi:100259081|glycine-rich protein 2-like; K09250 cellular nucleic acid-binding protein (A)	Translation, ribosomal structure and biogenesis	Zinc knuckle;; 'Cold-shock' DNA-binding domain;; Zinc knuckle;; Ribonuclease B OB domain	Cold shock protein 1 GN=T19K4.150 OS=Arabidopsis thaliana (Mouse-ear cress) PE=1 SV=1	Translation, ribosomal structure and biogenesis	PREDICTED: glycine-rich protein 2-like [Vitis vinifera]
FtPinG0001112000.01	Coenzyme transport and metabolism	Molecular Function: hydrolase activity (GO:0016787);; Biological Process: single-organism metabolic process (GO:0044710);;	K11752|5.42893e-140|vvi:100246468|riboflavin biosynthesis protein PYRD, chloroplastic; K11752 diaminohydroxyphosphoribosylaminopyrimidine deaminase / 5-amino-6-(5-phosphoribosylamino)uracil reductase [EC:3.5.4.26 1.1.1.193] (A)	Nucleotide transport and metabolism	Cytidine and deoxycytidylate deaminase zinc-binding region	Inactive 5-amino-6-(5-phosphoribosylamino)uracil reductase (Precursor) GN=PYRD OS=Arabidopsis thaliana (Mouse-ear cress) PE=1 SV=1	Coenzyme transport and metabolism	PREDICTED: riboflavin biosynthesis protein PYRD, chloroplastic [Vitis vinifera]
FtPinG0003417400.01	--	Molecular Function: binding (GO:0005488);;	K09422|1.33467e-80|pxb:103937552|transcription factor MYB86-like; K09422 myb proto-oncogene protein, plant (A)	Transcription	Myb-like DNA-binding domain;; Myb-like DNA-binding domain	Transcription factor MYB86 GN=F21E10.4 OS=Arabidopsis thaliana (Mouse-ear cress) PE=2 SV=1	Transcription	PREDICTED: transcription factor MYB86-like [Pyrus x bretschneideri]
FtPinG0002462800.01	Transcription	--	K08064|2.24442e-63|vvi:100248239|nuclear transcription factor Y subunit A-1-like; K08064 nuclear transcription factor Y, alpha (A)	Transcription	CCAAT-binding transcription factor (CBF-B/NF-YA) subunit B	Nuclear transcription factor Y subunit A-1 GN=T24H18_10 OS=Arabidopsis thaliana (Mouse-ear cress) PE=2 SV=1	Transcription	PREDICTED: nuclear transcription factor Y subunit A-4-like [Beta vulgaris subsp. vulgaris]
FtPinG0005756700.01	--	--	K14572|3.15226e-15|cit:102612702|midasin-like; K14572 midasin (A)	--	--	--	Energy production and conversion	hypothetical protein CISIN_1g0000011mg, partial [Citrus sinensis]
FtPinG0000492300.01	Amino acid transport and metabolism	Molecular Function: cystathionine beta-lyase activity (GO:0004121);; Molecular Function: cystathionine gamma-lyase activity (GO:0004123);; Molecular Function: pyridoxal phosphate binding (GO:0030170);; Molecular Function: L-cystine L-cysteine-lyase (deaminating) (GO:0044540);; Biological Process: 'de novo' L-methionine biosynthetic process (GO:0071266);; Molecular Function: L-cysteine desulfhydra…	K01760|0|rcu:RCOM_1444740|cystathionine beta-lyase, putative (EC:4.4.1.1); K01760 cystathionine beta-lyase [EC:4.4.1.8] (A)	Amino acid transport and metabolism	Cys/Met metabolism PLP-dependent enzyme;; Aminotransferase class-V;; Aminotransferase class I and II	Cystathionine beta-lyase, chloroplastic (Precursor) GN=At3g57050 OS=Arabidopsis thaliana (Mouse-ear cress) PE=1 SV=1	Amino acid transport and metabolism	PREDICTED: cystathionine beta-lyase, chloroplastic isoform X2 [Beta vulgaris subsp. vulgaris]
FtPinG0005922500.01	--	Cellular Component: cell wall (GO:0005618);; Cellular Component: cytoplasm (GO:0005737);; Biological Process: L-fucose biosynthetic process (GO:0006005);; Biological Process: auxin-activated signaling pathway (GO:0009734);; Biological Process: stomatal complex morphogenesis (GO:0010103);; Biological Process: L-ascorbic acid biosynthetic process (GO:0019853);; Biological Process: cellular cation h…	--	--	Cupin;; Cupin domain	Auxin-binding protein ABP19a (Precursor) GN=ABP19A OS=Prunus persica (Peach) PE=3 SV=1	General function prediction only	PREDICTED: auxin-binding protein ABP19a-like [Malus domestica]
FtPinG0009337600.01	--	Biological Process: single-organism cellular process (GO:0044763);;	K07195|0|vvi:100259218|exocyst complex component EXO70B1; K07195 exocyst complex component 7 (A)	Intracellular trafficking, secretion, and vesicular transport	Exo70 exocyst complex subunit	Exocyst complex component EXO70B1 GN=EXO70B1 OS=Arabidopsis thaliana (Mouse-ear cress) PE=1 SV=1	Intracellular trafficking, secretion, and vesicular transport	PREDICTED: exocyst complex component EXO70B1 [Vitis vinifera]
FtPinG0004145300.01	--	Molecular Function: DNA binding (GO:0003677);; Molecular Function: sequence-specific DNA binding transcription factor activity (GO:0003700);; Cellular Component: nucleus (GO:0005634);; Biological Process: regulation of transcription, DNA-templated (GO:0006355);; Biological Process: response to salicylic acid (GO:0009751);; Biological Process: response to jasmonic acid (GO:0009753);; Biological Pr…	K09422|1.35127e-121|vvi:100246583|myb-related protein 308; K09422 myb proto-oncogene protein, plant (A)	Transcription	Myb-like DNA-binding domain;; Myb-like DNA-binding domain	Transcription factor MYB29 GN=MBK20.15 OS=Arabidopsis thaliana (Mouse-ear cress) PE=1 SV=1	Transcription	PREDICTED: myb-related protein Myb4 [Beta vulgaris subsp. vulgaris]
FtPinG0007148200.01	--	Molecular Function: DNA binding (GO:0003677);; Molecular Function: chromatin binding (GO:0003682);; Biological Process: metabolic process (GO:0008152);; Biological Process: post-embryonic development (GO:0009791);; Biological Process: cellular process (GO:0009987);; Biological Process: system development (GO:0048731);;	K09422|4.69484e-98|vvi:100233122|MYBCS1; Myb transcription factor; K09422 myb proto-oncogene protein, plant (A)	Transcription	Myb-like DNA-binding domain;; Myb-like DNA-binding domain	Transcription repressor MYB5 GN=MYB5 OS=Arabidopsis thaliana (Mouse-ear cress) PE=1 SV=1	Transcription	Myb-like protein [Fagopyrum tataricum]
FtPinG0000766700.01	Carbohydrate transport and metabolism	Molecular Function: glucokinase activity (GO:0004340);; Molecular Function: ATP binding (GO:0005524);; Biological Process: glycolytic process (GO:0006096);; Molecular Function: fructokinase activity (GO:0008865);; Cellular Component: chloroplast stroma (GO:0009570);; Biological Process: phosphorylation (GO:0016310);; Biological Process: glucose 6-phosphate metabolic process (GO:0051156);;	K00844|0|pxb:103927847|hexokinase-2, chloroplastic; K00844 hexokinase [EC:2.7.1.1] (A)	Carbohydrate transport and metabolism	Hexokinase;; Hexokinase	Hexokinase-2, chloroplastic (Precursor) GN=HXK2 OS=Nicotiana tabacum (Common tobacco) PE=2 SV=1	Carbohydrate transport and metabolism	PREDICTED: hexokinase-2, chloroplastic [Pyrus x bretschneideri]
FtPinG0005208700.01	--	--	--	--	Ferritin-like domain	Desiccation-related protein PCC13-62 (Precursor) OS=Craterostigma plantagineum (Blue gem) PE=2 SV=1	General function prediction only	hypothetical protein L484_005955 [Morus notabilis]
FtPinG0000942900.01	--	--	--	--	Nodulin-like	--	Function unknown	PREDICTED: probable transporter mch1 [Beta vulgaris subsp. vulgaris]
FtPinG0003240100.01	Signal transduction mechanisms	Molecular Function: protein tyrosine phosphatase activity (GO:0004725);; Cellular Component: chloroplast stroma (GO:0009570);; Biological Process: peptidyl-tyrosine dephosphorylation (GO:0035335);;	K01104|1.29503e-101|rcu:RCOM_0792870|low molecular weight protein-tyrosine-phosphatase, putative (EC:3.1.3.48); K01104 protein-tyrosine phosphatase [EC:3.1.3.48] (A)	Signal transduction mechanisms	Low molecular weight phosphotyrosine protein phosphatase	--	Signal transduction mechanisms	hypothetical protein JCGZ_10913 [Jatropha curcas]
FtPinG0008043100.01	--	--	--	General function prediction only	PPR repeat family;; PPR repeat;; PPR repeat;; Pentatricopeptide repeat domain;; DYW family of nucleic acid deaminases;; Tetratricopeptide repeat	Pentatricopeptide repeat-containing protein At1g08070 GN=PCMP-H12 OS=Arabidopsis thaliana (Mouse-ear cress) PE=2 SV=1	General function prediction only	PREDICTED: pentatricopeptide repeat-containing protein At1g08070 [Prunus mume]
FtPinG0008319300.01	--	Molecular Function: protein kinase activity (GO:0004672);; Molecular Function: ATP binding (GO:0005524);; Biological Process: protein phosphorylation (GO:0006468);; Cellular Component: integral component of membrane (GO:0016021);; Molecular Function: 2-alkenal reductase [NAD(P)] activity (GO:0032440);; Biological Process: oxidation-reduction process (GO:0055114);;	--	--	Protein tyrosine kinase;; Protein kinase domain;; Leucine rich repeat;; Leucine Rich repeats (2 copies);; Leucine Rich Repeat;; Leucine rich repeat N-terminal domain;; Leucine Rich repeat	Probably inactive leucine-rich repeat receptor-like protein kinase At5g06940 (Precursor) GN=At5g06940 OS=Arabidopsis thaliana (Mouse-ear cress) PE=3 SV=1	Signal transduction mechanisms	PREDICTED: LOW QUALITY PROTEIN: probably inactive leucine-rich repeat receptor-like protein kinase At5g06940 [Vitis vinifera]
FtPinG0006646200.01	--	Biological Process: phragmoplast assembly (GO:0000914);; Molecular Function: protein serine/threonine kinase activity (GO:0004674);; Molecular Function: ATP binding (GO:0005524);; Biological Process: protein phosphorylation (GO:0006468);; Molecular Function: microtubule binding (GO:0008017);; Cellular Component: plasmodesma (GO:0009506);; Biological Process: embryo development ending in seed dorm…	K17545|0|vvi:100259712|serine/threonine-protein kinase ULK4; K17545 serine/threonine-protein kinase ULK4 [EC:2.7.11.1] (A)	General function prediction only	Protein kinase domain;; Protein tyrosine kinase	Serine/threonine-protein kinase Aurora-3 GN=AUR3 OS=Arabidopsis thaliana (Mouse-ear cress) PE=2 SV=1	Signal transduction mechanisms	PREDICTED: serine/threonine-protein kinase ULK4 [Vitis vinifera]
FtPinG0008117000.01	Posttranslational modification, protein turnover, chaperones	Cellular Component: vacuolar membrane (GO:0005774);; Cellular Component: plasma membrane (GO:0005886);; Cellular Component: plasmodesma (GO:0009506);; Cellular Component: chloroplast (GO:0009507);; Molecular Function: protein histidine kinase binding (GO:0043424);;	--	Energy production and conversion	SPFH domain / Band 7 family	Hypersensitive-induced response protein 1 GN=HIR1 OS=Arabidopsis thaliana (Mouse-ear cress) PE=1 SV=1	Posttranslational modification, protein turnover, chaperones	PREDICTED: hypersensitive-induced response protein 2 [Beta vulgaris subsp. vulgaris]
FtPinG0000813100.01	--	Biological Process: MAPK cascade (GO:0000165);; Molecular Function: nucleotide binding (GO:0000166);; Molecular Function: protein serine/threonine kinase activity (GO:0004674);; Biological Process: protein phosphorylation (GO:0006468);; Biological Process: response to stress (GO:0006950);; Biological Process: post-embryonic development (GO:0009791);; Biological Process: tissue development (GO:000…	--	--	Leucine Rich repeats (2 copies);; Leucine rich repeat;; Leucine Rich Repeat;; Leucine Rich repeats (2 copies);; Leucine Rich Repeat;; Leucine rich repeat;; Leucine Rich repeats (2 copies);; Leucine rich repeat;; Leucine Rich Repeat;; Protein kinase domain;; Protein tyrosine kinase	Leucine-rich repeat receptor-like kinase protein THICK TASSEL DWARF1 (Precursor) GN=TD1 OS=Zea mays (Maize) PE=2 SV=1	Signal transduction mechanisms	receptor protein kinase, putative [Ricinus communis]
FtPinG0000762500.01	Coenzyme transport and metabolism	Biological Process: protoporphyrinogen IX biosynthetic process (GO:0006782);; Molecular Function: glutamyl-tRNA reductase activity (GO:0008883);; Cellular Component: chloroplast (GO:0009507);; Biological Process: chlorophyll biosynthetic process (GO:0015995);; Molecular Function: NADP binding (GO:0050661);; Biological Process: oxidation-reduction process (GO:0055114);;	K02492|0|vvi:100259052|glutamyl-tRNA reductase 1, chloroplastic-like; K02492 glutamyl-tRNA reductase [EC:1.2.1.70] (A)	--	Glutamyl-tRNAGlu reductase, N-terminal domain;; Shikimate / quinate 5-dehydrogenase;; Glutamyl-tRNAGlu reductase, dimerisation domain;; NADP oxidoreductase coenzyme F420-dependent;; Ornithine cyclodeaminase/mu-crystallin family;; TrkA-N domain;; NAD binding domain of 6-phosphogluconate dehydrogenase	Glutamyl-tRNA reductase 1, chloroplastic (Precursor) GN=HEMA1 OS=Cucumis sativus (Cucumber) PE=2 SV=1	Coenzyme transport and metabolism	PREDICTED: glutamyl-tRNA reductase 1, chloroplastic [Vitis vinifera]
FtPinG0000964000.01	--	Biological Process: cellular process (GO:0009987);; Molecular Function: transferase activity (GO:0016740);; Biological Process: single-organism process (GO:0044699);;	--	Transcription	Bromodomain	Transcription factor GTE4 GN=GTE4 OS=Arabidopsis thaliana (Mouse-ear cress) PE=2 SV=1	Transcription	PREDICTED: transcription factor GTE4 [Nelumbo nucifera]
FtPinG0004908000.01	General function prediction only	Molecular Function: zinc ion binding (GO:0008270);; Biological Process: response to bacterium (GO:0009617);; Biological Process: plant-type hypersensitive response (GO:0009626);; Biological Process: lignin biosynthetic process (GO:0009809);; Molecular Function: aryl-alcohol dehydrogenase (NAD+) activity (GO:0018456);; Molecular Function: cinnamyl-alcohol dehydrogenase activity (GO:0045551);; Biol…	K00083|4.09156e-22|cam:101510015|probable mannitol dehydrogenase-like; K00083 cinnamyl-alcohol dehydrogenase [EC:1.1.1.195] (A)	Secondary metabolites biosynthesis, transport and catabolism	--	Probable mannitol dehydrogenase GN=CAD OS=Fragaria ananassa (Strawberry) PE=2 SV=1	Secondary metabolites biosynthesis, transport and catabolism	PREDICTED: probable mannitol dehydrogenase-like [Cicer arietinum]
FtPinG0004660100.01	--	--	--	--	Protein of unknown function (DUF2930)	--	Function unknown	PREDICTED: uncharacterized protein LOC104898041 [Beta vulgaris subsp. vulgaris]
FtPinG0004450900.01	Carbohydrate transport and metabolism	Cellular Component: cytosol (GO:0005829);; Molecular Function: beta-glucosidase activity (GO:0008422);; Biological Process: cellulose catabolic process (GO:0030245);; Molecular Function: cation binding (GO:0043169);;	K01188|0|vvi:100241205|beta-glucosidase 42; K01188 beta-glucosidase [EC:3.2.1.21] (A)	Carbohydrate transport and metabolism	Glycosyl hydrolase family 1	Beta-glucosidase 42 GN=BGLU42 OS=Arabidopsis thaliana (Mouse-ear cress) PE=2 SV=1	Carbohydrate transport and metabolism	PREDICTED: beta-glucosidase 42 isoform X1 [Beta vulgaris subsp. vulgaris]
FtPinG0004922500.01	--	--	--	General function prediction only	--	--	General function prediction only	PREDICTED: WD repeat-containing protein 11 [Beta vulgaris subsp. vulgaris]
FtPinG0006311800.01	--	Molecular Function: sequence-specific DNA binding transcription factor activity (GO:0003700);; Biological Process: regulation of transcription, DNA-templated (GO:0006355);; Biological Process: response to zinc ion (GO:0010043);; Molecular Function: sequence-specific DNA binding (GO:0043565);;	--	--	WRKY DNA -binding domain	Probable WRKY transcription factor 72 GN=WRKY72 OS=Arabidopsis thaliana (Mouse-ear cress) PE=2 SV=1	Transcription	WRKY DNA-binding protein 72, putative [Theobroma cacao]
FtPinG0009660500.01	Amino acid transport and metabolism	Molecular Function: aminopeptidase activity (GO:0004177);; Biological Process: proteolysis (GO:0006508);; Molecular Function: metalloexopeptidase activity (GO:0008235);; Biological Process: cellular process (GO:0009987);; Molecular Function: dipeptidase activity (GO:0016805);; Molecular Function: manganese ion binding (GO:0030145);;	K01262|0|vvi:100240821|probable Xaa-Pro aminopeptidase 3; K01262 Xaa-Pro aminopeptidase [EC:3.4.11.9] (A)	Amino acid transport and metabolism	Metallopeptidase family M24;; Aminopeptidase P, N-terminal domain	--	Amino acid transport and metabolism	PREDICTED: probable Xaa-Pro aminopeptidase 3 isoform X1 [Vitis vinifera]
FtPinG0008113200.01	Inorganic ion transport and metabolism	Molecular Function: lyase activity (GO:0016829);; Molecular Function: metal ion binding (GO:0046872);;	K01674|8.58437e-103|cam:101495866|bifunctional monodehydroascorbate reductase and carbonic anhydrase nectarin-3-like; K01674 carbonic anhydrase [EC:4.2.1.1] (A)	General function prediction only	Eukaryotic-type carbonic anhydrase	Alpha carbonic anhydrase 7 (Precursor) GN=ACA7 OS=Arabidopsis thaliana (Mouse-ear cress) PE=2 SV=1	General function prediction only	PREDICTED: alpha carbonic anhydrase 7-like [Beta vulgaris subsp. vulgaris]
FtPinG0002021800.01	--	Cellular Component: vacuole (GO:0005773);;	--	--	N-terminal C2 in EEIG1 and EHBP1 proteins	--	Function unknown	ATP binding protein, putative [Ricinus communis]
FtPinG0005331900.01	--	Molecular Function: nucleotide binding (GO:0000166);; Molecular Function: protein kinase activity (GO:0004672);; Biological Process: cellular process (GO:0009987);; Cellular Component: membrane (GO:0016020);;	--	--	Protein tyrosine kinase;; Protein kinase domain;; Leucine Rich repeats (2 copies);; Leucine rich repeat;; Leucine rich repeat N-terminal domain;; Leucine Rich Repeat	Probable LRR receptor-like serine/threonine-protein kinase At1g06840 (Precursor) GN=At1g06840 OS=Arabidopsis thaliana (Mouse-ear cress) PE=2 SV=2	Signal transduction mechanisms	PREDICTED: probable LRR receptor-like serine/threonine-protein kinase At1g06840 isoform X2 [Beta vulgaris subsp. vulgaris]
FtPinG0007991300.01	--	Molecular Function: inositol hexakisphosphate binding (GO:0000822);; Biological Process: auxin-activated signaling pathway (GO:0009734);;	K14485|0|pper:PRUPE_ppa003344mg|hypothetical protein; K14485 transport inhibitor response 1 (A)	General function prediction only	F-box-like	Protein TRANSPORT INHIBITOR RESPONSE 1 GN=T20O10.80 OS=Arabidopsis thaliana (Mouse-ear cress) PE=1 SV=2	Signal transduction mechanisms	hypothetical protein JCGZ_13855 [Jatropha curcas]
FtPinG0001482300.01	Translation, ribosomal structure and biogenesis	Cellular Component: Golgi membrane (GO:0000139);; Molecular Function: nucleotide binding (GO:0000166);; Molecular Function: structural constituent of ribosome (GO:0003735);; Molecular Function: sugar:proton symporter activity (GO:0005351);; Cellular Component: ribosome (GO:0005840);; Biological Process: DNA-templated transcription, elongation (GO:0006354);; Biological Process: translation (GO:000…	K02892|2.39697e-80|csv:101221365|50S ribosomal protein L23-like; K02892 large subunit ribosomal protein L23 (A)	Translation, ribosomal structure and biogenesis	Ribosomal protein L23	--	Translation, ribosomal structure and biogenesis	PREDICTED: uncharacterized protein LOC104604135 [Nelumbo nucifera]
tartary_newGene_739	--	Molecular Function: sequence-specific DNA binding transcription factor activity (GO:0003700);; Cellular Component: nucleus (GO:0005634);; Biological Process: regulation of transcription, DNA-templated (GO:0006355);; Biological Process: anatomical structure morphogenesis (GO:0009653);; Biological Process: cellular component organization (GO:0016043);; Biological Process: stem cell maintenance (GO:…	--	--	--	Protein WUSCHEL GN=WUS OS=Petunia hybrida (Petunia) PE=2 SV=1	Transcription	PREDICTED: protein WUSCHEL-like [Brassica rapa]
FtPinG0005618900.01	--	Molecular Function: lyase activity (GO:0016829);; Molecular Function: carbohydrate binding (GO:0030246);;	K18195|0|rcu:RCOM_0482630|lyase, putative; K18195 rhamnogalacturonan endolyase [EC:4.2.2.23] (A)	--	Rhamnogalacturonate lyase family;; Polysaccharide lyase family 4, domain III;; Polysaccharide lyase family 4, domain II;; Rhamnogalacturonate lyase family;; Polysaccharide lyase family 4, domain III;; Polysaccharide lyase family 4, domain II	--	Function unknown	PREDICTED: probable rhamnogalacturonate lyase B [Beta vulgaris subsp. vulgaris]
FtPinG0008720200.01	Intracellular trafficking, secretion, and vesicular transport	Molecular Function: mRNA binding (GO:0003729);; Molecular Function: GTPase activity (GO:0003924);; Molecular Function: signal sequence binding (GO:0005048);; Molecular Function: GTP binding (GO:0005525);; Cellular Component: signal recognition particle, endoplasmic reticulum targeting (GO:0005786);; Biological Process: GTP catabolic process (GO:0006184);; Biological Process: SRP-dependent cotrans…	K03106|0|vvi:100247624|signal recognition particle 54 kDa protein, chloroplastic; K03106 signal recognition particle subunit SRP54 (A)	Intracellular trafficking, secretion, and vesicular transport	SRP54-type protein, GTPase domain;; Signal peptide binding domain;; SRP54-type protein, helical bundle domain;; CobQ/CobB/MinD/ParA nucleotide binding domain;; Zeta toxin;; Adenylylsulphate kinase;; CobW/HypB/UreG, nucleotide-binding domain	Signal recognition particle 54 kDa protein, chloroplastic (Precursor) GN=F8F6_150 OS=Arabidopsis thaliana (Mouse-ear cress) PE=1 SV=1	Intracellular trafficking, secretion, and vesicular transport	PREDICTED: signal recognition particle 54 kDa protein, chloroplastic [Eucalyptus grandis]
FtPinG0006221200.01	--	Molecular Function: O-phospho-L-serine:2-oxoglutarate aminotransferase activity (GO:0004648);; Biological Process: L-serine biosynthetic process (GO:0006564);; Molecular Function: pyridoxal phosphate binding (GO:0030170);;	K00831|0|tcc:TCM_000080|Pyridoxal phosphate (PLP)-dependent transferases superfamily protein; K00831 phosphoserine aminotransferase [EC:2.6.1.52] (A)	--	Aminotransferase class-V	Phosphoserine aminotransferase, chloroplastic (Precursor) OS=Spinacia oleracea (Spinach) PE=2 SV=1	Amino acid transport and metabolism	Pyridoxal phosphate (PLP)-dependent transferases superfamily protein [Theobroma cacao]
FtPinG0000788500.01	Inorganic ion transport and metabolism	Molecular Function: transporter activity (GO:0005215);; Biological Process: transport (GO:0006810);; Cellular Component: membrane (GO:0016020);;	K12347|0|rcu:RCOM_1154780|natural resistance-associated macrophage protein, putative; K12347 natural resistance-associated macrophage protein (A)	Inorganic ion transport and metabolism	Natural resistance-associated macrophage protein	Metal transporter Nramp3 GN=NRAMP3 OS=Arabidopsis thaliana (Mouse-ear cress) PE=2 SV=2	Inorganic ion transport and metabolism	natural resistance-associated macrophage protein, putative [Ricinus communis]
FtPinG0008211100.01	General function prediction only	Biological Process: maltose metabolic process (GO:0000023);; Molecular Function: GTP binding (GO:0005525);; Biological Process: phosphatidylglycerol biosynthetic process (GO:0006655);; Biological Process: chloroplast relocation (GO:0009902);; Biological Process: thylakoid membrane organization (GO:0010027);; Biological Process: starch biosynthetic process (GO:0019252);; Biological Process: isopen…	--	General function prediction only	50S ribosome-binding GTPase;; Dynamin family;; Ferrous iron transport protein B	Guanine nucleotide-binding protein-like NSN1 {ECO:0000305} OS=Arabidopsis thaliana (Mouse-ear cress) PE=2 SV=1	General function prediction only	PREDICTED: mitochondrial ribosome-associated GTPase 1 isoform X1 [Beta vulgaris subsp. vulgaris]
FtPinG0001218900.01	--	--	--	--	IQ calmodulin-binding motif	Protein IQ-DOMAIN 1 GN=IQD1 OS=Arabidopsis thaliana (Mouse-ear cress) PE=1 SV=1	Function unknown	PREDICTED: protein IQ-DOMAIN 1-like isoform X1 [Pyrus x bretschneideri]
FtPinG0002503800.01	Replication, recombination and repair	Molecular Function: DNA binding (GO:0003677);; Molecular Function: ATP binding (GO:0005524);; Biological Process: DNA-dependent DNA replication (GO:0006261);; Biological Process: embryo development ending in seed dormancy (GO:0009793);; Molecular Function: nucleoside-triphosphatase activity (GO:0017111);;	K10756|0|tcc:TCM_025837|ATPase family associated with various cellular activities (AAA) isoform 1; K10756 replication factor C subunit 3/5 (A)	--	Replication factor C C-terminal domain;; DNA polymerase III, delta subunit;; ATPase family associated with various cellular activities (AAA);; Sigma-54 interaction domain;; Rad17 cell cycle checkpoint protein;; Protein of unknown function (DUF815);; Holliday junction DNA helicase ruvB N-terminus	Replication factor C subunit 3 GN=At5g27740 OS=Arabidopsis thaliana (Mouse-ear cress) PE=2 SV=1	Replication, recombination and repair	PREDICTED: replication factor C subunit 3 [Populus euphratica]
FtPinG0005332700.01	--	--	--	--	Protein of unknown function (DUF581)	--	Function unknown	hypothetical protein VITISV_036896 [Vitis vinifera]
tartary_newGene_133	--	Molecular Function: nucleic acid binding (GO:0003676);; Molecular Function: zinc ion binding (GO:0008270);;	--	--	MULE transposase domain;; SWIM zinc finger	Protein FAR1-RELATED SEQUENCE 11 GN=FRS11 OS=Arabidopsis thaliana (Mouse-ear cress) PE=2 SV=1	Function unknown	PREDICTED: protein FAR1-RELATED SEQUENCE 11-like [Nelumbo nucifera]
FtPinG0000957700.01	General function prediction only	--	K10624|1.97312e-50|rcu:RCOM_1389220|retinoblastoma-binding protein, putative; K10624 E3 ubiquitin-protein ligase RBBP6 [EC:6.3.2.19] (A)	Posttranslational modification, protein turnover, chaperones	DWNN domain	--	Posttranslational modification, protein turnover, chaperones	PREDICTED: E3 ubiquitin-protein ligase RBBP6-like isoform X2 [Tarenaya hassleriana]
FtPinG0006849000.01	--	Cellular Component: intracellular part (GO:0044424);;	--	Function unknown	--	--	Function unknown	PREDICTED: uncharacterized protein LOC104907362 [Beta vulgaris subsp. vulgaris]
FtPinG0006759100.01	--	--	--	--	Domain of unknown function (DUF4220);; Salt stress response/antifungal;; Protein of unknown function, DUF594	Cysteine-rich receptor-like protein kinase 25 (Precursor) GN=CRK25 OS=Arabidopsis thaliana (Mouse-ear cress) PE=3 SV=1	Function unknown	hypothetical protein L484_026643 [Morus notabilis]
FtPinG0005721000.01	Energy production and conversion	Molecular Function: oxoglutarate dehydrogenase (succinyl-transferring) activity (GO:0004591);; Cellular Component: mitochondrion (GO:0005739);; Biological Process: tricarboxylic acid cycle (GO:0006099);; Molecular Function: zinc ion binding (GO:0008270);; Molecular Function: thiamine pyrophosphate binding (GO:0030976);; Biological Process: response to cadmium ion (GO:0046686);; Molecular Function…	K00164|0|cic:CICLE_v10018656mg|hypothetical protein; K00164 2-oxoglutarate dehydrogenase E1 component [EC:1.2.4.2] (A)	Carbohydrate transport and metabolism	Transketolase, pyrimidine binding domain;; Dehydrogenase E1 component	--	Carbohydrate transport and metabolism	hypothetical protein CICLE_v10018656mg [Citrus clementina]
FtPinG0007602400.01	--	Molecular Function: benzoate-CoA ligase activity (GO:0018858);; Biological Process: glucosinolate biosynthetic process (GO:0019761);;	--	Lipid transport and metabolism	AMP-binding enzyme;; AMP-binding enzyme C-terminal domain	Butyrate--CoA ligase AAE11, peroxisomal GN=AAE11 OS=Arabidopsis thaliana (Mouse-ear cress) PE=1 SV=1	Lipid transport and metabolism	AMP-dependent synthetase and ligase family protein [Theobroma cacao]
FtPinG0009416000.01	--	Molecular Function: Rho GDP-dissociation inhibitor activity (GO:0005094);; Cellular Component: cytoplasm (GO:0005737);;	K12462|2.42157e-94|cit:102624411|rho GDP-dissociation inhibitor 1-like; K12462 Rho GDP-dissociation inhibitor (A)	Signal transduction mechanisms	RHO protein GDP dissociation inhibitor	Rho GDP-dissociation inhibitor 1 GN=GDI1 OS=Arabidopsis thaliana (Mouse-ear cress) PE=1 SV=1	Signal transduction mechanisms	PREDICTED: rho GDP-dissociation inhibitor 1-like [Beta vulgaris subsp. vulgaris]
FtPinG0001358200.01	General function prediction only	Biological Process: tryptophan biosynthetic process (GO:0000162);; Molecular Function: tryptophan synthase activity (GO:0004834);; Cellular Component: chloroplast (GO:0009507);; Molecular Function: protein homodimerization activity (GO:0042803);; Molecular Function: L-serine hydro-lyase (adding indole, L-tryptophan-forming) activity (GO:0052684);;	K06001|0|pper:PRUPE_ppa019760mg|hypothetical protein; K06001 tryptophan synthase beta chain [EC:4.2.1.20] (A)	Amino acid transport and metabolism	Pyridoxal-phosphate dependent enzyme	Tryptophan synthase beta chain 2, chloroplastic (Precursor) GN=TSB2 OS=Arabidopsis thaliana (Mouse-ear cress) PE=2 SV=2	Amino acid transport and metabolism	hypothetical protein PRUPE_ppa019760mg, partial [Prunus persica]
FtPinG0002789400.01	--	Cellular Component: integral component of membrane (GO:0016021);;	--	--	Tetraspanin family	Tetraspanin-6 GN=TET6 OS=Arabidopsis thaliana (Mouse-ear cress) PE=2 SV=1	Function unknown	PREDICTED: tetraspanin-6 [Glycine max]
FtPinG0005521500.01	Transcription	--	K16251|0|vvi:100266900|DNA-directed RNA polymerase V subunit 1; K16251 DNA-directed RNA polymerase V subunit 1 [EC:2.7.7.6] (A)	Transcription	RNA polymerase Rpb1, domain 2;; RNA polymerase Rpb1, domain 5;; RNA polymerase Rpb1, domain 1;; RNA polymerase Rpb1, domain 3	DNA-directed RNA polymerase V subunit 1 GN=At2g40030 OS=Arabidopsis thaliana (Mouse-ear cress) PE=1 SV=1	Transcription	PREDICTED: DNA-directed RNA polymerase V subunit 1 [Beta vulgaris subsp. vulgaris]
FtPinG0001051400.01	--	Molecular Function: protein binding (GO:0005515);;	--	--	--	--	General function prediction only	PREDICTED: uncharacterized protein LOC100258796 [Vitis vinifera]
FtPinG0008295900.01	--	--	--	--	HAUS augmin-like complex subunit 6 N-terminus	--	Function unknown	PREDICTED: uncharacterized protein LOC104906668 [Beta vulgaris subsp. vulgaris]
tartary_newGene_59	--	--	--	--	Protein of unknown function (DUF677)	UPF0496 protein At1g20180 GN=At1g20180 OS=Arabidopsis thaliana (Mouse-ear cress) PE=2 SV=2	Function unknown	conserved hypothetical protein [Ricinus communis]
FtPinG0001074000.01	--	--	--	--	Arabidopsis protein of unknown function	--	Function unknown	PREDICTED: uncharacterized protein LOC104891710 [Beta vulgaris subsp. vulgaris]
FtPinG0001597900.01	--	Molecular Function: DNA binding (GO:0003677);; Molecular Function: chromatin binding (GO:0003682);; Cellular Component: nucleus (GO:0005634);; Molecular Function: zinc ion binding (GO:0008270);;	K11649|1.21034e-152|vvi:100855339|SWI/SNF complex subunit SWI3D; K11649 SWI/SNF related-matrix-associated actin-dependent regulator of chromatin subfamily C (A)	Chromatin structure and dynamics	SWIRM domain;; Zinc finger, ZZ type;; Myb-like DNA-binding domain;; Myb-like DNA-binding domain	SWI/SNF complex subunit SWI3D OS=Arabidopsis thaliana (Mouse-ear cress) PE=1 SV=3	Chromatin structure and dynamics	PREDICTED: SWI/SNF complex subunit SWI3D [Sesamum indicum]
FtPinG0003957300.01	--	Molecular Function: ATP binding (GO:0005524);; Biological Process: phenylpropanoid metabolic process (GO:0009698);; Molecular Function: 4-coumarate-CoA ligase activity (GO:0016207);; Molecular Function: Photinus-luciferin 4-monooxygenase (ATP-hydrolyzing) activity (GO:0047077);; Biological Process: oxidation-reduction process (GO:0055114);;	K01904|0|cic:CICLE_v10007733mg|hypothetical protein; K01904 4-coumarate--CoA ligase [EC:6.2.1.12] (A)	Lipid transport and metabolism	AMP-binding enzyme;; AMP-binding enzyme C-terminal domain	4-coumarate--CoA ligase 1 GN=4CL1 OS=Nicotiana tabacum (Common tobacco) PE=2 SV=1	Coenzyme transport and metabolism	PREDICTED: 4-coumarate--CoA ligase 1-like [Beta vulgaris subsp. vulgaris]
FtPinG0006313000.01	--	Cellular Component: extracellular region (GO:0005576);; Molecular Function: manganese ion binding (GO:0030145);; Molecular Function: nutrient reservoir activity (GO:0045735);; Molecular Function: oxalate oxidase activity (GO:0050162);; Biological Process: oxidation-reduction process (GO:0055114);;	--	--	Cupin;; Cupin domain	Germin-like protein subfamily 3 member 2 (Precursor) GN=At3g10080 OS=Arabidopsis thaliana (Mouse-ear cress) PE=2 SV=1	General function prediction only	PREDICTED: germin-like protein subfamily 3 member 2 [Beta vulgaris subsp. vulgaris]
FtPinG0002311500.01	--	Biological Process: metal ion transport (GO:0030001);; Molecular Function: metal ion binding (GO:0046872);;	--	Inorganic ion transport and metabolism	Heavy-metal-associated domain	--	Function unknown	Putative late blight resistance R1B-12 [Gossypium arboreum]
FtPinG0002488500.01	--	--	K10666|1.84582e-38|pxb:103954917|uncharacterized LOC103954917; K10666 E3 ubiquitin-protein ligase RNF5 [EC:6.3.2.19] (A)	Posttranslational modification, protein turnover, chaperones	--	E3 ubiquitin-protein ligase RMA2 GN=F26K10.15 OS=Arabidopsis thaliana (Mouse-ear cress) PE=1 SV=1	Posttranslational modification, protein turnover, chaperones	PREDICTED: uncharacterized protein LOC103954917 [Pyrus x bretschneideri]
FtPinG0007853900.01	Defense mechanisms	Molecular Function: ATP binding (GO:0005524);; Biological Process: ATP catabolic process (GO:0006200);; Cellular Component: integral component of membrane (GO:0016021);; Molecular Function: ATPase activity, coupled to transmembrane movement of substances (GO:0042626);; Biological Process: transmembrane transport (GO:0055085);;	K05658|0|pxb:103928466|ABC transporter B family member 15-like; K05658 ATP-binding cassette, subfamily B (MDR/TAP), member 1 [EC:3.6.3.44] (A)	Secondary metabolites biosynthesis, transport and catabolism	ABC transporter transmembrane region;; ABC transporter;; RecF/RecN/SMC N terminal domain;; AAA domain;; P-loop containing region of AAA domain;; AAA ATPase domain;; AAA domain;; Putative exonuclease SbcCD, C subunit;; Protein of unknown function, DUF258;; Zeta toxin;; Predicted ATPase of the ABC class	ABC transporter B family member 15 GN=MZF16.16 OS=Arabidopsis thaliana (Mouse-ear cress) PE=3 SV=1	Secondary metabolites biosynthesis, transport and catabolism	PREDICTED: ABC transporter B family member 15-like [Pyrus x bretschneideri]
FtPinG0005960400.01	--	Molecular Function: binding (GO:0005488);;	K09250|2.06445e-86|vvi:100251241|zinc finger protein GIS2; K09250 cellular nucleic acid-binding protein (A)	Posttranslational modification, protein turnover, chaperones	Zinc knuckle;; Zinc knuckle;; Zinc knuckle	Cold shock protein 1 GN=T19K4.150 OS=Arabidopsis thaliana (Mouse-ear cress) PE=1 SV=1	Posttranslational modification, protein turnover, chaperones	PREDICTED: zinc finger protein GIS2-like [Beta vulgaris subsp. vulgaris]
FtPinG0002665300.01	--	Cellular Component: intracellular organelle (GO:0043229);;	--	--	Formin Homology 2 Domain	Formin-like protein 6 (Precursor) GN=FH6 OS=Arabidopsis thaliana (Mouse-ear cress) PE=2 SV=1	--	PREDICTED: formin-like protein 6 [Vitis vinifera]
FtPinG0009681100.01	Transcription	Biological Process: DNA-templated transcription, initiation (GO:0006352);; Biological Process: regulation of transcription, DNA-templated (GO:0006355);; Molecular Function: zinc ion binding (GO:0008270);; Molecular Function: TBP-class protein binding (GO:0017025);;	K03124|0|tcc:TCM_000416|Plant-specific TFIIB-related protein; K03124 transcription initiation factor TFIIB (A)	Transcription	Transcription factor TFIIB repeat	Transcription initiation factor IIB OS=Oryza sativa subsp. japonica (Rice) PE=1 SV=1	Transcription	Plant-specific TFIIB-related protein [Theobroma cacao]
FtPinG0002072400.01	Posttranslational modification, protein turnover, chaperones	Cellular Component: intracellular (GO:0005622);; Biological Process: ubiquitin-dependent protein catabolic process (GO:0006511);; Biological Process: protein ubiquitination (GO:0016567);;	K08770|0|sly:101256039|polyubiquitin; K08770 ubiquitin C (A)	--	Ubiquitin family;; Ubiquitin-2 like Rad60 SUMO-like;; Ubiquitin-like domain;; Telomere stability and silencing;; DUF2407 ubiquitin-like domain;; Ubiquitin-2 like Rad60 SUMO-like;; Protein of unknown function (DUF2870);; FlgD Ig-like domain;; GLUT4 regulating protein TUG	NEDD8-like protein RUB2 (Precursor) GN=T20F21.24 OS=Arabidopsis thaliana (Mouse-ear cress) PE=1 SV=3	Posttranslational modification, protein turnover, chaperones	Multidrug resistance protein ABC transporter family [Medicago truncatula]
FtPinG0006543700.01	--	--	--	--	--	--	Posttranslational modification, protein turnover, chaperones	PREDICTED: auxilin-like protein 1 [Pyrus x bretschneideri]
FtPinG0000601200.01	Cytoskeleton	Molecular Function: calcium ion binding (GO:0005509);;	--	Cytoskeleton	Calponin homology (CH) domain;; CAMSAP CH domain	Fimbrin-5 {ECO:0000305} OS=Arabidopsis thaliana (Mouse-ear cress) PE=1 SV=1	Cytoskeleton	PREDICTED: fimbrin-5 [Beta vulgaris subsp. vulgaris]
FtPinG0008162900.01	Coenzyme transport and metabolism	Cellular Component: mitochondrion (GO:0005739);; Cellular Component: cytosol (GO:0005829);; Molecular Function: transaminase activity (GO:0008483);; Molecular Function: 8-amino-7-oxononanoate synthase activity (GO:0008710);; Biological Process: biotin biosynthetic process (GO:0009102);; Molecular Function: pyridoxal phosphate binding (GO:0030170);;	K00652|0|vvi:100268118|2-amino-3-ketobutyrate coenzyme A ligase, mitochondrial; K00652 8-amino-7-oxononanoate synthase [EC:2.3.1.47] (A)	Amino acid transport and metabolism	Aminotransferase class I and II	Long chain base biosynthesis protein 2b OS=Oryza sativa subsp. japonica (Rice) PE=2 SV=1	Amino acid transport and metabolism	PREDICTED: 2-amino-3-ketobutyrate coenzyme A ligase, mitochondrial-like [Beta vulgaris subsp. vulgaris]
FtPinG0008626900.01	General function prediction only	--	--	General function prediction only	TPR repeat;; Tetratricopeptide repeat;; Tetratricopeptide repeat;; Tetratricopeptide repeat;; Tetratricopeptide repeat;; Tetratricopeptide repeat;; Tetratricopeptide repeat;; Tetratricopeptide repeat;; Tetratricopeptide repeat;; Tetratricopeptide repeat;; Thioredoxin;; Anaphase-promoting complex, cyclosome, subunit 3;; Tetratricopeptide repeat;; Tetratricopeptide repeat	TPR repeat-containing thioredoxin TTL1 GN=TTL1 OS=Arabidopsis thaliana (Mouse-ear cress) PE=1 SV=1	Posttranslational modification, protein turnover, chaperones	Tetratricopetide-repeat thioredoxin-like 1 isoform 1 [Theobroma cacao]
FtPinG0007150500.01	--	Cellular Component: mitochondrion (GO:0005739);; Biological Process: response to oxidative stress (GO:0006979);;	--	Function unknown	Ribosome associated membrane protein RAMP4	--	Function unknown	PREDICTED: stress-associated endoplasmic reticulum protein 2-like [Phoenix dactylifera]
FtPinG0008435400.01	--	Cellular Component: anchored component of membrane (GO:0031225);; Cellular Component: plasma membrane part (GO:0044459);; Biological Process: single-organism cellular process (GO:0044763);;	--	--	Fasciclin domain	Fasciclin-like arabinogalactan protein 4 (Precursor) GN=F12A12.70 OS=Arabidopsis thaliana (Mouse-ear cress) PE=1 SV=1	General function prediction only	PREDICTED: fasciclin-like arabinogalactan protein 4 [Beta vulgaris subsp. vulgaris]
FtPinG0005356100.01	Cytoskeleton	--	K10406|0|vvi:100256435|uncharacterized LOC100256435; K10406 kinesin family member C2/C3 (A)	Cytoskeleton	Kinesin motor domain	Kinesin KP1 GN=KP1 OS=Arabidopsis thaliana (Mouse-ear cress) PE=1 SV=2	Cytoskeleton	PREDICTED: kinesin-1 [Beta vulgaris subsp. vulgaris]
FtPinG0004706100.01	Replication, recombination and repair	Molecular Function: nucleic acid binding (GO:0003676);; Cellular Component: cell wall (GO:0005618);; Cellular Component: nuclear envelope (GO:0005635);; Cellular Component: endoplasmic reticulum (GO:0005783);; Cellular Component: cytosol (GO:0005829);; Cellular Component: plasma membrane (GO:0005886);; Biological Process: response to stress (GO:0006950);; Biological Process: protein secretion (GO…	K15979|0|vvi:100244222|staphylococcal nuclease domain-containing protein 1; K15979 staphylococcal nuclease domain-containing protein 1 (A)	Transcription	Staphylococcal nuclease homologue;; Tudor domain	--	Transcription	PREDICTED: staphylococcal nuclease domain-containing protein 1 [Vitis vinifera]
FtPinG0002892500.01	Replication, recombination and repair	Molecular Function: nucleotide binding (GO:0000166);; Molecular Function: helicase activity (GO:0004386);;	K12818|0|vvi:100262984|putative ATP-dependent RNA helicase DHX33; K12818 ATP-dependent RNA helicase DHX8/PRP22 [EC:3.6.4.13] (A)	RNA processing and modification	Oligonucleotide/oligosaccharide-binding (OB)-fold;; Helicase associated domain (HA2);; Helicase conserved C-terminal domain;; Type II/IV secretion system protein;; DEAD/DEAH box helicase	Probable pre-mRNA-splicing factor ATP-dependent RNA helicase GN=At3g26560 OS=Arabidopsis thaliana (Mouse-ear cress) PE=1 SV=2	RNA processing and modification	PREDICTED: putative ATP-dependent RNA helicase DHX33 [Beta vulgaris subsp. vulgaris]
FtPinG0006736900.01	Secondary metabolites biosynthesis, transport and catabolism	Molecular Function: binding (GO:0005488);; Molecular Function: oxidoreductase activity (GO:0016491);;	--	--	Cytochrome P450	Cytochrome P450 94A1 GN=CYP94A1 OS=Vicia sativa (Spring vetch) PE=2 SV=2	Secondary metabolites biosynthesis, transport and catabolism	Cytochrome P450 94A1 [Morus notabilis]
FtPinG0003536100.01	Cell wall/membrane/envelope biogenesis	Molecular Function: dolichyl-phosphate beta-D-mannosyltransferase activity (GO:0004582);; Molecular Function: elongation factor-2 kinase activity (GO:0004686);; Cellular Component: endoplasmic reticulum (GO:0005783);; Cellular Component: plasma membrane (GO:0005886);; Biological Process: protein glycosylation (GO:0006486);; Biological Process: cellulose biosynthetic process (GO:0030244);; Cellula…	K00721|5.6107e-158|tcc:TCM_034383|Nucleotide-diphospho-sugar transferases superfamily protein; K00721 dolichol-phosphate mannosyltransferase [EC:2.4.1.83] (A)	General function prediction only	Glycosyl transferase family 2;; Glycosyltransferase like family 2;; Glycosyltransferase like family 2;; Glycosyl transferase family 21	--	General function prediction only	Nucleotide-diphospho-sugar transferases superfamily protein [Theobroma cacao]
FtPinG0009667400.01	--	--	K17637|0|tcc:TCM_035548|Exocyst complex component sec5 isoform 1; K17637 exocyst complex component 2 (A)	Intracellular trafficking, secretion, and vesicular transport	Exocyst complex component Sec5;; Vps51/Vps67	Exocyst complex component SEC5A GN=SEC5A OS=Arabidopsis thaliana (Mouse-ear cress) PE=1 SV=1	Intracellular trafficking, secretion, and vesicular transport	Exocyst complex component sec5 isoform 1 [Theobroma cacao]
FtPinG0009510100.01	--	--	--	General function prediction only	--	Uncharacterized protein At2g02148 GN=At2g02148 OS=Arabidopsis thaliana (Mouse-ear cress) PE=2 SV=1	General function prediction only	PREDICTED: uncharacterized protein At2g02148 isoform X1 [Nelumbo nucifera]
FtPinG0003406500.01	--	Molecular Function: inositol-1,4,5-trisphosphate 3-kinase activity (GO:0008440);; Biological Process: phosphorylation (GO:0016310);;	K00915|1.12751e-113|pop:POPTR_0015s12100g|POPTRDRAFT_253088; hypothetical protein; K00915 1D-myo-Inositol-tetrakisphosphate 5-kinase / inositol-polyphosphate multikinase [EC:2.7.1.140 2.7.1.151] (A)	--	Inositol polyphosphate kinase	Inositol polyphosphate multikinase beta OS=Arabidopsis thaliana (Mouse-ear cress) PE=1 SV=1	--	PREDICTED: inositol polyphosphate multikinase beta-like [Beta vulgaris subsp. vulgaris]
FtPinG0003308200.01	--	Molecular Function: inositol hexakisphosphate binding (GO:0000822);; Biological Process: auxin-activated signaling pathway (GO:0009734);;	K14485|0|pmum:103333864|protein TRANSPORT INHIBITOR RESPONSE 1; K14485 transport inhibitor response 1 (A)	General function prediction only	Leucine Rich repeats (2 copies)	Protein TRANSPORT INHIBITOR RESPONSE 1 GN=T20O10.80 OS=Arabidopsis thaliana (Mouse-ear cress) PE=1 SV=2	Signal transduction mechanisms	Protein TRANSPORT INHIBITOR RESPONSE 1 [Morus notabilis]
FtPinG0000976500.01	--	--	K11367|0|tcc:TCM_040842|Chromatin remodeling complex subunit isoform 1; K11367 chromodomain-helicase-DNA-binding protein 1 [EC:3.6.4.12] (A)	Transcription	SNF2 family N-terminal domain;; Chromo (CHRromatin Organisation MOdifier) domain;; Domain of unknown function (DUF4208);; Helicase conserved C-terminal domain;; DEAD/DEAH box helicase	Protein CHROMATIN REMODELING 5 {ECO:0000303|PubMed:16547115} OS=Arabidopsis thaliana (Mouse-ear cress) PE=3 SV=1	Transcription	PREDICTED: protein CHROMATIN REMODELING 5 [Beta vulgaris subsp. vulgaris]
FtPinG0004197700.01	--	--	K10798|0|pop:POPTR_0014s12290g|Poly [ADP-ribose] polymerase family protein; K10798 poly [ADP-ribose] polymerase [EC:2.4.2.30] (A)	--	Poly(ADP-ribose) polymerase catalytic domain;; Poly(ADP-ribose) polymerase, regulatory domain;; WGR domain;; SAP domain	Poly [ADP-ribose] polymerase 2 GN=T14P8.19 OS=Arabidopsis thaliana (Mouse-ear cress) PE=2 SV=1	Replication, recombination and repair	PREDICTED: poly [ADP-ribose] polymerase 2-A isoform X2 [Beta vulgaris subsp. vulgaris]
FtPinG0001788500.01	--	--	--	General function prediction only	GYF domain	--	General function prediction only	PREDICTED: uncharacterized protein LOC104897519 isoform X1 [Beta vulgaris subsp. vulgaris]
FtPinG0007306400.01	--	--	--	--	--	Disease resistance protein RGA2 GN=RGA2 OS=Solanum bulbocastanum (Wild potato) PE=1 SV=1	Signal transduction mechanisms	hypothetical protein POPTR_0005s14950g [Populus trichocarpa]
FtPinG0004195200.01	--	Cellular Component: nuclear pore (GO:0005643);; Cellular Component: chloroplast (GO:0009507);;	K14310|0|cit:102626983|nuclear pore complex protein Nup205-like; K14310 nuclear pore complex protein Nup205 (A)	Function unknown	Protein of unknown function (DUF3414)	Nuclear pore complex protein NUP205 {ECO:0000303|PubMed:21189294} OS=Arabidopsis thaliana (Mouse-ear cress) PE=1 SV=1	Function unknown	PREDICTED: nuclear pore complex protein NUP205 isoform X2 [Vitis vinifera]
FtPinG0006670700.01	--	Biological Process: regulation of transcription, DNA-templated (GO:0006355);; Biological Process: pollen development (GO:0009555);; Biological Process: anatomical structure morphogenesis (GO:0009653);; Biological Process: reproductive process (GO:0022414);; Biological Process: single-organism developmental process (GO:0044767);; Molecular Function: metal ion binding (GO:0046872);;	--	General function prediction only	PHD-finger	PHD finger protein MALE STERILITY 1 GN=MS1 OS=Arabidopsis thaliana (Mouse-ear cress) PE=1 SV=1	General function prediction only	PREDICTED: PHD finger protein MALE STERILITY 1 [Beta vulgaris subsp. vulgaris]
FtPinG0001033800.01	--	Molecular Function: DNA binding (GO:0003677);; Molecular Function: sequence-specific DNA binding transcription factor activity (GO:0003700);; Cellular Component: nucleus (GO:0005634);; Biological Process: regulation of transcription, DNA-templated (GO:0006355);; Biological Process: response to auxin (GO:0009733);; Biological Process: cell growth (GO:0016049);; Molecular Function: protein dimeriza…	--	--	Helix-loop-helix DNA-binding domain	Transcription factor bHLH85 GN=F17I5.70 OS=Arabidopsis thaliana (Mouse-ear cress) PE=2 SV=1	Transcription	PREDICTED: transcription factor bHLH85 [Camelina sativa]
FtPinG0007565500.01	General function prediction only	Molecular Function: metalloendopeptidase activity (GO:0004222);; Cellular Component: cell wall (GO:0005618);; Cellular Component: nucleolus (GO:0005730);; Cellular Component: mitochondrial outer membrane (GO:0005741);; Cellular Component: mitochondrial respiratory chain complex III (GO:0005750);; Cellular Component: mitochondrial intermembrane space (GO:0005758);; Cellular Component: mitochondria…	K17732|0|vvi:100259477|probable mitochondrial-processing peptidase subunit beta; K17732 mitochondrial-processing peptidase subunit beta [EC:3.4.24.64] (A)	Posttranslational modification, protein turnover, chaperones	Insulinase (Peptidase family M16);; Peptidase M16 inactive domain	Probable mitochondrial-processing peptidase subunit beta (Precursor) GN=At3g02090 OS=Arabidopsis thaliana (Mouse-ear cress) PE=2 SV=2	Posttranslational modification, protein turnover, chaperones	hypothetical protein VITISV_006460 [Vitis vinifera]
FtPinG0007921300.01	--	Molecular Function: NADH dehydrogenase (ubiquinone) activity (GO:0008137);; Biological Process: ATP synthesis coupled electron transport (GO:0042773);;	--	--	--	--	--	hypothetical protein MTR_1g005250 [Medicago truncatula]
FtPinG0007493900.01	Defense mechanisms	Molecular Function: nucleotide binding (GO:0000166);; Biological Process: transport (GO:0006810);; Biological Process: cellular process (GO:0009987);; Molecular Function: oxidoreductase activity (GO:0016491);; Molecular Function: ATPase activity (GO:0016887);; Biological Process: single-organism metabolic process (GO:0044710);;	--	Secondary metabolites biosynthesis, transport and catabolism	ABC transporter transmembrane region	ABC transporter C family member 10 GN=F17J16.190 OS=Arabidopsis thaliana (Mouse-ear cress) PE=2 SV=2	Secondary metabolites biosynthesis, transport and catabolism	hypothetical protein JCGZ_26018 [Jatropha curcas]
FtPinG0006302200.01	--	Biological Process: metabolic process (GO:0008152);; Molecular Function: peptidase inhibitor activity (GO:0030414);;	--	--	Cystatin domain	Cysteine proteinase inhibitor OS=Vigna unguiculata (Cowpea) PE=3 SV=1	General function prediction only	hypothetical protein POPTR_0009s02740g [Populus trichocarpa]
FtPinG0004490100.01	Cell wall/membrane/envelope biogenesis	Biological Process: sucrose metabolic process (GO:0005985);; Biological Process: biosynthetic process (GO:0009058);; Molecular Function: sucrose synthase activity (GO:0016157);;	K00695|0|pmum:103327363|sucrose synthase 7-like; K00695 sucrose synthase [EC:2.4.1.13] (A)	Cell wall/membrane/envelope biogenesis	Sucrose synthase;; Glycosyl transferases group 1;; Sucrose synthase;; Ring finger domain;; Zinc finger, C3HC4 type (RING finger);; Zinc finger, C3HC4 type (RING finger)	Sucrose synthase 6 GN=SUS6 OS=Arabidopsis thaliana (Mouse-ear cress) PE=1 SV=1	Cell wall/membrane/envelope biogenesis	PREDICTED: sucrose synthase 5 isoform X2 [Beta vulgaris subsp. vulgaris]
FtPinG0000240100.01	--	--	--	--	No apical meristem (NAM) protein	NAC domain-containing protein 21/22 OS=Arabidopsis thaliana (Mouse-ear cress) PE=1 SV=2	Transcription	NAC domain protein [Medicago truncatula]
FtPinG0002225100.01	--	--	K13103|0|vvi:100251031|septin and tuftelin-interacting protein 1 homolog 1; K13103 tuftelin-interacting protein 11 (A)	RNA processing and modification	GC-rich sequence DNA-binding factor-like protein;; Tuftelin interacting protein N terminal;; G-patch domain;; DExH-box splicing factor binding site	Septin and tuftelin-interacting protein 1 homolog 1 GN=STIPL1 OS=Arabidopsis thaliana (Mouse-ear cress) PE=2 SV=1	RNA processing and modification	PREDICTED: septin and tuftelin-interacting protein 1 homolog 1 [Vitis vinifera]
FtPinG0004653600.01	--	--	K13140|0|pxb:103936836|integrator complex subunit 3-like; K13140 integrator complex subunit 3 (A)	Function unknown	Conserved protein (DUF2356)	--	Function unknown	PREDICTED: integrator complex subunit 3 homolog [Beta vulgaris subsp. vulgaris]
FtPinG0006751300.01	Lipid transport and metabolism	--	--	--	Biotin-requiring enzyme	--	General function prediction only	PREDICTED: biotin carboxyl carrier protein of acetyl-CoA carboxylase 1, chloroplastic isoform X2 [Glycine max]
FtPinG0009767800.01	--	--	K10635|8.91648e-144|pper:PRUPE_ppa002107mg|hypothetical protein; K10635 E3 ubiquitin-protein ligase Arkadia [EC:6.3.2.19] (A)	Posttranslational modification, protein turnover, chaperones	Ring finger domain;; RING-H2 zinc finger;; Zinc finger, C3HC4 type (RING finger);; Zinc finger, C3HC4 type (RING finger);; Zinc finger, C3HC4 type (RING finger)	E3 ubiquitin-protein ligase MBR2 GN=MBR2 OS=Arabidopsis thaliana (Mouse-ear cress) PE=1 SV=1	Posttranslational modification, protein turnover, chaperones	PREDICTED: E3 ubiquitin-protein ligase MBR2-like [Beta vulgaris subsp. vulgaris]
FtPinG0003858300.01	--	--	--	--	Tetratricopeptide repeat;; Tetratricopeptide repeat;; Tetratricopeptide repeat;; Tetratricopeptide repeat	--	Function unknown	PREDICTED: uncharacterized protein LOC104887309 [Beta vulgaris subsp. vulgaris]
FtPinG0004749000.01	--	--	--	--	Leucine Rich Repeat;; Leucine rich repeat;; Leucine Rich repeats (2 copies);; Leucine Rich repeat;; Leucine rich repeat	Polygalacturonase inhibitor 1 (Precursor) GN=PGIP1 OS=Arabidopsis thaliana (Mouse-ear cress) PE=2 SV=1	General function prediction only	PREDICTED: polygalacturonase inhibitor-like [Nicotiana sylvestris]
FtPinG0008486100.01	--	Molecular Function: methyltransferase activity (GO:0008168);; Biological Process: methylation (GO:0032259);;	--	--	Putative S-adenosyl-L-methionine-dependent methyltransferase;; Putative S-adenosyl-L-methionine-dependent methyltransferase	Probable methyltransferase PMT23 GN=At2g40280 OS=Arabidopsis thaliana (Mouse-ear cress) PE=2 SV=2	General function prediction only	hypothetical protein Csa_5G211570 [Cucumis sativus]
FtPinG0002165000.01	--	Biological Process: fatty acid biosynthetic process (GO:0006633);; Cellular Component: chloroplast (GO:0009507);; Molecular Function: acyl-[acyl-carrier-protein] desaturase activity (GO:0045300);; Molecular Function: transition metal ion binding (GO:0046914);; Biological Process: oxidation-reduction process (GO:0055114);;	K03921|4.27549e-167|cmo:103485738|acyl-[acyl-carrier-protein] desaturase 6, chloroplastic; K03921 acyl-[acyl-carrier-protein] desaturase [EC:1.14.19.2] (A)	--	Fatty acid desaturase	Acyl-[acyl-carrier-protein] desaturase 6, chloroplastic (Precursor) GN=S-ACP-DES6 OS=Arabidopsis thaliana (Mouse-ear cress) PE=2 SV=2	Lipid transport and metabolism	PREDICTED: LOW QUALITY PROTEIN: acyl-[acyl-carrier-protein] desaturase 6, chloroplastic-like [Cucumis sativus]
FtPinG0005656700.01	Energy production and conversion	Molecular Function: FMN binding (GO:0010181);; Molecular Function: oxidoreductase activity (GO:0016491);; Biological Process: oxidation-reduction process (GO:0055114);;	K05894|2.22137e-158|vvi:100244746|putative 12-oxophytodienoate reductase 11; K05894 12-oxophytodienoic acid reductase [EC:1.3.1.42] (A)	--	NADH:flavin oxidoreductase / NADH oxidase family;; NADH:flavin oxidoreductase / NADH oxidase family	12-oxophytodienoate reductase 2 GN=OPR2 OS=Arabidopsis thaliana (Mouse-ear cress) PE=1 SV=2	Energy production and conversion	PREDICTED: putative 12-oxophytodienoate reductase 11 [Vitis vinifera]
FtPinG0005745000.01	--	Molecular Function: binding (GO:0005488);;	K16277|8.28055e-42|aly:ARALYDRAFT_902047|zinc finger family protein; K16277 E3 ubiquitin-protein ligase DRIP [EC:6.3.2.19] (A)	Function unknown	Zinc finger, C3HC4 type (RING finger);; Zinc finger, C3HC4 type (RING finger);; Ring finger domain	E3 ubiquitin protein ligase DRIP1 GN=DRIP1 OS=Arabidopsis thaliana (Mouse-ear cress) PE=1 SV=2	Posttranslational modification, protein turnover, chaperones	PREDICTED: E3 ubiquitin protein ligase DRIP2-like isoform X1 [Eucalyptus grandis]
FtPinG0006714900.01	--	Molecular Function: lyase activity (GO:0016829);;	K15086|7.05914e-139|vvi:100267150|	--	Terpene synthase family, metal binding domain;; Terpene synthase, N-terminal domain	(3S,6E)-nerolidol synthase 1 OS=Fragaria ananassa (Strawberry) PE=1 SV=1	General function prediction only	(3S)-linalool/(E)-nerolidol synthase [Vitis vinifera]
FtPinG0007580600.01	--	Molecular Function: magnesium ion transmembrane transporter activity (GO:0015095);; Biological Process: magnesium ion transport (GO:0015693);; Cellular Component: membrane (GO:0016020);; Biological Process: transmembrane transport (GO:0055085);;	K16075|0|vvi:100244262|magnesium transporter MRS2-I; K16075 magnesium transporter (A)	Inorganic ion transport and metabolism	CorA-like Mg2+ transporter protein	Magnesium transporter MRS2-2 GN=MUB3.8 OS=Arabidopsis thaliana (Mouse-ear cress) PE=2 SV=1	Inorganic ion transport and metabolism	PREDICTED: magnesium transporter MRS2-I isoform X1 [Vitis vinifera]
FtPinG0009279400.01	--	Biological Process: regulation of cellular metabolic process (GO:0031323);; Biological Process: single-organism cellular process (GO:0044763);; Biological Process: system development (GO:0048731);; Biological Process: response to stimulus (GO:0050896);;	--	--	TCP family transcription factor	Transcription factor TCP4 GN=K15M2.17 OS=Arabidopsis thaliana (Mouse-ear cress) PE=2 SV=1	Transcription	PREDICTED: transcription factor TCP4-like [Sesamum indicum]
FtPinG0003989200.01	--	Biological Process: transcription, DNA-templated (GO:0006351);;	K09284|2.4586e-115|csv:101226008|ethylene-responsive transcription factor RAP2-7-like; K09284 AP2-like factor, euAP2 lineage (A)	--	AP2 domain	Floral homeotic protein APETALA 2 GN=AP2 OS=Arabidopsis thaliana (Mouse-ear cress) PE=1 SV=1	Transcription	PREDICTED: ethylene-responsive transcription factor RAP2-7-like [Cucumis sativus]
FtPinG0005373000.01	General function prediction only	Molecular Function: phospholipase activity (GO:0004620);; Biological Process: lipid metabolic process (GO:0006629);; Biological Process: response to fungus (GO:0009620);; Biological Process: jasmonic acid biosynthetic process (GO:0009695);; Biological Process: vegetative to reproductive phase transition of meristem (GO:0010228);; Biological Process: protein desumoylation (GO:0016926);; Molecular …	--	Lipid transport and metabolism	Patatin-like phospholipase;; Leucine Rich repeats (2 copies);; HEAT repeats;; Armadillo/beta-catenin-like repeat;; HEAT-like repeat;; Leucine rich repeat;; HEAT repeat;; Leucine Rich Repeat	Phospholipase A I GN=PLA1 OS=Arabidopsis thaliana (Mouse-ear cress) PE=2 SV=1	Lipid transport and metabolism	PREDICTED: phospholipase A I isoform X1 [Beta vulgaris subsp. vulgaris]
FtPinG0008108900.01	--	--	K09422|1.22168e-108|vvi:100246221|transcription factor GAMYB; K09422 myb proto-oncogene protein, plant (A)	Transcription	Myb-like DNA-binding domain;; Myb-like DNA-binding domain	Transcription factor GAMYB GN=GAM1 OS=Oryza sativa subsp. indica (Rice) PE=2 SV=1	Transcription	PREDICTED: transcription factor GAMYB-like [Beta vulgaris subsp. vulgaris]
FtPinG0005636200.01	General function prediction only	Biological Process: cell redox homeostasis (GO:0045454);;	--	General function prediction only	TPR repeat;; Tetratricopeptide repeat;; Tetratricopeptide repeat;; Tetratricopeptide repeat;; Tetratricopeptide repeat;; Tetratricopeptide repeat;; Tetratricopeptide repeat;; Tetratricopeptide repeat;; Thioredoxin;; Tetratricopeptide repeat;; Anaphase-promoting complex, cyclosome, subunit 3;; Tetratricopeptide repeat;; Tetratricopeptide repeat	TPR repeat-containing thioredoxin TTL1 GN=TTL1 OS=Arabidopsis thaliana (Mouse-ear cress) PE=1 SV=1	Posttranslational modification, protein turnover, chaperones	Tetratricopetide-repeat thioredoxin-like 1 isoform 1 [Theobroma cacao]
FtPinG0004908600.01	Cytoskeleton	Molecular Function: binding (GO:0005488);;	K10400|0|cit:102608855|phragmoplast orienting kinesin 1-like; K10400 kinesin family member 15 (A)	--	Kinesin motor domain	Phragmoplast orienting kinesin-1 GN=POK1 OS=Arabidopsis thaliana (Mouse-ear cress) PE=1 SV=1	Cytoskeleton	PREDICTED: phragmoplast orienting kinesin 1-like [Citrus sinensis]
FtPinG0001807700.01	Posttranslational modification, protein turnover, chaperones	--	--	--	Domain of unknown function (DUF3444);; DnaJ domain	Chaperone protein dnaJ 49 OS=Arabidopsis thaliana (Mouse-ear cress) PE=2 SV=2	Posttranslational modification, protein turnover, chaperones	PREDICTED: uncharacterized protein LOC104902988 [Beta vulgaris subsp. vulgaris]
FtPinG0009686300.01	Defense mechanisms	Molecular Function: ATP binding (GO:0005524);; Biological Process: ATP catabolic process (GO:0006200);; Biological Process: transport (GO:0006810);; Molecular Function: organic phosphonate transmembrane-transporting ATPase activity (GO:0015416);; Cellular Component: integral component of membrane (GO:0016021);;	--	Secondary metabolites biosynthesis, transport and catabolism	ABC-2 type transporter;; ABC transporter;; Plant PDR ABC transporter associated;; ABC-transporter extracellular N-terminal;; AAA domain;; AAA domain;; ATPase family associated with various cellular activities (AAA)	Pleiotropic drug resistance protein 1 GN=PDR1 OS=Nicotiana tabacum (Common tobacco) PE=2 SV=1	Secondary metabolites biosynthesis, transport and catabolism	PREDICTED: pleiotropic drug resistance protein 1 [Beta vulgaris subsp. vulgaris]
FtPinG0007994300.01	General function prediction only	--	--	Function unknown	WD domain, G-beta repeat	Autophagy-related protein 18a GN=ATG18A OS=Arabidopsis thaliana (Mouse-ear cress) PE=1 SV=1	General function prediction only	PREDICTED: autophagy-related protein 18a [Beta vulgaris subsp. vulgaris]
FtPinG0004288100.01	RNA processing and modification	--	K10661|0|cit:102617124|probable E3 ubiquitin ligase SUD1-like; K10661 E3 ubiquitin-protein ligase MARCH6 [EC:6.3.2.19] (A)	RNA processing and modification	RING-variant domain	Probable E3 ubiquitin ligase SUD1 GN=F28A23.140 OS=Arabidopsis thaliana (Mouse-ear cress) PE=1 SV=1	RNA processing and modification	PREDICTED: probable E3 ubiquitin ligase SUD1-like isoform X2 [Glycine max]
FtPinG0001377200.01	--	Molecular Function: alpha-L-fucosidase activity (GO:0004560);; Biological Process: metabolic process (GO:0008152);;	K15923|0|pxb:103928605|alpha-L-fucosidase 2; K15923 alpha-L-fucosidase 2 [EC:3.2.1.51] (A)	--	Glycosyl hydrolase family 65, N-terminal domain	Alpha-L-fucosidase 2 (Precursor) GN=F10M10.30 OS=Arabidopsis thaliana (Mouse-ear cress) PE=1 SV=1	General function prediction only	PREDICTED: alpha-L-fucosidase 2 [Pyrus x bretschneideri]
FtPinG0002060400.01	--	Molecular Function: sugar:proton symporter activity (GO:0005351);; Cellular Component: integral component of membrane (GO:0016021);; Biological Process: carbohydrate transmembrane transport (GO:0034219);;	--	General function prediction only	Sugar (and other) transporter;; Major Facilitator Superfamily	Sugar transport protein 5 GN=STP5 OS=Arabidopsis thaliana (Mouse-ear cress) PE=2 SV=1	General function prediction only	unnamed protein product [Vitis vinifera]
FtPinG0001092400.01	General function prediction only	Molecular Function: oxidoreductase activity (GO:0016491);; Molecular Function: metal ion binding (GO:0046872);;	--	General function prediction only	DHHC palmitoyltransferase	Protein S-acyltransferase 18 GN=PAT18 OS=Arabidopsis thaliana (Mouse-ear cress) PE=2 SV=2	General function prediction only	hypothetical protein PRUPE_ppa004525mg [Prunus persica]
FtPinG0004506200.01	Coenzyme transport and metabolism	Molecular Function: oxygen-dependent protoporphyrinogen oxidase activity (GO:0004729);; Cellular Component: mitochondrial inner membrane (GO:0005743);; Biological Process: heme biosynthetic process (GO:0006783);; Cellular Component: chloroplast inner membrane (GO:0009706);; Biological Process: chlorophyll biosynthetic process (GO:0015995);;	K00231|1.70297e-99|obr:102717797|protoporphyrinogen oxidase, chloroplastic/mitochondrial-like; K00231 oxygen-dependent protoporphyrinogen oxidase [EC:1.3.3.4] (A)	Coenzyme transport and metabolism	--	Protoporphyrinogen oxidase, chloroplastic/mitochondrial (Precursor) GN=POX2 OS=Spinacia oleracea (Spinach) PE=1 SV=1	Coenzyme transport and metabolism	RecName: Full=Protoporphyrinogen oxidase, chloroplastic/mitochondrial; Short=Protox II; AltName: Full=SO-POX2; Flags: Precursor [Spinacia oleracea]
FtPinG0006916800.01	Carbohydrate transport and metabolism	Molecular Function: hydrolase activity, hydrolyzing O-glycosyl compounds (GO:0004553);; Biological Process: metabolic process (GO:0008152);;	K01188|0|rcu:RCOM_0827440|beta-glucosidase, putative (EC:3.2.1.21); K01188 beta-glucosidase [EC:3.2.1.21] (A)	Carbohydrate transport and metabolism	Glycosyl hydrolase family 1	Beta-glucosidase 17 (Precursor) GN=BGLU17 OS=Arabidopsis thaliana (Mouse-ear cress) PE=2 SV=1	Carbohydrate transport and metabolism	PREDICTED: beta-glucosidase 12-like [Nelumbo nucifera]
tartary_newGene_2072	--	Molecular Function: nucleotide binding (GO:0000166);; Molecular Function: helicase activity (GO:0004386);;	K11594|2.2166e-11|mtr:MTR_3g083690|DEAD-box ATP-dependent RNA helicase; K11594 ATP-dependent RNA helicase DDX3X [EC:3.6.4.13] (A)	RNA processing and modification	--	DEAD-box ATP-dependent RNA helicase 52B GN=OSJNBa0081K20.14 OS=Oryza sativa subsp. japonica (Rice) PE=2 SV=1	RNA processing and modification	DEAD box ATP-dependent RNA helicase [Scutellaria baicalensis]
FtPinG0007491600.01	--	Biological Process: biosynthetic process (GO:0009058);; Molecular Function: strictosidine synthase activity (GO:0016844);;	--	General function prediction only	--	Protein STRICTOSIDINE SYNTHASE-LIKE 3 {ECO:0000303|PubMed:10777701} (Precursor) OS=Arabidopsis thaliana (Mouse-ear cress) PE=2 SV=1	General function prediction only	PREDICTED: strictosidine synthase 3-like [Nelumbo nucifera]
FtPinG0001182600.01	--	Molecular Function: protein kinase activity (GO:0004672);; Molecular Function: ATP binding (GO:0005524);; Biological Process: protein phosphorylation (GO:0006468);; Cellular Component: integral component of membrane (GO:0016021);; Molecular Function: 2-alkenal reductase [NAD(P)] activity (GO:0032440);; Biological Process: oxidation-reduction process (GO:0055114);;	--	--	Protein tyrosine kinase;; Protein kinase domain;; Leucine Rich repeats (2 copies);; Leucine rich repeat;; Leucine Rich Repeat;; Leucine rich repeat N-terminal domain;; Leucine Rich repeat	Probable LRR receptor-like serine/threonine-protein kinase At1g63430 (Precursor) GN=At1g63430 OS=Arabidopsis thaliana (Mouse-ear cress) PE=2 SV=1	Signal transduction mechanisms	PREDICTED: probable LRR receptor-like serine/threonine-protein kinase At1g63430 [Vitis vinifera]
FtPinG0003642700.01	--	--	--	--	Protein tyrosine kinase;; Protein kinase domain;; Glycosyl hydrolases family 18	Putative cysteine-rich receptor-like protein kinase 35 (Precursor) GN=CRK35 OS=Arabidopsis thaliana (Mouse-ear cress) PE=3 SV=3	Carbohydrate transport and metabolism	PREDICTED: putative cysteine-rich receptor-like protein kinase 35 [Vitis vinifera]
FtPinG0000645500.01	--	Molecular Function: binding (GO:0005488);;	K10643|0|pmum:103324642|uncharacterized protein YMR317W-like; K10643 CCR4-NOT transcription complex subunit 4 [EC:6.3.2.19] (A)	Transcription	RING/Ubox like zinc-binding domain;; RNA recognition motif. (a.k.a. RRM, RBD, or RNP domain);; RNA recognition motif. (a.k.a. RRM, RBD, or RNP domain)	--	Transcription	PREDICTED: uncharacterized protein LOC104903119 isoform X4 [Beta vulgaris subsp. vulgaris]
FtPinG0003570800.01	Translation, ribosomal structure and biogenesis	Molecular Function: nucleotide binding (GO:0000166);; Molecular Function: aminoacyl-tRNA ligase activity (GO:0004812);; Biological Process: tRNA aminoacylation for protein translation (GO:0006418);; Cellular Component: intracellular membrane-bounded organelle (GO:0043231);; Cellular Component: cytoplasmic part (GO:0044444);;	K01893|0|cic:CICLE_v10030945mg|hypothetical protein; K01893 asparaginyl-tRNA synthetase [EC:6.1.1.22] (A)	Translation, ribosomal structure and biogenesis	tRNA synthetases class II (D, K and N)	Asparagine--tRNA ligase, cytoplasmic 2 GN=F21O3.13 OS=Arabidopsis thaliana (Mouse-ear cress) PE=1 SV=2	Translation, ribosomal structure and biogenesis	PREDICTED: asparagine--tRNA ligase, cytoplasmic 2 [Beta vulgaris subsp. vulgaris]
FtPinG0009468300.01	Energy production and conversion	Molecular Function: electron carrier activity (GO:0009055);; Biological Process: abscisic acid biosynthetic process (GO:0009688);; Molecular Function: metal ion binding (GO:0046872);; Molecular Function: iron-sulfur cluster binding (GO:0051536);;	--	--	2Fe-2S iron-sulfur cluster binding domain	--	General function prediction only	PREDICTED: uncharacterized protein LOC100807125 isoform X1 [Glycine max]
FtPinG0009266900.01	Amino acid transport and metabolism	--	K08073|4.44962e-138|brp:103859597|polynucleotide 3'-phosphatase ZDP-like; K08073 bifunctional polynucleotide phosphatase/kinase [EC:3.1.3.32 2.7.1.78] (A)	Replication, recombination and repair	Polynucleotide kinase 3 phosphatase;; Poly(ADP-ribose) polymerase and DNA-Ligase Zn-finger region;; Protein of unknown function (DUF2719)	Polynucleotide 3&apos;-phosphatase ZDP GN=ZDP OS=Arabidopsis thaliana (Mouse-ear cress) PE=1 SV=1	--	BnaA03g33620D [Brassica napus]
FtPinG0002694900.01	--	Molecular Function: enzyme inhibitor activity (GO:0004857);; Cellular Component: cell wall (GO:0005618);; Molecular Function: pectinesterase activity (GO:0030599);; Biological Process: cell wall modification (GO:0042545);; Biological Process: negative regulation of catalytic activity (GO:0043086);; Molecular Function: aspartyl esterase activity (GO:0045330);; Biological Process: pectin catabolic …	--	--	Pectinesterase	Pectinesterase 51 (Precursor) GN=F17I14.50 OS=Arabidopsis thaliana (Mouse-ear cress) PE=2 SV=1	General function prediction only	PREDICTED: probable pectinesterase/pectinesterase inhibitor 51 [Vitis vinifera]
FtPinG0007039300.01	--	--	--	--	BTB/POZ domain	BTB/POZ domain-containing protein At1g04390 GN=At1g04390 OS=Arabidopsis thaliana (Mouse-ear cress) PE=2 SV=3	General function prediction only	PREDICTED: BTB/POZ domain-containing protein At1g04390 [Beta vulgaris subsp. vulgaris]
FtPinG0005644200.01	--	Molecular Function: protein serine/threonine kinase activity (GO:0004674);; Molecular Function: ATP binding (GO:0005524);; Cellular Component: plasma membrane (GO:0005886);; Biological Process: protein phosphorylation (GO:0006468);;	--	Cell cycle control, cell division, chromosome partitioning	Protein kinase domain;; Protein tyrosine kinase	Probable serine/threonine-protein kinase At1g09600 GN=At1g09600 OS=Arabidopsis thaliana (Mouse-ear cress) PE=3 SV=1	Signal transduction mechanisms	PREDICTED: probable serine/threonine-protein kinase At1g54610 [Vitis vinifera]
FtPinG0007216100.01	--	Molecular Function: tRNA binding (GO:0000049);; Cellular Component: nucleus (GO:0005634);; Cellular Component: cytosol (GO:0005829);; Biological Process: mRNA export from nucleus (GO:0006406);; Biological Process: tRNA export from nucleus (GO:0006409);; Biological Process: N-terminal protein myristoylation (GO:0006499);; Biological Process: protein import into nucleus (GO:0006606);; Biological Pr…	K14288|0|vvi:100258288|exportin-T; K14288 exportin-T (A)	--	Exportin 1-like protein;; Exportin 1-like protein	Exportin-T GN=PSD OS=Arabidopsis thaliana (Mouse-ear cress) PE=2 SV=1	--	PREDICTED: exportin-T [Beta vulgaris subsp. vulgaris]
FtPinG0004699400.01	--	Molecular Function: nucleotide binding (GO:0000166);; Cellular Component: plasma membrane (GO:0005886);; Biological Process: lignin biosynthetic process (GO:0009809);; Molecular Function: cinnamoyl-CoA reductase activity (GO:0016621);; Molecular Function: dihydrokaempferol 4-reductase activity (GO:0045552);; Molecular Function: coenzyme binding (GO:0050662);; Biological Process: oxidation-reducti…	--	Defense mechanisms	NAD dependent epimerase/dehydratase family;; 3-beta hydroxysteroid dehydrogenase/isomerase family;; NADH(P)-binding;; Male sterility protein;; short chain dehydrogenase;; Polysaccharide biosynthesis protein;; KR domain	Tetraketide alpha-pyrone reductase 1 GN=F23E12.20 OS=Arabidopsis thaliana (Mouse-ear cress) PE=2 SV=1	Secondary metabolites biosynthesis, transport and catabolism	cinnamoyl-CoA reductase family protein [Populus trichocarpa]
FtPinG0002407500.01	Amino acid transport and metabolism	Biological Process: tryptophan biosynthetic process (GO:0000162);; Molecular Function: tryptophan synthase activity (GO:0004834);; Molecular Function: pyridoxal phosphate binding (GO:0030170);; Molecular Function: 2-alkenal reductase [NAD(P)] activity (GO:0032440);; Biological Process: oxidation-reduction process (GO:0055114);;	K01696|0|tcc:TCM_030179|Pyridoxal-5\'-phosphate-dependent enzyme family protein isoform 1; K01696 tryptophan synthase beta chain [EC:4.2.1.20] (A)	Amino acid transport and metabolism	Pyridoxal-phosphate dependent enzyme	Tryptophan synthase beta chain 2, chloroplastic (Precursor) GN=TSB OS=Camptotheca acuminata (Happy tree) PE=2 SV=1	Amino acid transport and metabolism	PREDICTED: tryptophan synthase beta chain 1 [Nicotiana tomentosiformis]
FtPinG0008670400.01	--	--	--	Secondary metabolites biosynthesis, transport and catabolism	--	Geraniol 8-hydroxylase GN=CYP76B6 OS=Catharanthus roseus (Madagascar periwinkle) PE=1 SV=1	Secondary metabolites biosynthesis, transport and catabolism	7-ethoxycoumarin O-deethylase [Glycine soja]
FtPinG0006403500.01	--	Molecular Function: sequence-specific DNA binding transcription factor activity (GO:0003700);; Cellular Component: nucleus (GO:0005634);; Biological Process: regulation of transcription, DNA-templated (GO:0006355);; Biological Process: determination of bilateral symmetry (GO:0009855);; Biological Process: embryonic pattern specification (GO:0009880);; Biological Process: polarity specification of…	K09338|0|vvi:100254822|homeobox-leucine zipper protein HOX32; K09338 homeobox-leucine zipper protein (A)	--	MEKHLA domain;; START domain;; Homeobox domain	Homeobox-leucine zipper protein HOX32 GN=B1394A07.10 OS=Oryza sativa subsp. japonica (Rice) PE=2 SV=1	Transcription	Homeobox-leucine zipper family protein / lipid-binding START domain-containing protein isoform 5 [Theobroma cacao]
FtPinG0008237100.01	Amino acid transport and metabolism	Cellular Component: cytoplasm (GO:0005737);; Biological Process: L-phenylalanine catabolic process (GO:0006559);; Biological Process: response to oxidative stress (GO:0006979);; Biological Process: pollen development (GO:0009555);; Biological Process: cinnamic acid biosynthetic process (GO:0009800);; Biological Process: drought recovery (GO:0009819);; Biological Process: response to UV-B (GO:0010…	K10775|0|gmx:100787902|phenylalanine ammonia-lyase 1-like; K10775 phenylalanine ammonia-lyase [EC:4.3.1.24] (A)	Secondary metabolites biosynthesis, transport and catabolism	Aromatic amino acid lyase	Phenylalanine ammonia-lyase GN=PAL OS=Populus trichocarpa (Western balsam poplar) PE=2 SV=1	Secondary metabolites biosynthesis, transport and catabolism	phenylalanine ammonia-lyase [Fagopyrum esculentum]
FtPinG0009693600.01	--	Molecular Function: ion binding (GO:0043167);;	--	Intracellular trafficking, secretion, and vesicular transport	Annexin	Annexin-like protein RJ4 OS=Fragaria ananassa (Strawberry) PE=2 SV=2	Intracellular trafficking, secretion, and vesicular transport	PREDICTED: annexin-like protein RJ4 [Beta vulgaris subsp. vulgaris]
FtPinG0009518000.01	--	--	--	--	Plant calmodulin-binding domain	--	Function unknown	hypothetical protein F383_23583 [Gossypium arboreum]
FtPinG0003719300.01	General function prediction only	--	--	Cytoskeleton	Tetratricopeptide repeat;; Tetratricopeptide repeat;; Tetratricopeptide repeat;; Tetratricopeptide repeat;; TPR repeat;; Tetratricopeptide repeat;; Tetratricopeptide repeat;; Tetratricopeptide repeat;; Tetratricopeptide repeat;; Anaphase-promoting complex, cyclosome, subunit 3;; Tetratrico peptide repeat	--	Cytoskeleton	PREDICTED: nephrocystin-3 isoform X1 [Vitis vinifera]
FtPinG0003054000.01	--	Cellular Component: plasma membrane (GO:0005886);; Biological Process: tryptophan catabolic process (GO:0006569);; Biological Process: response to mechanical stimulus (GO:0009612);; Biological Process: indoleacetic acid biosynthetic process (GO:0009684);; Cellular Component: anchored component of membrane (GO:0031225);;	--	--	Protein of unknown function (DUF1070)	Arabinogalactan peptide 20 (Precursor) GN=AGP20 OS=Arabidopsis thaliana (Mouse-ear cress) PE=3 SV=1	General function prediction only	PREDICTED: arabinogalactan peptide 20-like [Fragaria vesca subsp. vesca]
FtPinG0003084400.01	--	--	K11723|1.49499e-140|vvi:100267501|uncharacterized LOC100267501; K11723 bromodomain-containing protein 7/9 (A)	General function prediction only	Bromodomain	Transcription factor GTE8 GN=GTE8 OS=Arabidopsis thaliana (Mouse-ear cress) PE=2 SV=2	General function prediction only	PREDICTED: uncharacterized protein LOC102624873 [Citrus sinensis]
FtPinG0008307400.01	--	--	--	--	DUF761-associated sequence motif	--	Function unknown	hypothetical protein VITISV_004819 [Vitis vinifera]
FtPinG0000659100.01	Amino acid transport and metabolism	Molecular Function: cysteine synthase activity (GO:0004124);; Biological Process: cysteine biosynthetic process from serine (GO:0006535);; Molecular Function: transferase activity (GO:0016740);; Molecular Function: pyridoxal phosphate binding (GO:0030170);; Biological Process: photoperiodism, flowering (GO:0048573);;	K01738|0|vvi:100260099|cysteine synthase 2; K01738 cysteine synthase A [EC:2.5.1.47] (A)	Amino acid transport and metabolism	Pyridoxal-phosphate dependent enzyme	Bifunctional L-3-cyanoalanine synthase/cysteine synthase, mitochondrial (Precursor) GN=CYSC OS=Spinacia oleracea (Spinach) PE=1 SV=1	Amino acid transport and metabolism	PREDICTED: cysteine synthase 2 isoform X1 [Vitis vinifera]
FtPinG0004438200.01	--	Molecular Function: protein serine/threonine kinase activity (GO:0004674);; Molecular Function: transmembrane receptor protein tyrosine kinase activity (GO:0004714);; Molecular Function: ATP binding (GO:0005524);; Biological Process: protein phosphorylation (GO:0006468);; Cellular Component: integral component of membrane (GO:0016021);;	--	--	Protein kinase domain;; Protein tyrosine kinase;; Leucine rich repeat;; Leucine rich repeat N-terminal domain;; Leucine Rich repeats (2 copies);; Leucine Rich Repeat	LRR receptor-like serine/threonine-protein kinase FEI 1 (Precursor) GN=FEI1 OS=Arabidopsis thaliana (Mouse-ear cress) PE=1 SV=1	Signal transduction mechanisms	Leucine-rich repeat protein kinase family protein isoform 1 [Theobroma cacao]
FtPinG0008383600.01	Function unknown	Cellular Component: extracellular region (GO:0005576);;	K13449|3.05229e-69|mus:103975649|pathogenesis-related protein 1-like; K13449 pathogenesis-related protein 1 (A)	Function unknown	Cysteine-rich secretory protein family	Pathogenesis-related protein 1A (Precursor) OS=Nicotiana tabacum (Common tobacco) PE=1 SV=1	Function unknown	PREDICTED: pathogenesis-related protein 1-like [Musa acuminata subsp. malaccensis]
FtPinG0009115200.01	--	--	--	--	--	--	Function unknown	PREDICTED: golgin subfamily B member 1 isoform X2 [Beta vulgaris subsp. vulgaris]
FtPinG0003093500.01	--	--	--	--	Protein of unknown function (DUF707);; Protein of unknown function (DUF707)	--	Function unknown	PREDICTED: uncharacterized protein LOC104104888 [Nicotiana tomentosiformis]
FtPinG0000171800.01	--	Biological Process: single-organism process (GO:0044699);;	--	--	WRKY DNA -binding domain	Probable WRKY transcription factor 14 GN=WRKY14 OS=Arabidopsis thaliana (Mouse-ear cress) PE=2 SV=2	Transcription	unnamed protein product [Vitis vinifera]
FtPinG0006699000.01	--	Biological Process: chromosome segregation (GO:0007059);; Biological Process: meiosis I (GO:0007127);; Biological Process: regulation of organelle organization (GO:0033043);; Biological Process: cellular biosynthetic process (GO:0044249);; Biological Process: cellular macromolecule metabolic process (GO:0044260);; Biological Process: system development (GO:0048731);; Biological Process: chromosom…	--	--	Protein of unknown function (DUF3537)	--	Function unknown	PREDICTED: uncharacterized protein LOC101312434 [Fragaria vesca subsp. vesca]
FtPinG0006929400.01	Replication, recombination and repair	Biological Process: resolution of meiotic recombination intermediates (GO:0000712);; Molecular Function: DNA binding (GO:0003677);; Molecular Function: DNA topoisomerase type I activity (GO:0003917);; Cellular Component: chromosome (GO:0005694);; Biological Process: DNA topological change (GO:0006265);; Biological Process: DNA unwinding involved in DNA replication (GO:0006268);; Biological Proces…	K03165|0|vvi:100248256|DNA topoisomerase 3-alpha; K03165 DNA topoisomerase III [EC:5.99.1.2] (A)	Replication, recombination and repair	DNA topoisomerase;; Toprim domain;; GRF zinc finger;; Topoisomerase DNA binding C4 zinc finger	DNA topoisomerase 3-alpha GN=TOP3A OS=Arabidopsis thaliana (Mouse-ear cress) PE=1 SV=1	Replication, recombination and repair	PREDICTED: DNA topoisomerase 3-alpha isoform X2 [Beta vulgaris subsp. vulgaris]
FtPinG0001826500.01	--	--	--	--	Protein of unknown function, DUF288	--	Function unknown	PREDICTED: uncharacterized protein LOC104889353 [Beta vulgaris subsp. vulgaris]
FtPinG0005589400.01	Translation, ribosomal structure and biogenesis	Molecular Function: structural constituent of ribosome (GO:0003735);; Biological Process: translation (GO:0006412);; Cellular Component: small ribosomal subunit (GO:0015935);;	K02969|2.9626e-75|cam:101514953|40S ribosomal protein S20-2-like; K02969 small subunit ribosomal protein S20e (A)	Translation, ribosomal structure and biogenesis	Ribosomal protein S10p/S20e	40S ribosomal protein S20-2 GN=RPS20B OS=Arabidopsis thaliana (Mouse-ear cress) PE=2 SV=1	Translation, ribosomal structure and biogenesis	PREDICTED: 40S ribosomal protein S20-2-like [Cicer arietinum]
FtPinG0007175800.01	--	Cellular Component: plasma membrane (GO:0005886);; Cellular Component: integral component of membrane (GO:0016021);;	--	--	Domain of unknown function (DUF588)	Casparian strip membrane protein 2 OS=Triphysaria pusilla (Dwarf owl&apos;s-clover) PE=2 SV=1	Function unknown	unnamed protein product [Coffea canephora]
FtPinG0009286900.01	--	--	K09287|2.30249e-60|cic:CICLE_v10010403mg|hypothetical protein; K09287 RAV-like factor (A)	--	B3 DNA binding domain	AP2/ERF and B3 domain-containing transcription factor At1g50680 GN=At1g50680 OS=Arabidopsis thaliana (Mouse-ear cress) PE=2 SV=1	Transcription	hypothetical protein CICLE_v10010403mg, partial [Citrus clementina]
FtPinG0007335000.01	--	Molecular Function: protein serine/threonine kinase activity (GO:0004674);; Molecular Function: transmembrane receptor protein tyrosine kinase activity (GO:0004714);; Molecular Function: ATP binding (GO:0005524);; Biological Process: protein phosphorylation (GO:0006468);; Cellular Component: integral component of membrane (GO:0016021);;	--	--	Protein kinase domain;; Protein tyrosine kinase;; Leucine Rich repeats (2 copies);; Leucine rich repeat N-terminal domain;; Leucine rich repeat;; Leucine Rich Repeat	LRR receptor-like serine/threonine-protein kinase FEI 1 (Precursor) GN=FEI1 OS=Arabidopsis thaliana (Mouse-ear cress) PE=1 SV=1	Signal transduction mechanisms	PREDICTED: LRR receptor-like serine/threonine-protein kinase FEI 2 isoform X1 [Beta vulgaris subsp. vulgaris]
FtPinG0000399100.01	--	Molecular Function: protein serine/threonine kinase activity (GO:0004674);; Molecular Function: ATP binding (GO:0005524);; Cellular Component: cytosol (GO:0005829);; Biological Process: protein phosphorylation (GO:0006468);; Biological Process: meristem structural organization (GO:0009933);; Molecular Function: tau-protein kinase activity (GO:0050321);;	K03083|0|vvi:100258056|shaggy-related protein kinase alpha; K03083 glycogen synthase kinase 3 beta [EC:2.7.11.26] (A)	Carbohydrate transport and metabolism	Protein kinase domain;; Protein tyrosine kinase	Shaggy-related protein kinase NtK-1 GN=NTK-1 OS=Nicotiana tabacum (Common tobacco) PE=2 SV=1	Signal transduction mechanisms	PREDICTED: shaggy-related protein kinase alpha-like isoform X2 [Nelumbo nucifera]
FtPinG0005232700.01	--	Molecular Function: transferase activity, transferring glycosyl groups (GO:0016757);;	--	--	UDP-glucoronosyl and UDP-glucosyl transferase;; X8 domain	UDP-glycosyltransferase 89A2 GN=UGT89A2 OS=Arabidopsis thaliana (Mouse-ear cress) PE=2 SV=1	--	UDP-glycose: glycosyltransferase UGT89D6 [Fagopyrum esculentum]
FtPinG0003981900.01	--	Molecular Function: calcium ion binding (GO:0005509);; Cellular Component: cytoplasm (GO:0005737);; Cellular Component: plasma membrane (GO:0005886);; Biological Process: response to cold (GO:0009409);; Biological Process: response to water deprivation (GO:0009414);; Biological Process: response to salt stress (GO:0009651);; Biological Process: potassium ion import (GO:0010107);; Biological Proce…	K06268|4.00857e-127|vvi:100243294|calcineurin B-like protein 1; K06268 serine/threonine-protein phosphatase 2B regulatory subunit (A)	Signal transduction mechanisms	EF hand;; EF-hand domain pair;; EF-hand domain;; EF hand;; EF-hand domain pair	Calcineurin B-like protein 1 OS=Arabidopsis thaliana (Mouse-ear cress) PE=1 SV=3	Signal transduction mechanisms	calcineurin B-like protein 01 [Vitis vinifera]
FtPinG0000059100.01	--	--	--	General function prediction only	C2H2-type zinc finger	Zinc finger protein ZAT5 GN=ZAT5 OS=Arabidopsis thaliana (Mouse-ear cress) PE=2 SV=1	General function prediction only	PREDICTED: zinc finger protein ZAT5-like [Populus euphratica]
FtPinG0009399600.01	Cytoskeleton	Molecular Function: binding (GO:0005488);;	K10400|0|vvi:100253712|kinesin-like protein KIN12B; K10400 kinesin family member 15 (A)	Cytoskeleton	Kinesin-related;; Kinesin motor domain	Kinesin-like protein KIN12B GN=MDB19.16 OS=Arabidopsis thaliana (Mouse-ear cress) PE=1 SV=1	Cytoskeleton	PREDICTED: kinesin-like protein KIN12A [Beta vulgaris subsp. vulgaris]
tartary_newGene_711	--	--	--	--	Plant transposase (Ptta/En/Spm family)	--	--	PREDICTED: uncharacterized protein LOC102583961 [Solanum tuberosum]
FtPinG0000308600.01	--	--	--	General function prediction only	PPR repeat family;; PPR repeat;; PPR repeat;; Pentatricopeptide repeat domain;; PPR repeat family;; PPR repeat;; PPR repeat;; Pentatricopeptide repeat domain	Pentatricopeptide repeat-containing protein At1g63130, mitochondrial (Precursor) GN=At1g63130 OS=Arabidopsis thaliana (Mouse-ear cress) PE=2 SV=1	Function unknown	PREDICTED: pentatricopeptide repeat-containing protein At1g63400-like [Nelumbo nucifera]
FtPinG0002678200.01	--	--	--	Signal transduction mechanisms	Protein kinase domain;; Protein tyrosine kinase	Probable serine/threonine-protein kinase Cx32, chloroplastic (Precursor) GN=At4g35600 OS=Arabidopsis thaliana (Mouse-ear cress) PE=1 SV=2	Signal transduction mechanisms	Serine/threonine-protein kinase cx32 isoform 1 [Theobroma cacao]
FtPinG0005498100.01	--	--	--	General function prediction only	WD domain, G-beta repeat	--	General function prediction only	PREDICTED: uncharacterized protein LOC100255258 isoform X1 [Vitis vinifera]
FtPinG0002374100.01	--	--	--	--	Domain of unknown function (DUF4091)	--	Function unknown	PREDICTED: uncharacterized protein LOC104899168 [Beta vulgaris subsp. vulgaris]
FtPinG0004812900.01	Posttranslational modification, protein turnover, chaperones	--	K03696|0|gmx:100804035|chaperone protein ClpC, chloroplastic-like; K03696 ATP-dependent Clp protease ATP-binding subunit ClpC (A)	Posttranslational modification, protein turnover, chaperones	AAA domain (Cdc48 subfamily);; Clp amino terminal domain;; ATPase family associated with various cellular activities (AAA);; C-terminal, D2-small domain, of ClpB protein;; AAA domain (dynein-related subfamily);; AAA ATPase domain;; AAA domain;; Sigma-54 interaction domain;; IstB-like ATP binding protein;; AAA domain;; Magnesium chelatase, subunit ChlI;; UvrB/uvrC motif	ATP-dependent Clp protease ATP-binding subunit clpA homolog CD4A, chloroplastic (Precursor) GN=CD4A OS=Solanum lycopersicum (Tomato) PE=3 SV=1	Posttranslational modification, protein turnover, chaperones	PREDICTED: ATP-dependent Clp protease ATP-binding subunit clpA homolog CD4B, chloroplastic [Beta vulgaris subsp. vulgaris]
FtPinG0007230500.01	--	--	--	--	--	--	General function prediction only	hypothetical protein PRUPE_ppa003288mg [Prunus persica]
FtPinG0005978600.01	--	Molecular Function: 1-acylglycerol-3-phosphate O-acyltransferase activity (GO:0003841);; Biological Process: phosphatidylglycerol biosynthetic process (GO:0006655);; Molecular Function: organic anion transmembrane transporter activity (GO:0008514);; Biological Process: suberin biosynthetic process (GO:0010345);; Biological Process: organic anion transport (GO:0015711);; Molecular Function: glycer…	K13508|1.76488e-139|brp:103870350|glycerol-3-phosphate acyltransferase 5; K13508 glycerol-3-phosphate acyltransferase [EC:2.3.1.15] (A)	--	Acyltransferase	Glycerol-3-phosphate acyltransferase 5 GN=GPAT5 OS=Arabidopsis thaliana (Mouse-ear cress) PE=1 SV=1	Lipid transport and metabolism	PREDICTED: glycerol-3-phosphate acyltransferase 5-like [Tarenaya hassleriana]
FtPinG0002316500.01	--	--	--	--	GDSL/SGNH-like Acyl-Esterase family found in Pmr5 and Cas1p;; PMR5 N terminal Domain	Protein trichome birefringence-like 37 GN=TBL37 OS=Arabidopsis thaliana (Mouse-ear cress) PE=2 SV=2	General function prediction only	PREDICTED: protein trichome birefringence-like 37 [Beta vulgaris subsp. vulgaris]
FtPinG0001530600.01	--	--	--	Cell cycle control, cell division, chromosome partitioning	Putative death-receptor fusion protein (DUF2428)	--	Cell cycle control, cell division, chromosome partitioning	PREDICTED: thyroid adenoma-associated protein homolog [Vitis vinifera]
FtPinG0008081500.01	Lipid transport and metabolism	Molecular Function: acid phosphatase activity (GO:0003993);; Cellular Component: integral component of plasma membrane (GO:0005887);; Biological Process: metabolic process (GO:0008152);; Molecular Function: phosphatidate phosphatase activity (GO:0008195);; Biological Process: abscisic acid-activated signaling pathway (GO:0009738);;	--	Lipid transport and metabolism	PAP2 superfamily	Lipid phosphate phosphatase 2 GN=F9L1.2 OS=Arabidopsis thaliana (Mouse-ear cress) PE=2 SV=1	Lipid transport and metabolism	PREDICTED: lipid phosphate phosphatase 2-like [Beta vulgaris subsp. vulgaris]
FtPinG0000070300.01	General function prediction only	Cellular Component: mitochondrion (GO:0005739);;	--	Replication, recombination and repair	ParB-like nuclease domain	Sulfiredoxin, chloroplastic/mitochondrial (Precursor) GN=SRX OS=Arabidopsis thaliana (Mouse-ear cress) PE=1 SV=1	Replication, recombination and repair	PREDICTED: sulfiredoxin, chloroplastic/mitochondrial [Populus euphratica]
FtPinG0001090500.01	Carbohydrate transport and metabolism	Molecular Function: beta-galactosidase activity (GO:0004565);; Biological Process: carbohydrate metabolic process (GO:0005975);; Biological Process: polyamine catabolic process (GO:0006598);; Biological Process: plant-type cell wall organization (GO:0009664);; Biological Process: phenylpropanoid metabolic process (GO:0009698);; Biological Process: plant-type cell wall biogenesis (GO:0009832);; Bi…	--	Carbohydrate transport and metabolism	Glycosyl hydrolases family 35;; Galactose binding lectin domain;; Beta-galactosidase;; Beta-galactosidase jelly roll domain;; Glycosyl hydrolases family 2, sugar binding domain	Beta-galactosidase 3 (Precursor) OS=Arabidopsis thaliana (Mouse-ear cress) PE=1 SV=1	Carbohydrate transport and metabolism	Beta-galactosidase 3 isoform 1 [Theobroma cacao]
FtPinG0007007000.01	--	Biological Process: response to stress (GO:0006950);; Biological Process: response to hormone (GO:0009725);; Biological Process: response to oxygen-containing compound (GO:1901700);;	K09422|3.09831e-91|pop:POPTR_0002s12410g|POPTRDRAFT_644073; hypothetical protein; K09422 myb proto-oncogene protein, plant (A)	Transcription	Myb-like DNA-binding domain;; Myb-like DNA-binding domain	Transcription factor MYB44 GN=K8K14.2 OS=Arabidopsis thaliana (Mouse-ear cress) PE=2 SV=1	Transcription	hypothetical protein POPTR_0002s12410g, partial [Populus trichocarpa]
FtPinG0002038300.01	--	Molecular Function: protein kinase activity (GO:0004672);; Biological Process: metabolic process (GO:0008152);; Molecular Function: ion binding (GO:0043167);; Molecular Function: organic cyclic compound binding (GO:0097159);; Molecular Function: heterocyclic compound binding (GO:1901363);;	K08867|0|mdm:103443447|probable serine/threonine-protein kinase WNK3; K08867 WNK lysine deficient protein kinase [EC:2.7.11.1] (A)	General function prediction only	Protein kinase domain;; Protein tyrosine kinase	Probable serine/threonine-protein kinase WNK3 GN=WNK3 OS=Arabidopsis thaliana (Mouse-ear cress) PE=2 SV=1	Signal transduction mechanisms	PREDICTED: probable serine/threonine-protein kinase WNK3 isoform X3 [Beta vulgaris subsp. vulgaris]
FtPinG0006004900.01	Signal transduction mechanisms	Biological Process: phosphate-containing compound metabolic process (GO:0006796);; Biological Process: organophosphate metabolic process (GO:0019637);; Biological Process: single-organism metabolic process (GO:0044710);;	--	Intracellular trafficking, secretion, and vesicular transport	Endonuclease/Exonuclease/phosphatase family	Type I inositol 1,4,5-trisphosphate 5-phosphatase CVP2 GN=CVP2 OS=Arabidopsis thaliana (Mouse-ear cress) PE=1 SV=2	Intracellular trafficking, secretion, and vesicular transport	PREDICTED: type I inositol 1,4,5-trisphosphate 5-phosphatase CVP2 isoform X1 [Eucalyptus grandis]
FtPinG0000852800.01	Replication, recombination and repair	Molecular Function: helicase activity (GO:0004386);; Molecular Function: organic cyclic compound binding (GO:0097159);; Molecular Function: heterocyclic compound binding (GO:1901363);;	--	Replication, recombination and repair	UvrD/REP helicase N-terminal domain;; UvrD-like helicase C-terminal domain;; UvrD-like helicase C-terminal domain;; Part of AAA domain;; AAA domain;; Viral (Superfamily 1) RNA helicase	ATP-dependent DNA helicase SRS2-like protein At4g25120 GN=SRS2 OS=Arabidopsis thaliana (Mouse-ear cress) PE=1 SV=1	Replication, recombination and repair	P-loop containing nucleoside triphosphate hydrolases superfamily protein isoform 1 [Theobroma cacao]
FtPinG0002435600.01	Posttranslational modification, protein turnover, chaperones	Molecular Function: ATP binding (GO:0005524);; Molecular Function: nucleoside-triphosphatase activity (GO:0017111);;	--	Posttranslational modification, protein turnover, chaperones	ATPase family associated with various cellular activities (AAA);; Domain associated at C-terminal with AAA	26S protease regulatory subunit 6A homolog B GN=F7G19.2 OS=Arabidopsis thaliana (Mouse-ear cress) PE=1 SV=3	Posttranslational modification, protein turnover, chaperones	unnamed protein product [Coffea canephora]
FtPinG0003266600.01	--	Molecular Function: nucleic acid binding (GO:0003676);; Molecular Function: ATP-dependent RNA helicase activity (GO:0004004);; Molecular Function: ATP binding (GO:0005524);; Biological Process: pyrimidine ribonucleotide biosynthetic process (GO:0009220);;	K17675|0|pop:POPTR_0017s11820g|POPTRDRAFT_736302; hypothetical protein; K17675 ATP-dependent RNA helicase SUPV3L1/SUV3 [EC:3.6.4.13] (A)	RNA processing and modification	Helicase conserved C-terminal domain;; Mitochondrial degradasome RNA helicase subunit C terminal	ATP-dependent RNA helicase SUV3L, mitochondrial (Precursor) OS=Arabidopsis thaliana (Mouse-ear cress) PE=3 SV=1	RNA processing and modification	PREDICTED: ATP-dependent RNA helicase SUPV3L1, mitochondrial [Populus euphratica]
FtPinG0004005500.01	--	Molecular Function: alpha-1,3-mannosylglycoprotein 2-beta-N-acetylglucosaminyltransferase activity (GO:0003827);; Cellular Component: Golgi stack (GO:0005795);; Molecular Function: alpha-1,6-mannosylglycoprotein 2-beta-N-acetylglucosaminyltransferase activity (GO:0008455);; Biological Process: oligosaccharide biosynthetic process (GO:0009312);; Cellular Component: integral component of membrane (…	K00736|0|rcu:RCOM_0347110|beta-1,2-n-acetylglucosaminyltransferase II, putative (EC:2.4.1.143); K00736 alpha-1,6-mannosyl-glycoprotein beta-1,2-N-acetylglucosaminyltransferase [EC:2.4.1.143] (A)	Carbohydrate transport and metabolism	N-acetylglucosaminyltransferase II (MGAT2)	--	Carbohydrate transport and metabolism	PREDICTED: alpha-1,6-mannosyl-glycoprotein 2-beta-N-acetylglucosaminyltransferase [Populus euphratica]
FtPinG0002737800.01	--	Biological Process: transcription, DNA-templated (GO:0006351);;	--	--	AP2 domain	Dehydration-responsive element-binding protein 2D GN=F10A5.29 OS=Arabidopsis thaliana (Mouse-ear cress) PE=2 SV=1	Transcription	PREDICTED: dehydration-responsive element-binding protein 2D-like [Beta vulgaris subsp. vulgaris]
FtPinG0005846400.01	--	--	--	--	TPR repeat;; Tetratricopeptide repeat;; Tetratricopeptide repeat;; Tetratricopeptide repeat;; SHNi-TPR	--	--	PREDICTED: protein HGV2 isoform X2 [Vitis vinifera]
FtPinG0001031900.01	--	Molecular Function: transferase activity (GO:0016740);;	--	--	UDP-glucoronosyl and UDP-glucosyl transferase;; Glycosyl transferase family 1	UDP-glucose flavonoid 3-O-glucosyltransferase 6 {ECO:0000303|PubMed:18487633} OS=Fragaria ananassa (Strawberry) PE=1 SV=1	--	UDP-glycose: glycosyltransferase UGT71U1 [Fagopyrum esculentum]
FtPinG0001235200.01	--	Molecular Function: transcription cofactor activity (GO:0003712);; Molecular Function: histone acetyltransferase activity (GO:0004402);; Cellular Component: nucleus (GO:0005634);; Biological Process: regulation of transcription, DNA-templated (GO:0006355);; Molecular Function: zinc ion binding (GO:0008270);; Biological Process: histone acetylation (GO:0016573);;	--	Transcription	BTB/POZ domain;; TAZ zinc finger	BTB/POZ and TAZ domain-containing protein 2 GN=BT2 OS=Arabidopsis thaliana (Mouse-ear cress) PE=1 SV=1	Transcription	PREDICTED: BTB/POZ and TAZ domain-containing protein 1-like [Citrus sinensis]
FtPinG0009409900.01	--	--	--	General function prediction only	--	--	Replication, recombination and repair	PREDICTED: uncharacterized protein LOC104591032 [Nelumbo nucifera]
FtPinG0009128500.01	--	Biological Process: activation of MAPKK activity (GO:0000186);; Molecular Function: MAP kinase kinase kinase activity (GO:0004709);; Molecular Function: ATP binding (GO:0005524);; Molecular Function: polysaccharide binding (GO:0030247);;	K04733|7.47935e-99|cit:102620876|putative wall-associated receptor kinase-like 11-like; K04733 interleukin-1 receptor-associated kinase 4 [EC:2.7.11.1] (A)	--	Protein kinase domain;; Protein tyrosine kinase	Wall-associated receptor kinase-like 9 (Precursor) GN=WAKL9 OS=Arabidopsis thaliana (Mouse-ear cress) PE=2 SV=1	Signal transduction mechanisms	PREDICTED: putative wall-associated receptor kinase-like 11-like [Citrus sinensis]
FtPinG0008963400.01	--	Biological Process: response to stimulus (GO:0050896);; Molecular Function: organic cyclic compound binding (GO:0097159);; Molecular Function: heterocyclic compound binding (GO:1901363);;	K11699|0|vvi:100262811|probable RNA-dependent RNA polymerase 1; K11699 RNA-dependent RNA polymerase [EC:2.7.7.48] (A)	RNA processing and modification	RNA dependent RNA polymerase	RNA-dependent RNA polymerase 1 GN=F10B6.19 OS=Arabidopsis thaliana (Mouse-ear cress) PE=2 SV=1	RNA processing and modification	PREDICTED: probable RNA-dependent RNA polymerase 1 [Vitis vinifera]
FtPinG0007777800.01	--	Biological Process: carbohydrate metabolic process (GO:0005975);; Molecular Function: glucan endo-1,3-beta-D-glucosidase activity (GO:0042973);;	--	--	Glycosyl hydrolases family 17;; X8 domain	Glucan endo-1,3-beta-glucosidase 6 (Precursor) GN=At5g58090 OS=Arabidopsis thaliana (Mouse-ear cress) PE=1 SV=2	General function prediction only	PREDICTED: glucan endo-1,3-beta-glucosidase 6 [Prunus mume]
FtPinG0006199100.01	Function unknown	Cellular Component: plasma membrane (GO:0005886);;	--	General function prediction only	Domain of unknown function DUF221;; Late exocytosis, associated with Golgi transport;; Domain of unknown function (DUF4463)	Protein OSCA1 {ECO:0000303|PubMed:25162526} OS=Arabidopsis thaliana (Mouse-ear cress) PE=1 SV=1	Function unknown	PREDICTED: calcium permeable stress-gated cation channel 1-like [Sesamum indicum]
FtPinG0004756900.01	Energy production and conversion	Biological Process: metabolic process (GO:0008152);; Molecular Function: dihydrolipoyllysine-residue (2-methylpropanoyl)transferase activity (GO:0043754);;	--	Energy production and conversion	2-oxoacid dehydrogenases acyltransferase (catalytic domain);; Biotin-requiring enzyme;; e3 binding domain	Dihydrolipoyllysine-residue acetyltransferase component 4 of pyruvate dehydrogenase complex, chloroplastic (Precursor) GN=LTA2 OS=Arabidopsis thaliana (Mouse-ear cress) PE=2 SV=1	Energy production and conversion	hypothetical protein JCGZ_18315 [Jatropha curcas]
FtPinG0001596400.01	--	--	--	--	--	--	--	PREDICTED: uncharacterized protein LOC104445138 [Eucalyptus grandis]
FtPinG0003144000.01	--	--	--	Transcription	Protein of unknown function (DUF667)	Cilia- and flagella-associated protein 20 GN=CFAP20 OS=Chlamydomonas reinhardtii (Chlamydomonas smithii) PE=1 SV=1	Transcription	PREDICTED: cilia- and flagella-associated protein 20 [Beta vulgaris subsp. vulgaris]
FtPinG0009852300.01	--	Biological Process: intracellular protein transport (GO:0006886);; Biological Process: vesicle-mediated transport (GO:0016192);; Cellular Component: clathrin adaptor complex (GO:0030131);;	K12393|0|cit:102614046|AP-1 complex subunit mu-2-like; K12393 AP-1 complex subunit mu (A)	Intracellular trafficking, secretion, and vesicular transport	Adaptor complexes medium subunit family;; Clathrin adaptor complex small chain	AP-1 complex subunit mu-2 GN=F8A5.29 OS=Arabidopsis thaliana (Mouse-ear cress) PE=1 SV=1	Intracellular trafficking, secretion, and vesicular transport	hypothetical protein CICLE_v10023962mg [Citrus clementina]
FtPinG0006898700.01	--	Biological Process: metabolic process (GO:0008152);; Molecular Function: kinase activity (GO:0016301);;	K04730|1.71169e-149|cit:102625641|probable LRR receptor-like serine/threonine-protein kinase At3g47570-like; K04730 interleukin-1 receptor-associated kinase 1 [EC:2.7.11.1] (A)	--	Protein kinase domain;; Protein tyrosine kinase;; Leucine Rich Repeat	Probable LRR receptor-like serine/threonine-protein kinase At3g47570 (Precursor) GN=At3g47570 OS=Arabidopsis thaliana (Mouse-ear cress) PE=2 SV=1	Signal transduction mechanisms	PREDICTED: probable LRR receptor-like serine/threonine-protein kinase At3g47570-like isoform X2 [Citrus sinensis]
FtPinG0001290100.01	Transcription	Biological Process: regulation of transcription, DNA-templated (GO:0006355);; Biological Process: anatomical structure morphogenesis (GO:0009653);; Molecular Function: sequence-specific DNA binding (GO:0043565);; Biological Process: single-organism developmental process (GO:0044767);; Biological Process: system development (GO:0048731);;	K09338|3.22025e-103|pop:POPTR_0001s15490g|homeobox-leucine zipper family protein; K09338 homeobox-leucine zipper protein (A)	Transcription	HD-ZIP protein N terminus;; Homeobox associated leucine zipper;; Homeobox domain	Homeobox-leucine zipper protein HAT2 GN=HAT2 OS=Arabidopsis thaliana (Mouse-ear cress) PE=2 SV=2	Transcription	PREDICTED: homeobox-leucine zipper protein HAT4 [Populus euphratica]
FtPinG0001430800.01	--	--	--	General function prediction only	PPR repeat;; PPR repeat family;; Pentatricopeptide repeat domain;; PPR repeat	Pentatricopeptide repeat-containing protein At2g39620 GN=PCMP-E33 OS=Arabidopsis thaliana (Mouse-ear cress) PE=3 SV=1	General function prediction only	PREDICTED: pentatricopeptide repeat-containing protein At2g39620 [Vitis vinifera]
FtPinG0000288700.01	--	--	--	General function prediction only	PPR repeat family;; PPR repeat;; PPR repeat;; Pentatricopeptide repeat domain;; Mitochondrial 28S ribosomal protein S27;; Tetratricopeptide repeat	Pentatricopeptide repeat-containing protein At1g63130, mitochondrial (Precursor) GN=At1g63130 OS=Arabidopsis thaliana (Mouse-ear cress) PE=2 SV=1	Function unknown	hypothetical protein SELMODRAFT_76510 [Selaginella moellendorffii]
FtPinG0002471900.01	--	Molecular Function: ATP binding (GO:0005524);; Biological Process: protein phosphorylation (GO:0006468);; Molecular Function: RNA polymerase II carboxy-terminal domain kinase activity (GO:0008353);;	K07760|0|cam:101512084|cyclin-dependent kinase B2-2-like; K07760 cyclin-dependent kinase [EC:2.7.11.22] (A)	General function prediction only	Protein kinase domain;; Protein tyrosine kinase	Cyclin-dependent kinase B2-2 GN=CDKB2-2 OS=Arabidopsis thaliana (Mouse-ear cress) PE=1 SV=2	Cell cycle control, cell division, chromosome partitioning	PREDICTED: cell division control protein 2 homolog D [Beta vulgaris subsp. vulgaris]
FtPinG0001736600.01	--	--	--	General function prediction only	PPR repeat family;; PPR repeat;; Pentatricopeptide repeat domain;; PPR repeat;; Tetratricopeptide repeat	Pentatricopeptide repeat-containing protein At1g06145 GN=T21E18.20 OS=Arabidopsis thaliana (Mouse-ear cress) PE=2 SV=2	Transcription	PREDICTED: pentatricopeptide repeat-containing protein At1g06145-like [Vitis vinifera]
FtPinG0006267000.01	--	--	--	--	B3 DNA binding domain	--	--	hypothetical protein L484_018433 [Morus notabilis]
FtPinG0005147500.01	Energy production and conversion	Molecular Function: glutathione-disulfide reductase activity (GO:0004362);; Molecular Function: receptor activity (GO:0004872);; Molecular Function: copper ion binding (GO:0005507);; Molecular Function: ATP binding (GO:0005524);; Cellular Component: mitochondrion (GO:0005739);; Biological Process: protein targeting to mitochondrion (GO:0006626);; Biological Process: glutathione metabolic process …	K00383|0|vvi:100232842|GOR; glutathione reductase, chloroplastic; K00383 glutathione reductase (NADPH) [EC:1.8.1.7] (A)	Secondary metabolites biosynthesis, transport and catabolism	Pyridine nucleotide-disulphide oxidoreductase;; Pyridine nucleotide-disulphide oxidoreductase, dimerisation domain;; Pyridine nucleotide-disulphide oxidoreductase	Glutathione reductase, chloroplastic (Precursor; Fragment) GN=GOR OS=Nicotiana tabacum (Common tobacco) PE=1 SV=1	Secondary metabolites biosynthesis, transport and catabolism	glutathione reductase (NADPH) [Vitis vinifera]
FtPinG0004903500.01	--	Biological Process: cellular process (GO:0009987);; Molecular Function: transferase activity, transferring phosphorus-containing groups (GO:0016772);; Biological Process: single-organism process (GO:0044699);;	--	Signal transduction mechanisms	Protein kinase domain;; Protein tyrosine kinase;; Kinase-like	Mitogen-activated protein kinase kinase kinase YODA GN=YDA OS=Arabidopsis thaliana (Mouse-ear cress) PE=1 SV=1	Signal transduction mechanisms	PREDICTED: mitogen-activated protein kinase kinase kinase YODA [Vitis vinifera]
tartary_newGene_14	--	--	--	General function prediction only	Zinc-finger double-stranded RNA-binding	Protein indeterminate-domain 2 {ECO:0000303|PubMed:16784536} OS=Arabidopsis thaliana (Mouse-ear cress) PE=2 SV=1	General function prediction only	PREDICTED: zinc finger protein JACKDAW-like [Vitis vinifera]
FtPinG0009581100.01	--	--	--	--	GDSL/SGNH-like Acyl-Esterase family found in Pmr5 and Cas1p;; PMR5 N terminal Domain	Protein trichome birefringence GN=TBR OS=Arabidopsis thaliana (Mouse-ear cress) PE=1 SV=1	Function unknown	conserved hypothetical protein [Ricinus communis]
FtPinG0009136700.01	--	Cellular Component: endosome (GO:0005768);; Cellular Component: Golgi apparatus (GO:0005794);; Cellular Component: trans-Golgi network (GO:0005802);; Biological Process: protein glycosylation (GO:0006486);; Cellular Component: integral component of membrane (GO:0016021);; Biological Process: cellulose biosynthetic process (GO:0030244);; Molecular Function: galactosylxylosylprotein 3-beta-galactos…	--	Carbohydrate transport and metabolism	Galactosyltransferase;; Domain of unknown function (DUF4094)	Probable beta-1,3-galactosyltransferase 11 GN=B3GALT11 OS=Arabidopsis thaliana (Mouse-ear cress) PE=2 SV=1	Carbohydrate transport and metabolism	PREDICTED: probable beta-1,3-galactosyltransferase 11 [Beta vulgaris subsp. vulgaris]
FtPinG0000104300.01	Energy production and conversion	Molecular Function: cytochrome-c oxidase activity (GO:0004129);; Cellular Component: mitochondrion (GO:0005739);; Biological Process: ATP synthesis coupled proton transport (GO:0015986);; Cellular Component: integral component of membrane (GO:0016021);; Biological Process: aerobic electron transport chain (GO:0019646);; Cellular Component: proton-transporting ATP synthase complex, coupling factor…	K02262|1.65238e-156|mtr:MTR_1g005150|Cytochrome c oxidase subunit; K02262 cytochrome c oxidase subunit 3 (A)	Energy production and conversion	Cytochrome c oxidase subunit III	Cytochrome c oxidase subunit 3 GN=COX3 OS=Arabidopsis thaliana (Mouse-ear cress) PE=2 SV=2	Energy production and conversion	Cytochrome c oxidase subunit [Medicago truncatula]
FtPinG0006806300.01	--	--	--	--	DUF761-associated sequence motif	--	Function unknown	PREDICTED: uncharacterized protein LOC100256774 isoform X2 [Vitis vinifera]
FtPinG0006464100.01	--	Biological Process: carbohydrate metabolic process (GO:0005975);; Molecular Function: glucan endo-1,3-beta-D-glucosidase activity (GO:0042973);;	--	--	Glycosyl hydrolases family 17	Glucan endo-1,3-beta-glucosidase 14 (Precursor) GN=At2g27500 OS=Arabidopsis thaliana (Mouse-ear cress) PE=1 SV=2	General function prediction only	PREDICTED: glucan endo-1,3-beta-glucosidase 11 [Vitis vinifera]
FtPinG0005910400.01	Secondary metabolites biosynthesis, transport and catabolism	Molecular Function: oxidoreductase activity (GO:0016491);;	--	Secondary metabolites biosynthesis, transport and catabolism	Multicopper oxidase;; Multicopper oxidase;; Multicopper oxidase	Putative laccase-9 (Precursor) OS=Oryza sativa subsp. japonica (Rice) PE=3 SV=1	Secondary metabolites biosynthesis, transport and catabolism	PREDICTED: putative laccase-9-like [Fragaria vesca subsp. vesca]
FtPinG0008095200.01	--	--	--	General function prediction only	Leucine rich repeat;; Leucine Rich Repeat;; Leucine Rich repeat;; Leucine Rich repeats (2 copies)	Phytosulfokine receptor 1 (Precursor) GN=PSKR OS=Daucus carota (Wild carrot) PE=1 SV=1	General function prediction only	Receptor-like protein kinase [Medicago truncatula]
FtPinG0005727100.01	--	--	--	--	Protein kinase domain;; Protein tyrosine kinase;; Calcium-binding EGF domain;; EGF-like domain;; Complement Clr-like EGF-like;; Human growth factor-like EGF	Wall-associated receptor kinase 5 (Precursor) GN=WAK5 OS=Arabidopsis thaliana (Mouse-ear cress) PE=2 SV=1	Signal transduction mechanisms	PREDICTED: wall-associated receptor kinase 2-like [Vitis vinifera]
FtPinG0008918700.01	--	--	--	--	Helix-loop-helix DNA-binding domain	Putative transcription factor bHLH041 GN=MHM17.7 OS=Arabidopsis thaliana (Mouse-ear cress) PE=3 SV=1	Transcription	PREDICTED: putative transcription factor bHLH041 [Pyrus x bretschneideri]
FtPinG0006410200.01	Secondary metabolites biosynthesis, transport and catabolism	Molecular Function: oxidoreductase activity (GO:0016491);; Molecular Function: metal ion binding (GO:0046872);;	--	Secondary metabolites biosynthesis, transport and catabolism	Cytochrome P450	Geraniol 8-hydroxylase GN=CYP76B10 OS=Swertia mussotii (Felwort) PE=1 SV=1	Secondary metabolites biosynthesis, transport and catabolism	PREDICTED: geraniol 8-hydroxylase-like isoform X1 [Vitis vinifera]
FtPinG0003112900.01	--	--	--	General function prediction only	PPR repeat;; PPR repeat family;; Pentatricopeptide repeat domain;; PPR repeat;; Herpesvirus protein of unknown function (DUF832)	Pentatricopeptide repeat-containing protein At5g66520 GN=PCMP-H61 OS=Arabidopsis thaliana (Mouse-ear cress) PE=2 SV=1	General function prediction only	PREDICTED: pentatricopeptide repeat-containing protein At5g66520-like [Vitis vinifera]
FtPinG0000926500.01	--	--	--	--	Pollen proteins Ole e I like	Proline-rich protein 3 (Precursor) GN=PRP3 OS=Arabidopsis thaliana (Mouse-ear cress) PE=2 SV=1	General function prediction only	PREDICTED: proline-rich protein 3-like [Populus euphratica]
FtPinG0001999100.01	--	--	--	--	--	--	Function unknown	PREDICTED: uncharacterized protein LOC102605157 [Solanum tuberosum]
FtPinG0009065700.01	--	Molecular Function: transferase activity (GO:0016740);;	--	--	UDP-glucoronosyl and UDP-glucosyl transferase	UDP-glycosyltransferase 87A2 GN=UGT87A2 OS=Arabidopsis thaliana (Mouse-ear cress) PE=1 SV=1	--	PREDICTED: UDP-glycosyltransferase 87A1-like [Vitis vinifera]
FtPinG0001782200.01	--	--	--	--	SBP domain	Squamosa promoter-binding-like protein 3 OS=Oryza sativa subsp. japonica (Rice) PE=2 SV=1	Transcription	PREDICTED: squamosa promoter-binding-like protein 2 [Beta vulgaris subsp. vulgaris]
FtPinG0008900100.01	--	Biological Process: mitotic G2 phase (GO:0000085);; Biological Process: pyrimidine ribonucleotide biosynthetic process (GO:0009220);; Biological Process: photomorphogenesis (GO:0009640);; Biological Process: regulation of flower development (GO:0009909);; Biological Process: cullin deneddylation (GO:0010388);; Biological Process: histone lysine methylation (GO:0034968);;	--	General function prediction only	PPR repeat family;; Pentatricopeptide repeat domain;; PPR repeat;; PPR repeat	Pentatricopeptide repeat-containing protein At4g35850, mitochondrial (Precursor) GN=At4g35850 OS=Arabidopsis thaliana (Mouse-ear cress) PE=2 SV=1	General function prediction only	PREDICTED: pentatricopeptide repeat-containing protein At4g35850, mitochondrial [Sesamum indicum]
FtPinG0007853300.01	Defense mechanisms	Molecular Function: ATP binding (GO:0005524);; Cellular Component: plasma membrane (GO:0005886);; Biological Process: ATP catabolic process (GO:0006200);; Biological Process: vernalization response (GO:0010048);; Cellular Component: integral component of membrane (GO:0016021);; Molecular Function: ATPase activity, coupled to transmembrane movement of substances (GO:0042626);; Biological Process: …	K05658|0|pxb:103928466|ABC transporter B family member 15-like; K05658 ATP-binding cassette, subfamily B (MDR/TAP), member 1 [EC:3.6.3.44] (A)	Secondary metabolites biosynthesis, transport and catabolism	ABC transporter transmembrane region;; ABC transporter;; RecF/RecN/SMC N terminal domain;; AAA domain;; P-loop containing region of AAA domain;; AAA ATPase domain;; AAA domain;; Protein of unknown function, DUF258;; Zeta toxin;; Predicted ATPase of the ABC class;; Protein of unknown function (DUF1602)	ABC transporter B family member 15 GN=MZF16.16 OS=Arabidopsis thaliana (Mouse-ear cress) PE=3 SV=1	Secondary metabolites biosynthesis, transport and catabolism	PREDICTED: ABC transporter B family member 15-like [Pyrus x bretschneideri]
FtPinG0004821900.01	Posttranslational modification, protein turnover, chaperones	--	K11838|0|cit:102619247|ubiquitin carboxyl-terminal hydrolase 13-like; K11838 ubiquitin carboxyl-terminal hydrolase 7 [EC:3.4.19.12] (A)	Posttranslational modification, protein turnover, chaperones	ICP0-binding domain of Ubiquitin-specific protease 7;; Ubiquitin-specific protease C-terminal;; Ubiquitin carboxyl-terminal hydrolase;; Ubiquitin carboxyl-terminal hydrolase;; MATH domain;; Ras association (RalGDS/AF-6) domain	Ubiquitin carboxyl-terminal hydrolase 12 GN=UBP12 OS=Arabidopsis thaliana (Mouse-ear cress) PE=1 SV=2	Posttranslational modification, protein turnover, chaperones	PREDICTED: ubiquitin carboxyl-terminal hydrolase 12-like [Beta vulgaris subsp. vulgaris]
FtPinG0002693400.01	--	--	K18160|2.4336e-44|pda:103724162|uncharacterized LOC103724162; K18160 NADH dehydrogenase [ubiquinone] 1 alpha subcomplex assembly factor 2 (A)	--	NADH ubiquinone oxidoreductase subunit NDUFA12	--	General function prediction only	PREDICTED: uncharacterized protein LOC104891691 isoform X2 [Beta vulgaris subsp. vulgaris]
FtPinG0007361600.01	--	--	K10400|1.99391e-166|mdm:103402281|phragmoplast orienting kinesin 2; K10400 kinesin family member 15 (A)	--	--	Phragmoplast orienting kinesin 2 GN=POK2 OS=Arabidopsis thaliana (Mouse-ear cress) PE=2 SV=1	Cytoskeleton	PREDICTED: phragmoplast orienting kinesin 2 isoform X2 [Beta vulgaris subsp. vulgaris]
FtPinG0009191700.01	--	Molecular Function: catalytic activity (GO:0003824);;	K18195|0|tcc:TCM_034547|Rhamnogalacturonate lyase family protein; K18195 rhamnogalacturonan endolyase [EC:4.2.2.23] (A)	--	Polysaccharide lyase family 4, domain III;; Polysaccharide lyase family 4, domain II;; Rhamnogalacturonate lyase family	--	Function unknown	PREDICTED: probable rhamnogalacturonate lyase B [Beta vulgaris subsp. vulgaris]
FtPinG0009574000.01	--	Biological Process: response to molecule of bacterial origin (GO:0002237);; Cellular Component: plasma membrane (GO:0005886);; Biological Process: signal transduction (GO:0007165);; Cellular Component: plant-type cell wall (GO:0009505);; Biological Process: stomatal complex morphogenesis (GO:0010103);; Molecular Function: kinase activity (GO:0016301);; Biological Process: phosphorylation (GO:0016…	--	General function prediction only	Leucine Rich repeats (2 copies);; Leucine rich repeat;; Leucine Rich Repeat;; Leucine rich repeat;; Leucine Rich repeat	Protein TOO MANY MOUTHS (Precursor) GN=F18B13.16 OS=Arabidopsis thaliana (Mouse-ear cress) PE=1 SV=1	General function prediction only	hypothetical protein CISIN_1g044868mg [Citrus sinensis]
FtPinG0005584800.01	--	Molecular Function: metal ion binding (GO:0046872);;	--	--	--	Zinc finger CCCH domain-containing protein 38 GN=At3g18640 OS=Arabidopsis thaliana (Mouse-ear cress) PE=2 SV=1	General function prediction only	PREDICTED: zinc finger CCCH domain-containing protein 38-like [Cucumis sativus]
FtPinG0003971400.01	Lipid transport and metabolism	Molecular Function: acyl-CoA dehydrogenase activity (GO:0003995);; Molecular Function: acyl-CoA oxidase activity (GO:0003997);; Cellular Component: peroxisome (GO:0005777);; Biological Process: fatty acid beta-oxidation (GO:0006635);; Molecular Function: flavin adenine dinucleotide binding (GO:0050660);;	K00232|0|cic:CICLE_v10019196mg|hypothetical protein; K00232 acyl-CoA oxidase [EC:1.3.3.6] (A)	Lipid transport and metabolism	Acyl-CoA oxidase;; Acyl-coenzyme A oxidase N-terminal;; Acyl-CoA dehydrogenase, middle domain	Peroxisomal acyl-coenzyme A oxidase 1 GN=ACX1 OS=Arabidopsis thaliana (Mouse-ear cress) PE=1 SV=1	Lipid transport and metabolism	PREDICTED: peroxisomal acyl-coenzyme A oxidase 1 [Beta vulgaris subsp. vulgaris]
FtPinG0005807500.01	--	--	K03260|0|pxb:103964211|eukaryotic translation initiation factor 4G-like; K03260 translation initiation factor 4G (A)	Translation, ribosomal structure and biogenesis	MIF4G domain;; MA3 domain	Eukaryotic translation initiation factor 4G GN=F27H5_30 OS=Arabidopsis thaliana (Mouse-ear cress) PE=1 SV=2	Translation, ribosomal structure and biogenesis	PREDICTED: eukaryotic translation initiation factor 4G-like isoform X2 [Pyrus x bretschneideri]
FtPinG0001440000.01	--	Biological Process: MAPK cascade (GO:0000165);; Molecular Function: protein serine/threonine kinase activity (GO:0004674);; Biological Process: protein phosphorylation (GO:0006468);; Molecular Function: ion binding (GO:0043167);;	--	--	Protein kinase domain;; Protein tyrosine kinase;; Calcium-binding EGF domain;; Complement Clr-like EGF-like;; EGF-like domain	Wall-associated receptor kinase-like 8 (Precursor) GN=WAKL8 OS=Arabidopsis thaliana (Mouse-ear cress) PE=2 SV=1	Signal transduction mechanisms	PREDICTED: wall-associated receptor kinase-like 10 isoform X2 [Beta vulgaris subsp. vulgaris]
FtPinG0001765700.01	Defense mechanisms	Biological Process: drug transmembrane transport (GO:0006855);; Molecular Function: drug transmembrane transporter activity (GO:0015238);; Molecular Function: antiporter activity (GO:0015297);; Cellular Component: membrane (GO:0016020);;	K03327|3.07043e-175|tcc:TCM_016100|Multidrug and toxin extrusion protein 1; K03327 multidrug resistance protein, MATE family (A)	General function prediction only	MatE	MATE efflux family protein DTX1 GN=F3L12.13 OS=Arabidopsis thaliana (Mouse-ear cress) PE=2 SV=1	General function prediction only	Multidrug and toxin extrusion protein 1 [Theobroma cacao]
FtPinG0008023900.01	Cytoskeleton	Molecular Function: microtubule motor activity (GO:0003777);; Molecular Function: ATP binding (GO:0005524);; Cellular Component: kinesin complex (GO:0005871);; Cellular Component: microtubule (GO:0005874);; Biological Process: microtubule-based movement (GO:0007018);; Molecular Function: microtubule binding (GO:0008017);;	K11498|0|tcc:TCM_024960|P-loop containing nucleoside triphosphate hydrolases superfamily protein isoform 1; K11498 centromeric protein E (A)	Cytoskeleton	Kinesin motor domain	Kinesin-like protein NACK1 GN=NACK1 OS=Nicotiana tabacum (Common tobacco) PE=1 SV=1	Cytoskeleton	P-loop containing nucleoside triphosphate hydrolases superfamily protein isoform 1 [Theobroma cacao]
FtPinG0009237100.01	Carbohydrate transport and metabolism	Molecular Function: copper ion binding (GO:0005507);; Cellular Component: mitochondrion (GO:0005739);; Biological Process: metabolic process (GO:0008152);; Molecular Function: zinc ion binding (GO:0008270);; Molecular Function: hydrolase activity (GO:0016787);;	--	General function prediction only	Haloacid dehalogenase-like hydrolase;; HAD-hyrolase-like	--	General function prediction only	PREDICTED: uncharacterized protein YKR070W-like [Beta vulgaris subsp. vulgaris]
FtPinG0007213700.01	--	Molecular Function: binding (GO:0005488);; Biological Process: heterocycle biosynthetic process (GO:0018130);; Biological Process: aromatic compound biosynthetic process (GO:0019438);; Biological Process: primary metabolic process (GO:0044238);; Biological Process: single-organism biosynthetic process (GO:0044711);; Biological Process: organic cyclic compound biosynthetic process (GO:1901362);;	K09422|2.2411e-81|tcc:TCM_029121|Duplicated homeodomain-like superfamily protein, putative; K09422 myb proto-oncogene protein, plant (A)	Transcription	Myb-like DNA-binding domain;; Myb-like DNA-binding domain	Transcription factor TT2 GN=MOK9.18 OS=Arabidopsis thaliana (Mouse-ear cress) PE=1 SV=1	Transcription	Duplicated homeodomain-like superfamily protein, putative [Theobroma cacao]
FtPinG0006161300.01	--	--	--	--	--	--	Function unknown	hypothetical protein PRUPE_ppa012787mg [Prunus persica]
FtPinG0006916400.01	Carbohydrate transport and metabolism	Molecular Function: hydrolase activity, hydrolyzing O-glycosyl compounds (GO:0004553);; Biological Process: metabolic process (GO:0008152);;	K01188|0|rcu:RCOM_0827440|beta-glucosidase, putative (EC:3.2.1.21); K01188 beta-glucosidase [EC:3.2.1.21] (A)	Carbohydrate transport and metabolism	Glycosyl hydrolase family 1	Beta-glucosidase 17 (Precursor) GN=BGLU17 OS=Arabidopsis thaliana (Mouse-ear cress) PE=2 SV=1	Carbohydrate transport and metabolism	PREDICTED: beta-glucosidase 12-like [Nelumbo nucifera]
FtPinG0006087700.01	--	Molecular Function: iron ion binding (GO:0005506);; Molecular Function: electron carrier activity (GO:0009055);; Molecular Function: alkane 1-monooxygenase activity (GO:0018685);; Molecular Function: oxygen binding (GO:0019825);; Molecular Function: heme binding (GO:0020037);; Biological Process: oxidation-reduction process (GO:0055114);; Molecular Function: aromatase activity (GO:0070330);; Biol…	--	--	Cytochrome P450	Cytochrome P450 704B1 GN=CYP704B1 OS=Arabidopsis thaliana (Mouse-ear cress) PE=2 SV=1	Secondary metabolites biosynthesis, transport and catabolism	PREDICTED: cytochrome P450 704B1 [Vitis vinifera]
FtPinG0006107100.01	Amino acid transport and metabolism	Biological Process: RNA splicing, via endonucleolytic cleavage and ligation (GO:0000394);; Molecular Function: cystathionine beta-lyase activity (GO:0004121);; Molecular Function: cystathionine gamma-lyase activity (GO:0004123);; Cellular Component: chloroplast stroma (GO:0009570);; Biological Process: L-methionine biosynthetic process from L-homoserine via cystathionine (GO:0019279);; Molecular …	K01760|0|pop:POPTR_0016s03770g|chloroplast cystathionine beta lyase family protein; K01760 cystathionine beta-lyase [EC:4.4.1.8] (A)	Amino acid transport and metabolism	Cys/Met metabolism PLP-dependent enzyme;; Aminotransferase class-V;; Aminotransferase class I and II	Cystathionine beta-lyase, chloroplastic (Precursor) GN=At3g57050 OS=Arabidopsis thaliana (Mouse-ear cress) PE=1 SV=1	Amino acid transport and metabolism	PREDICTED: cystathionine beta-lyase, chloroplastic [Populus euphratica]
FtPinG0004488000.01	Translation, ribosomal structure and biogenesis	Cellular Component: cytoplasm (GO:0005737);; Biological Process: translational termination (GO:0006415);; Biological Process: heme biosynthetic process (GO:0006783);; Biological Process: chloroplast relocation (GO:0009902);; Biological Process: thylakoid membrane organization (GO:0010027);; Biological Process: carotenoid biosynthetic process (GO:0016117);; Molecular Function: translation release …	K02835|1.22045e-171|vvi:100247720|peptide chain release factor APG3, chloroplastic; K02835 peptide chain release factor 1 (A)	Translation, ribosomal structure and biogenesis	RF-1 domain;; PCRF domain;; PCRF domain	Peptide chain release factor APG3, chloroplastic {ECO:0000305} (Precursor) OS=Arabidopsis thaliana (Mouse-ear cress) PE=2 SV=1	Translation, ribosomal structure and biogenesis	hypothetical protein JCGZ_13873 [Jatropha curcas]
FtPinG0003026800.01	--	--	--	--	Protein of unknown function (DUF3133)	Uncharacterized protein At5g05190 GN=Y-1 OS=Arabidopsis thaliana (Mouse-ear cress) PE=1 SV=1	Function unknown	PREDICTED: uncharacterized protein LOC104892186 isoform X1 [Beta vulgaris subsp. vulgaris]
FtPinG0001677600.01	--	--	--	--	--	--	Function unknown	PREDICTED: uncharacterized protein LOC104900320 [Beta vulgaris subsp. vulgaris]
FtPinG0008625200.01	--	--	--	--	--	--	Function unknown	hypothetical protein CISIN_1g041060mg, partial [Citrus sinensis]
FtPinG0004617100.01	--	--	--	Lipid transport and metabolism	CRAL/TRIO domain;; CRAL/TRIO, N-terminal domain;; Divergent CRAL/TRIO domain	Phosphatidylinositol/phosphatidylcholine transfer protein SFH10 GN=SFH10 OS=Arabidopsis thaliana (Mouse-ear cress) PE=3 SV=1	Lipid transport and metabolism	unnamed protein product [Coffea canephora]
FtPinG0005274200.01	Cell wall/membrane/envelope biogenesis	Biological Process: cell wall macromolecule catabolic process (GO:0016998);; Molecular Function: glucan endo-1,3-beta-glucanase activity, C-3 substituted reducing group (GO:0052861);; Molecular Function: glucan endo-1,4-beta-glucanase activity, C-3 substituted reducing group (GO:0052862);;	--	Carbohydrate transport and metabolism	Glycosyl hydrolase family 81	--	Carbohydrate transport and metabolism	PREDICTED: putative endo-1,3(4)-beta-glucanase 2 [Vitis vinifera]
FtPinG0005477800.01	--	Molecular Function: zinc ion binding (GO:0008270);; Molecular Function: ligase activity (GO:0016874);;	--	Posttranslational modification, protein turnover, chaperones	Zinc finger, C3HC4 type (RING finger)	RING-H2 finger protein ATL47 GN=ATL47 OS=Arabidopsis thaliana (Mouse-ear cress) PE=2 SV=1	Posttranslational modification, protein turnover, chaperones	PREDICTED: uncharacterized protein LOC104908743 [Beta vulgaris subsp. vulgaris]
FtPinG0005327100.01	--	Cellular Component: plasma membrane (GO:0005886);; Biological Process: D-xylose metabolic process (GO:0042732);; Biological Process: cellular metabolic process (GO:0044237);; Molecular Function: UDP-glucuronate decarboxylase activity (GO:0048040);; Molecular Function: coenzyme binding (GO:0050662);;	--	--	NAD dependent epimerase/dehydratase family;; Male sterility protein;; Polysaccharide biosynthesis protein;; 3-beta hydroxysteroid dehydrogenase/isomerase family;; RmlD substrate binding domain	UDP-glucuronic acid decarboxylase 5 GN=UXS5 OS=Arabidopsis thaliana (Mouse-ear cress) PE=2 SV=1	Carbohydrate transport and metabolism	PREDICTED: UDP-glucuronic acid decarboxylase 5 [Beta vulgaris subsp. vulgaris]
FtPinG0004283300.01	--	Cellular Component: mitochondrion (GO:0005739);; Molecular Function: methyltransferase activity (GO:0008168);; Biological Process: methylglyoxal catabolic process to D-lactate (GO:0019243);; Biological Process: methylation (GO:0032259);;	K18162|3.07126e-38|brp:103840826|putative methyltransferase At1g22800; K18162 NADH dehydrogenase [ubiquinone] 1 alpha subcomplex assembly factor 5 [EC:2.1.1.-] (A)	General function prediction only	--	Putative methyltransferase At1g22800 GN=At1g22800 OS=Arabidopsis thaliana (Mouse-ear cress) PE=2 SV=2	General function prediction only	sam-dependent methyltransferase [Oryza sativa Indica Group]
FtPinG0002030200.01	--	Molecular Function: transferase activity, transferring hexosyl groups (GO:0016758);;	K13496|0|mdm:103449975|UDP-glycosyltransferase 73C1-like; K13496 UDP-glucosyl transferase 73C [EC:2.4.1.-] (A)	--	UDP-glucoronosyl and UDP-glucosyl transferase	UDP-glycosyltransferase 73C5 GN=F13K3.20 OS=Arabidopsis thaliana (Mouse-ear cress) PE=2 SV=1	--	PREDICTED: UDP-glycosyltransferase 73C1-like [Malus domestica]
FtPinG0001803200.01	--	Molecular Function: transferase activity (GO:0016740);;	--	--	Putative rRNA methylase;; Methyltransferase domain	--	Function unknown	Putative rRNA methylase ytqB [Gossypium arboreum]
FtPinG0007245300.01	--	--	--	General function prediction only	PPR repeat;; PPR repeat family;; PPR repeat;; Pentatricopeptide repeat domain;; Tetratricopeptide repeat;; Tetratricopeptide repeat;; Tetratricopeptide repeat;; Anaphase-promoting complex, cyclosome, subunit 3	Pentatricopeptide repeat-containing protein At4g22760 GN=PCMP-E6 OS=Arabidopsis thaliana (Mouse-ear cress) PE=2 SV=1	General function prediction only	PREDICTED: pentatricopeptide repeat-containing protein At4g22760 isoform X1 [Beta vulgaris subsp. vulgaris]
FtPinG0001476500.01	Function unknown	--	--	Function unknown	Cysteine-rich secretory protein family	STS14 protein (Precursor) GN=STS14 OS=Solanum tuberosum (Potato) PE=2 SV=1	Function unknown	PREDICTED: STS14 protein-like [Cicer arietinum]
FtPinG0005757300.01	--	--	K14572|0|cit:102612702|midasin-like; K14572 midasin (A)	General function prediction only	AAA domain (dynein-related subfamily);; ATPase family associated with various cellular activities (AAA);; ATPase family associated with various cellular activities (AAA);; AAA ATPase domain;; AAA domain;; AAA domain;; AAA domain;; AAA domain;; AAA domain;; ABC transporter;; Sigma-54 interaction domain;; AAA domain;; Sigma-54 interaction domain;; Type II/IV secretion system protein;; Uncharacteris…	--	General function prediction only	PREDICTED: midasin [Vitis vinifera]
FtPinG0003072500.01	--	Cellular Component: plasma membrane (GO:0005886);;	K08505|2.41193e-29|sot:102591156|bet1-like protein At4g14600-like; K08505 protein transport protein SFT1 (A)	--	--	Bet1-like protein At4g14600 GN=At4g14600 OS=Arabidopsis thaliana (Mouse-ear cress) PE=2 SV=1	Intracellular trafficking, secretion, and vesicular transport	PREDICTED: bet1-like protein At4g14600 [Beta vulgaris subsp. vulgaris]
FtPinG0003535300.01	Cell cycle control, cell division, chromosome partitioning	Biological Process: regulation of cell cycle (GO:0051726);;	K05868|1.7815e-176|vvi:100267672|G2/mitotic-specific cyclin-2; K05868 cyclin B (A)	Cell cycle control, cell division, chromosome partitioning	Cyclin, N-terminal domain;; Cyclin, C-terminal domain	Cyclin-B2-3 GN=CYCB2-3 OS=Arabidopsis thaliana (Mouse-ear cress) PE=2 SV=2	Cell cycle control, cell division, chromosome partitioning	PREDICTED: G2/mitotic-specific cyclin-2-like [Nelumbo nucifera]
FtPinG0001695600.01	General function prediction only	Molecular Function: zinc ion binding (GO:0008270);; Biological Process: ethylene biosynthetic process (GO:0009693);; Biological Process: protein ubiquitination (GO:0016567);; Biological Process: small molecule metabolic process (GO:0044281);; Biological Process: biological regulation (GO:0065007);;	--	--	Ankyrin repeats (3 copies);; Ankyrin repeat;; Ankyrin repeats (many copies);; Ankyrin repeats (many copies);; Ankyrin repeat	E3 ubiquitin-protein ligase XBAT32 GN=XBAT32 OS=Arabidopsis thaliana (Mouse-ear cress) PE=1 SV=1	Posttranslational modification, protein turnover, chaperones	PREDICTED: probable E3 ubiquitin-protein ligase XBOS32 [Vitis vinifera]
FtPinG0001063300.01	General function prediction only	Molecular Function: nucleotide binding (GO:0000166);;	--	General function prediction only	WD domain, G-beta repeat	Protein Mut11 GN=Mut11 OS=Chlamydomonas reinhardtii (Chlamydomonas smithii) PE=2 SV=1	General function prediction only	PREDICTED: WD repeat-containing protein 13 [Beta vulgaris subsp. vulgaris]
FtPinG0000957300.01	Signal transduction mechanisms	Molecular Function: phosphoprotein phosphatase activity (GO:0004721);; Molecular Function: metal ion binding (GO:0046872);;	K06269|0|cit:102612516|serine/threonine-protein phosphatase PP1 isozyme 2-like; K06269 serine/threonine-protein phosphatase PP1 catalytic subunit [EC:3.1.3.16] (A)	--	Calcineurin-like phosphoesterase	Serine/threonine-protein phosphatase PP1 isozyme 2 GN=NPP2 OS=Nicotiana tabacum (Common tobacco) PE=2 SV=1	Signal transduction mechanisms	PREDICTED: serine/threonine-protein phosphatase PP1 isozyme 2 [Beta vulgaris subsp. vulgaris]
FtPinG0003396900.01	--	--	K08874|0|vvi:100255847|TRRAP; transcription-associated protein 1; K08874 transformation/transcription domain-associated protein (A)	--	FAT domain;; Phosphatidylinositol 3- and 4-kinase;; FATC domain	Serine/threonine-protein kinase ATR GN=ATR OS=Arabidopsis thaliana (Mouse-ear cress) PE=2 SV=2	--	PREDICTED: transcription-associated protein 1 [Vitis vinifera]
FtPinG0009376100.01	--	Molecular Function: protein serine/threonine kinase activity (GO:0004674);; Molecular Function: ATP binding (GO:0005524);; Biological Process: protein phosphorylation (GO:0006468);;	--	Signal transduction mechanisms	Protein kinase domain;; Protein tyrosine kinase	Casein kinase I isoform delta-like GN=At4g26100 OS=Arabidopsis thaliana (Mouse-ear cress) PE=2 SV=2	Signal transduction mechanisms	PREDICTED: casein kinase I-like [Beta vulgaris subsp. vulgaris]
FtPinG0006868000.01	--	--	--	General function prediction only	Putative serine esterase (DUF676);; Alpha/beta hydrolase family	--	General function prediction only	PREDICTED: uncharacterized protein LOC104900483 isoform X1 [Beta vulgaris subsp. vulgaris]
FtPinG0009462700.01	Amino acid transport and metabolism	Molecular Function: L-serine ammonia-lyase activity (GO:0003941);; Molecular Function: L-threonine ammonia-lyase activity (GO:0004794);; Biological Process: L-serine metabolic process (GO:0006563);; Molecular Function: D-serine ammonia-lyase activity (GO:0008721);; Molecular Function: pyridoxal phosphate binding (GO:0030170);; Molecular Function: serine racemase activity (GO:0030378);; Biological…	K12235|1.91746e-149|pmum:103337476|serine racemase; K12235 serine racemase [EC:5.1.1.18] (A)	--	Pyridoxal-phosphate dependent enzyme	Serine racemase GN=SR OS=Arabidopsis thaliana (Mouse-ear cress) PE=1 SV=1	Amino acid transport and metabolism	PREDICTED: serine racemase [Prunus mume]
FtPinG0004752200.01	--	--	--	--	Transferase family	Uncharacterized acetyltransferase At3g50280 GN=At3g50280 OS=Arabidopsis thaliana (Mouse-ear cress) PE=3 SV=1	Function unknown	PREDICTED: uncharacterized acetyltransferase At3g50280-like [Beta vulgaris subsp. vulgaris]
FtPinG0004262200.01	--	--	--	--	Domain of unknown function (DUF4378);; DUF761-associated sequence motif	--	Function unknown	PREDICTED: uncharacterized protein LOC100256774 isoform X2 [Vitis vinifera]
FtPinG0004395800.01	--	Cellular Component: membrane (GO:0016020);; Molecular Function: kinase activity (GO:0016301);; Biological Process: phosphorylation (GO:0016310);; Molecular Function: oxidoreductase activity (GO:0016491);;	--	--	Leucine rich repeat;; Protein tyrosine kinase;; Leucine Rich repeats (2 copies);; Protein kinase domain;; Leucine Rich Repeat;; Leucine Rich repeat;; Leucine rich repeat	Probable LRR receptor-like serine/threonine-protein kinase At2g16250 (Precursor) GN=At2g16250 OS=Arabidopsis thaliana (Mouse-ear cress) PE=2 SV=1	Signal transduction mechanisms	unnamed protein product [Coffea canephora]
FtPinG0002532400.01	General function prediction only	Molecular Function: structural molecule activity (GO:0005198);; Cellular Component: plasma membrane (GO:0005886);; Biological Process: intracellular protein transport (GO:0006886);; Biological Process: vesicle-mediated transport (GO:0016192);; Molecular Function: myosin heavy chain kinase activity (GO:0016905);; Cellular Component: COPI vesicle coat (GO:0030126);;	K05236|0|cit:102619148|coatomer subunit alpha-2-like; K05236 coatomer protein complex, subunit alpha (xenin) (A)	Intracellular trafficking, secretion, and vesicular transport	Coatomer (COPI) alpha subunit C-terminus;; Coatomer WD associated region;; WD domain, G-beta repeat	Coatomer subunit alpha-1 GN=At1g62020 OS=Arabidopsis thaliana (Mouse-ear cress) PE=2 SV=2	Intracellular trafficking, secretion, and vesicular transport	hypothetical protein JCGZ_26756 [Jatropha curcas]
FtPinG0008694100.01	Posttranslational modification, protein turnover, chaperones	Molecular Function: metalloendopeptidase activity (GO:0004222);; Molecular Function: ATP binding (GO:0005524);; Biological Process: proteolysis (GO:0006508);; Molecular Function: zinc ion binding (GO:0008270);; Molecular Function: microtubule-severing ATPase activity (GO:0008568);; Cellular Component: integral component of membrane (GO:0016021);; Biological Process: protein catabolic process (GO:…	K03798|0|tcc:TCM_041664|Cell division protease ftsH isoform 1; K03798 cell division protease FtsH [EC:3.4.24.-] (A)	Posttranslational modification, protein turnover, chaperones	ATPase family associated with various cellular activities (AAA);; Peptidase family M41;; FtsH Extracellular;; AAA domain;; AAA domain (Cdc48 subfamily);; AAA domain (dynein-related subfamily)	ATP-dependent zinc metalloprotease FTSH 9, chloroplastic (Precursor) GN=FTSH9 OS=Arabidopsis thaliana (Mouse-ear cress) PE=2 SV=1	Posttranslational modification, protein turnover, chaperones	hypothetical protein JCGZ_08500 [Jatropha curcas]
FtPinG0003109600.01	--	Molecular Function: DNA binding (GO:0003677);; Cellular Component: nucleus (GO:0005634);; Biological Process: regulation of transcription, DNA-templated (GO:0006355);; Molecular Function: protein dimerization activity (GO:0046983);;	--	Transcription	SRF-type transcription factor (DNA-binding and dimerisation domain)	Agamous-like MADS-box protein AGL80 GN=K15N18.16 OS=Arabidopsis thaliana (Mouse-ear cress) PE=1 SV=1	Transcription	hypothetical protein POPTR_0005s00420g [Populus trichocarpa]
FtPinG0005188800.01	--	--	K08360|1.5426e-24|sly:101259871|probable ascorbate-specific transmembrane electron transporter 1; K08360 cytochrome b-561 (A)	Energy production and conversion	--	Transmembrane ascorbate ferrireductase 1 GN=At4g25570 OS=Arabidopsis thaliana (Mouse-ear cress) PE=1 SV=1	Energy production and conversion	PREDICTED: probable ascorbate-specific transmembrane electron transporter 1 [Solanum lycopersicum]
FtPinG0000835000.01	Energy production and conversion	Biological Process: transition metal ion transport (GO:0000041);; Cellular Component: nucleus (GO:0005634);; Cellular Component: vacuole (GO:0005773);; Cellular Component: peroxisome (GO:0005777);; Molecular Function: glycolate oxidase activity (GO:0008891);; Cellular Component: plasmodesma (GO:0009506);; Cellular Component: chloroplast stroma (GO:0009570);; Molecular Function: FMN binding (GO:00…	K11517|0|tcc:TCM_029459|Aldolase-type TIM barrel family protein isoform 1; K11517 (S)-2-hydroxy-acid oxidase [EC:1.1.3.15] (A)	Energy production and conversion	FMN-dependent dehydrogenase;; IMP dehydrogenase / GMP reductase domain;; Nitronate monooxygenase;; Thiazole biosynthesis protein ThiG;; Conserved region in glutamate synthase	Peroxisomal (S)-2-hydroxy-acid oxidase GLO5 GN=F28J12.20 OS=Arabidopsis thaliana (Mouse-ear cress) PE=1 SV=1	Energy production and conversion	Aldolase-type TIM barrel family protein isoform 1 [Theobroma cacao]
FtPinG0009127700.01	--	Molecular Function: protein serine/threonine kinase activity (GO:0004674);; Molecular Function: ATP binding (GO:0005524);; Biological Process: protein phosphorylation (GO:0006468);;	--	--	Protein kinase domain;; Protein tyrosine kinase	Wall-associated receptor kinase-like 18 (Precursor) GN=WAKL18 OS=Arabidopsis thaliana (Mouse-ear cress) PE=2 SV=1	Signal transduction mechanisms	PREDICTED: wall-associated receptor kinase-like 1 isoform X1 [Vitis vinifera]
FtPinG0004105800.01	Transcription	--	K11592|0|cic:CICLE_v10018447mg|hypothetical protein; K11592 endoribonuclease Dicer [EC:3.1.26.-] (A)	RNA processing and modification	Ribonuclease III domain;; Ribonuclease-III-like;; PAZ domain;; Dicer dimerisation domain;; Double-stranded RNA binding motif;; Helicase conserved C-terminal domain;; double strand RNA binding domain from DEAD END PROTEIN 1;; DEAD/DEAH box helicase;; Type III restriction enzyme, res subunit;; SNF2 family N-terminal domain	Endoribonuclease Dicer homolog 1 GN=T25K16.4 OS=Arabidopsis thaliana (Mouse-ear cress) PE=1 SV=2	RNA processing and modification	hypothetical protein JCGZ_14170 [Jatropha curcas]
FtPinG0008795000.01	--	--	K17398|3.75781e-124|pper:PRUPE_ppa000687mg|hypothetical protein; K17398 DNA (cytosine-5)-methyltransferase 3A [EC:2.1.1.37] (A)	--	PWWP domain	--	General function prediction only	unnamed protein product [Vitis vinifera]
FtPinG0002878200.01	--	Molecular Function: hydrolase activity, acting on ester bonds (GO:0016788);;	--	--	GDSL-like Lipase/Acylhydrolase	GDSL esterase/lipase 4 (Precursor) GN=GLIP4 OS=Arabidopsis thaliana (Mouse-ear cress) PE=2 SV=2	General function prediction only	GDSL-lipase [Oxybasis rubra]
FtPinG0005522500.01	--	--	K13464|6.95513e-29|gmx:100787821|protein TIFY 6B-like; K13464 jasmonate ZIM domain-containing protein (A)	--	tify domain;; Divergent CCT motif	Protein TIFY 7 GN=F5A18.12 OS=Arabidopsis thaliana (Mouse-ear cress) PE=1 SV=2	Transcription	Protein TIFY 6B [Glycine soja]
FtPinG0005916200.01	--	Molecular Function: zinc ion binding (GO:0008270);;	K16276|0|vvi:100255880|uncharacterized LOC100255880; K16276 zinc finger protein-like protein (A)	General function prediction only	Hemerythrin HHE cation binding domain;; Zinc-ribbon;; CHY zinc finger;; Ring finger domain	--	Posttranslational modification, protein turnover, chaperones	PREDICTED: uncharacterized protein LOC100255880 [Vitis vinifera]
FtPinG0005179700.01	Replication, recombination and repair	Molecular Function: RNA binding (GO:0003723);; Molecular Function: RNA-directed DNA polymerase activity (GO:0003964);; Biological Process: RNA-dependent DNA replication (GO:0006278);; Molecular Function: zinc ion binding (GO:0008270);; Biological Process: DNA integration (GO:0015074);;	--	General function prediction only	Reverse transcriptase (RNA-dependent DNA polymerase)	Uncharacterized mitochondrial protein AtMg00860 GN=AtMg00860 OS=Arabidopsis thaliana (Mouse-ear cress) PE=4 SV=1	Replication, recombination and repair	PREDICTED: uncharacterized protein LOC104810252 [Tarenaya hassleriana]
FtPinG0006374400.01	Posttranslational modification, protein turnover, chaperones	Molecular Function: electron carrier activity (GO:0009055);; Molecular Function: protein disulfide oxidoreductase activity (GO:0015035);; Biological Process: cell redox homeostasis (GO:0045454);;	K03676|1.38318e-39|aly:ARALYDRAFT_887452|glutaredoxin family protein; K03676 glutaredoxin 3 (A)	Posttranslational modification, protein turnover, chaperones	Glutaredoxin	Monothiol glutaredoxin-S6 GN=T20O10.30 OS=Arabidopsis thaliana (Mouse-ear cress) PE=3 SV=1	Posttranslational modification, protein turnover, chaperones	PREDICTED: monothiol glutaredoxin-S1-like [Beta vulgaris subsp. vulgaris]
FtPinG0004260900.01	General function prediction only	Biological Process: cell morphogenesis (GO:0000902);; Molecular Function: GTP binding (GO:0005525);; Cellular Component: endoplasmic reticulum (GO:0005783);; Cellular Component: Golgi apparatus (GO:0005794);; Cellular Component: cytosol (GO:0005829);; Cellular Component: plasma membrane (GO:0005886);; Biological Process: gluconeogenesis (GO:0006094);; Biological Process: glycolytic process (GO:00…	K07953|4.98612e-131|aly:ARALYDRAFT_337811|SAR1; secretion-associated ras; K07953 GTP-binding protein SAR1 [EC:3.6.5.-] (A)	Intracellular trafficking, secretion, and vesicular transport	ADP-ribosylation factor family;; 50S ribosome-binding GTPase;; Signal recognition particle receptor beta subunit	GTP-binding protein SAR1A GN=SAR1A OS=Arabidopsis thaliana (Mouse-ear cress) PE=2 SV=1	Translation, ribosomal structure and biogenesis	secretion-associated ras [Arabidopsis lyrata subsp. lyrata]
FtPinG0004474200.01	Posttranslational modification, protein turnover, chaperones	Molecular Function: isomerase activity (GO:0016853);; Biological Process: cellular protein metabolic process (GO:0044267);;	K09571|8.33203e-160|gmx:100781128|peptidyl-prolyl cis-trans isomerase FKBP62-like; K09571 FK506-binding protein 4/5 [EC:5.2.1.8] (A)	Posttranslational modification, protein turnover, chaperones	FKBP-type peptidyl-prolyl cis-trans isomerase;; FKBP-type peptidyl-prolyl cis-trans isomerase;; FKBP-type peptidyl-prolyl cis-trans isomerase	Peptidyl-prolyl cis-trans isomerase FKBP65 GN=K15N18.12 OS=Arabidopsis thaliana (Mouse-ear cress) PE=1 SV=1	Posttranslational modification, protein turnover, chaperones	PREDICTED: peptidyl-prolyl cis-trans isomerase FKBP62-like isoform X2 [Eucalyptus grandis]
FtPinG0003529500.01	--	--	--	--	Protein of unknown function (DUF1005)	--	Function unknown	PREDICTED: uncharacterized protein LOC100245695 [Vitis vinifera]
FtPinG0005912000.01	--	--	K01527|5.58658e-74|vvi:100242819|transcription factor BTF3 homolog 4; K01527 nascent polypeptide-associated complex subunit beta (A)	Transcription	NAC domain	--	Transcription	PREDICTED: transcription factor BTF3 homolog 4 [Vitis vinifera]
FtPinG0000492500.01	--	--	--	--	Exostosin family	Probable arabinosyltransferase ARAD1 GN=ARAD1 OS=Arabidopsis thaliana (Mouse-ear cress) PE=1 SV=1	--	catalytic, putative [Ricinus communis]
FtPinG0000951600.01	--	Biological Process: metabolic process (GO:0008152);; Cellular Component: membrane (GO:0016020);; Molecular Function: oxidoreductase activity (GO:0016491);; Molecular Function: transferase activity, transferring phosphorus-containing groups (GO:0016772);;	--	--	Protein kinase domain;; Protein tyrosine kinase;; Leucine rich repeat N-terminal domain;; Leucine Rich repeats (2 copies);; Leucine rich repeat;; Leucine Rich Repeat	Probable inactive leucine-rich repeat receptor-like protein kinase At1g66830 (Precursor) GN=At1g66830 OS=Arabidopsis thaliana (Mouse-ear cress) PE=2 SV=1	Signal transduction mechanisms	unnamed protein product [Vitis vinifera]
FtPinG0003643400.01	Translation, ribosomal structure and biogenesis	Molecular Function: RNA binding (GO:0003723);; Cellular Component: nucleolus (GO:0005730);; Cellular Component: ribosome (GO:0005840);; Biological Process: ribosome biogenesis (GO:0042254);;	K12845|4.80949e-73|rcu:RCOM_0222550|ribosomal protein l7ae, putative; K12845 U4/U6 small nuclear ribonucleoprotein SNU13 (A)	--	Ribosomal protein L7Ae/L30e/S12e/Gadd45 family	H/ACA ribonucleoprotein complex subunit 2-like protein GN=At5g08180 OS=Arabidopsis thaliana (Mouse-ear cress) PE=1 SV=1	RNA processing and modification	ribosomal protein l7ae, putative [Ricinus communis]
FtPinG0000777900.01	--	Biological Process: cellular amino acid metabolic process (GO:0006520);; Biological Process: coenzyme metabolic process (GO:0006732);; Biological Process: sulfur compound metabolic process (GO:0006790);; Biological Process: phosphorus metabolic process (GO:0006793);; Biological Process: lipid biosynthetic process (GO:0008610);; Molecular Function: transferase activity, transferring acyl groups (G…	--	Energy production and conversion	--	Dihydrolipoyllysine-residue acetyltransferase component 4 of pyruvate dehydrogenase complex, chloroplastic (Precursor) GN=LTA2 OS=Arabidopsis thaliana (Mouse-ear cress) PE=2 SV=1	--	hypothetical protein JCGZ_18315 [Jatropha curcas]
FtPinG0008762900.01	--	Biological Process: metabolic process (GO:0008152);; Molecular Function: glycopeptide alpha-N-acetylgalactosaminidase activity (GO:0033926);;	--	--	Alkaline and neutral invertase	Alkaline/neutral invertase E, chloroplastic {ECO:0000305} (Precursor) OS=Arabidopsis thaliana (Mouse-ear cress) PE=1 SV=1	Function unknown	hypothetical protein PRUPE_ppa002625mg [Prunus persica]
FtPinG0003510700.01	--	--	--	Replication, recombination and repair	CRS1 / YhbY (CRM) domain	Chloroplastic group IIA intron splicing facilitator CRS1, chloroplastic (Precursor) GN=OJ1014_E02.14 OS=Oryza sativa subsp. japonica (Rice) PE=2 SV=1	Replication, recombination and repair	PREDICTED: chloroplastic group IIA intron splicing facilitator CRS1, chloroplastic isoform X2 [Vitis vinifera]
tartary_newGene_2086	--	--	--	--	--	Filament-like plant protein (Fragment) GN=FPP OS=Solanum lycopersicum (Tomato) PE=1 SV=1	Function unknown	unnamed protein product [Vitis vinifera]
FtPinG0006418500.01	Intracellular trafficking, secretion, and vesicular transport	Biological Process: retrograde vesicle-mediated transport, Golgi to ER (GO:0006890);; Cellular Component: integral component of membrane (GO:0016021);; Biological Process: maintenance of protein location (GO:0045185);;	--	Intracellular trafficking, secretion, and vesicular transport	Rer1 family	Protein RER1C GN=RER1C OS=Arabidopsis thaliana (Mouse-ear cress) PE=2 SV=1	Intracellular trafficking, secretion, and vesicular transport	PREDICTED: protein RER1A-like [Beta vulgaris subsp. vulgaris]
tartary_newGene_161	--	Cellular Component: mitochondrion (GO:0005739);;	--	--	--	--	Function unknown	PREDICTED: uncharacterized protein LOC101250127 isoform X2 [Solanum lycopersicum]
FtPinG0007789000.01	--	Molecular Function: DNA binding (GO:0003677);; Cellular Component: chloroplast (GO:0009507);; Biological Process: chloroplast-nucleus signaling pathway (GO:0010019);; Biological Process: mitochondria-nucleus signaling pathway (GO:0031930);;	--	General function prediction only	PPR repeat family;; PPR repeat;; PPR repeat;; Pentatricopeptide repeat domain;; Evolutionarily conserved signalling intermediate in Toll pathway;; Tetratricopeptide repeat;; Tetratricopeptide repeat	Pentatricopeptide repeat-containing protein At2g31400, chloroplastic (Precursor) GN=At2g31400 OS=Arabidopsis thaliana (Mouse-ear cress) PE=2 SV=1	General function prediction only	PREDICTED: pentatricopeptide repeat-containing protein At2g31400, chloroplastic [Vitis vinifera]
FtPinG0003600200.01	--	--	--	--	--	Transcription factor bHLH145 GN=MPF21.2 OS=Arabidopsis thaliana (Mouse-ear cress) PE=2 SV=1	Transcription	PREDICTED: LOW QUALITY PROTEIN: transcription factor bHLH145-like [Prunus mume]
FtPinG0004015400.01	--	Biological Process: metabolic process (GO:0008152);; Molecular Function: zinc ion binding (GO:0008270);; Cellular Component: chloroplast (GO:0009507);; Biological Process: embryo development ending in seed dormancy (GO:0009793);; Molecular Function: hydrolase activity (GO:0016787);;	K15441|1.09097e-84|tcc:TCM_039450|Cytidine/deoxycytidylate deaminase family protein isoform 1; K15441 tRNA-specific adenosine deaminase 2 [EC:3.5.4.-] (A)	Nucleotide transport and metabolism	Cytidine and deoxycytidylate deaminase zinc-binding region	tRNA(adenine(34)) deaminase, chloroplastic (Precursor) GN=TADA OS=Arabidopsis thaliana (Mouse-ear cress) PE=1 SV=1	Nucleotide transport and metabolism	PREDICTED: tRNA-specific adenosine deaminase 2 [Tarenaya hassleriana]
FtPinG0008073200.01	Carbohydrate transport and metabolism	Cellular Component: protein storage vacuole (GO:0000326);; Cellular Component: plasma membrane (GO:0005886);; Biological Process: water transport (GO:0006833);; Cellular Component: plant-type cell wall (GO:0009505);; Cellular Component: plant-type vacuole membrane (GO:0009705);; Cellular Component: chloroplast envelope (GO:0009941);; Molecular Function: methylammonium transmembrane transporter ac…	K09873|1.46475e-132|tcc:TCM_028837|Delta tonoplast integral protein; K09873 aquaporin TIP (A)	Carbohydrate transport and metabolism	Major intrinsic protein	Aquaporin TIP2-1, N-terminally processed GN=TIP2-1 OS=Arabidopsis thaliana (Mouse-ear cress) PE=1 SV=2	Carbohydrate transport and metabolism	aquaporin TIP2;1 [Quercus petraea]
FtPinG0006675400.01	--	Molecular Function: DNA binding (GO:0003677);; Molecular Function: chromatin binding (GO:0003682);; Molecular Function: protein binding (GO:0005515);; Cellular Component: nucleus (GO:0005634);; Biological Process: root epidermal cell differentiation (GO:0010053);; Biological Process: trichome branching (GO:0010091);; Biological Process: trichome patterning (GO:0048629);;	K09422|4.93013e-61|vvi:100244963|transcription factor WER; K09422 myb proto-oncogene protein, plant (A)	Transcription	Myb-like DNA-binding domain;; Myb-like DNA-binding domain	Transcription factor MYB23 GN=MYB23 OS=Arabidopsis thaliana (Mouse-ear cress) PE=1 SV=1	Transcription	hypothetical protein VITISV_016818 [Vitis vinifera]
FtPinG0007058600.01	Replication, recombination and repair	Molecular Function: nucleic acid binding (GO:0003676);; Molecular Function: ATP binding (GO:0005524);; Molecular Function: ATP-dependent helicase activity (GO:0008026);;	K14442|0|tcc:TCM_044495|DEA(D/H)-box RNA helicase family protein isoform 1; K14442 ATP-dependent RNA helicase DHX36 [EC:3.6.4.13] (A)	RNA processing and modification	Helicase associated domain (HA2);; Oligonucleotide/oligosaccharide-binding (OB)-fold;; Helicase conserved C-terminal domain;; Double-stranded RNA binding motif;; DEAD/DEAH box helicase	Probable pre-mRNA-splicing factor ATP-dependent RNA helicase GN=At2g47250 OS=Arabidopsis thaliana (Mouse-ear cress) PE=2 SV=1	RNA processing and modification	PREDICTED: ATP-dependent RNA helicase DHX36 [Beta vulgaris subsp. vulgaris]
FtPinG0006916600.01	Carbohydrate transport and metabolism	Molecular Function: hydrolase activity, hydrolyzing O-glycosyl compounds (GO:0004553);; Biological Process: metabolic process (GO:0008152);;	K01188|0|rcu:RCOM_0827440|beta-glucosidase, putative (EC:3.2.1.21); K01188 beta-glucosidase [EC:3.2.1.21] (A)	Carbohydrate transport and metabolism	Glycosyl hydrolase family 1	Beta-glucosidase 17 (Precursor) GN=BGLU17 OS=Arabidopsis thaliana (Mouse-ear cress) PE=2 SV=1	Carbohydrate transport and metabolism	PREDICTED: beta-glucosidase 12-like [Nelumbo nucifera]
FtPinG0001873800.01	--	Cellular Component: integral component of plasma membrane (GO:0005887);; Biological Process: carbohydrate transport (GO:0008643);; Molecular Function: sugar transmembrane transporter activity (GO:0051119);;	K15382|1.089e-58|pxb:103965389|bidirectional sugar transporter SWEET2-like; K15382 solute carrier family 50 (sugar transporter) (A)	General function prediction only	Sugar efflux transporter for intercellular exchange;; Sugar efflux transporter for intercellular exchange	Bidirectional sugar transporter SWEET2 GN=SWEET2 OS=Arabidopsis thaliana (Mouse-ear cress) PE=2 SV=1	Inorganic ion transport and metabolism	PREDICTED: bidirectional sugar transporter SWEET2-like [Pyrus x bretschneideri]
FtPinG0004608100.01	--	Molecular Function: DNA binding (GO:0003677);; Molecular Function: sequence-specific DNA binding transcription factor activity (GO:0003700);; Cellular Component: nucleus (GO:0005634);; Biological Process: response to ethylene (GO:0009723);; Biological Process: response to auxin (GO:0009733);; Biological Process: response to sucrose (GO:0009744);; Biological Process: flavonoid biosynthetic process…	K09422|4.63327e-75|mdm:103449226|uncharacterized LOC103449226; K09422 myb proto-oncogene protein, plant (A)	Transcription	Myb-like DNA-binding domain;; Myb-like DNA-binding domain	Transcription factor MYB12 GN=T30B22.24 OS=Arabidopsis thaliana (Mouse-ear cress) PE=2 SV=1	Transcription	MYB22 [Malus domestica]
FtPinG0004584500.01	--	Molecular Function: UDP-glucosyltransferase activity (GO:0035251);;	--	--	--	UDP-glycosyltransferase 89B1 GN=UGT89B1 OS=Arabidopsis thaliana (Mouse-ear cress) PE=2 SV=2	--	UDP-glucosyltransferase, putative [Ricinus communis]
FtPinG0008083600.01	Secondary metabolites biosynthesis, transport and catabolism	Molecular Function: copper ion binding (GO:0005507);; Biological Process: lignin catabolic process (GO:0046274);; Cellular Component: apoplast (GO:0048046);; Molecular Function: hydroquinone:oxygen oxidoreductase activity (GO:0052716);; Biological Process: oxidation-reduction process (GO:0055114);;	--	Secondary metabolites biosynthesis, transport and catabolism	Multicopper oxidase;; Multicopper oxidase;; Multicopper oxidase	Laccase-14 (Precursor) GN=LAC14 OS=Arabidopsis thaliana (Mouse-ear cress) PE=2 SV=1	Secondary metabolites biosynthesis, transport and catabolism	unnamed protein product [Vitis vinifera]
FtPinG0003464500.01	--	--	--	--	FBD;; F-box domain	F-box/FBD/LRR-repeat protein At1g78750 GN=At1g78750 OS=Arabidopsis thaliana (Mouse-ear cress) PE=2 SV=1	Function unknown	PREDICTED: F-box/LRR-repeat protein At4g14103-like [Vitis vinifera]
FtPinG0003436600.01	--	Biological Process: karyogamy (GO:0000741);; Biological Process: protein targeting to mitochondrion (GO:0006626);; Biological Process: embryo sac egg cell differentiation (GO:0009560);;	K09142|5.15486e-172|rcu:RCOM_0913800|Protein C9orf114, putative; K09142 hypothetical protein (A)	Function unknown	Putative RNA methyltransferase	--	Function unknown	Protein C9orf114, putative [Ricinus communis]
FtPinG0005742600.01	Signal transduction mechanisms	Molecular Function: phosphoprotein phosphatase activity (GO:0004721);;	K06269|3.36026e-144|mtr:MTR_7g116380|Serine/threonine protein phosphatase PP1; K06269 serine/threonine-protein phosphatase PP1 catalytic subunit [EC:3.1.3.16] (A)	--	Calcineurin-like phosphoesterase	Serine/threonine-protein phosphatase PP1 OS=Oryza sativa subsp. japonica (Rice) PE=2 SV=2	Signal transduction mechanisms	serine/threonine-protein phosphatase PP1 [Medicago truncatula]
FtPinG0008761600.01	--	Molecular Function: calcium ion binding (GO:0005509);; Cellular Component: nucleus (GO:0005634);; Cellular Component: cytoplasm (GO:0005737);;	K11583|0|vvi:100250118|serine/threonine protein phosphatase 2A regulatory subunit B''beta; K11583 serine/threonine-protein phosphatase 2A regulatory subunit B'' (A)	RNA processing and modification	EF-hand domain pair;; EF-hand domain;; EF hand	Probable serine/threonine protein phosphatase 2A regulatory subunit B&apos;&apos;gamma GN=B&apos;&apos;GAMMA OS=Arabidopsis thaliana (Mouse-ear cress) PE=1 SV=1	RNA processing and modification	PREDICTED: serine/threonine protein phosphatase 2A regulatory subunit B&apos;&apos;beta-like isoform X2 [Beta vulgaris subsp. vulgaris]
FtPinG0009240200.01	Replication, recombination and repair	Molecular Function: RNA binding (GO:0003723);; Molecular Function: ATP binding (GO:0005524);; Molecular Function: ATP-dependent helicase activity (GO:0008026);;	K12818|0|rcu:RCOM_1602810|ATP-dependent RNA helicase, putative; K12818 ATP-dependent RNA helicase DHX8/PRP22 [EC:3.6.4.13] (A)	RNA processing and modification	Oligonucleotide/oligosaccharide-binding (OB)-fold;; Helicase associated domain (HA2);; Helicase conserved C-terminal domain;; S1 RNA binding domain;; DEAD/DEAH box helicase;; AAA domain	Probable pre-mRNA-splicing factor ATP-dependent RNA helicase GN=At3g26560 OS=Arabidopsis thaliana (Mouse-ear cress) PE=1 SV=2	RNA processing and modification	ATP-dependent RNA helicase, putative [Ricinus communis]
FtPinG0000993100.01	--	Cellular Component: nucleus (GO:0005634);; Biological Process: response to water deprivation (GO:0009414);; Biological Process: response to salt stress (GO:0009651);; Biological Process: positive regulation of transcription, DNA-templated (GO:0045893);; Biological Process: response to freezing (GO:0050826);;	--	--	PMR5 N terminal Domain	Protein ESKIMO 1 GN=F27K19.170 OS=Arabidopsis thaliana (Mouse-ear cress) PE=1 SV=1	Function unknown	PREDICTED: protein ESKIMO 1 [Beta vulgaris subsp. vulgaris]
FtPinG0003321100.01	--	Molecular Function: O-methyltransferase activity (GO:0008171);;	--	General function prediction only	O-methyltransferase	(R,S)-reticuline 7-O-methyltransferase GN=PSOMT1 OS=Papaver somniferum (Opium poppy) PE=1 SV=1	General function prediction only	o-methyltransferase, putative [Ricinus communis]
FtPinG0003750800.01	--	Biological Process: polysaccharide catabolic process (GO:0000272);; Cellular Component: chloroplast (GO:0009507);; Molecular Function: beta-amylase activity (GO:0016161);; Molecular Function: cation binding (GO:0043169);;	--	--	Glycosyl hydrolase family 14	Beta-amylase GN=BMY1 OS=Glycine max (Soybean) PE=1 SV=3	General function prediction only	PREDICTED: beta-amylase [Vitis vinifera]
FtPinG0006518100.01	--	Molecular Function: nucleotide binding (GO:0000166);; Molecular Function: protein kinase activity (GO:0004672);; Biological Process: phosphorylation (GO:0016310);; Molecular Function: oxidoreductase activity (GO:0016491);;	--	Signal transduction mechanisms	Protein kinase domain;; Protein tyrosine kinase;; Wall-associated receptor kinase galacturonan-binding	Wall-associated receptor kinase-like 14 (Precursor) GN=WAKL14 OS=Arabidopsis thaliana (Mouse-ear cress) PE=2 SV=2	Signal transduction mechanisms	hypothetical protein CISIN_1g005522mg [Citrus sinensis]
FtPinG0009316500.01	--	--	--	--	MATH domain	MATH domain-containing protein At5g43560 GN=At5g43560 OS=Arabidopsis thaliana (Mouse-ear cress) PE=1 SV=1	Function unknown	PREDICTED: MATH domain-containing protein At5g43560-like [Pyrus x bretschneideri]
FtPinG0006252900.01	--	Molecular Function: ubiquitin thiolesterase activity (GO:0004221);; Biological Process: ubiquitin-dependent protein catabolic process (GO:0006511);; Molecular Function: cysteine-type peptidase activity (GO:0008234);;	K11843|0|vvi:100254966|ubiquitin carboxyl-terminal hydrolase 6; K11843 ubiquitin carboxyl-terminal hydrolase 14 [EC:3.4.19.12] (A)	Posttranslational modification, protein turnover, chaperones	Ubiquitin carboxyl-terminal hydrolase;; Ubiquitin carboxyl-terminal hydrolase	Ubiquitin carboxyl-terminal hydrolase 7 GN=UBP7 OS=Arabidopsis thaliana (Mouse-ear cress) PE=1 SV=1	Posttranslational modification, protein turnover, chaperones	PREDICTED: ubiquitin carboxyl-terminal hydrolase 6 [Vitis vinifera]
FtPinG0000668900.01	--	--	--	--	--	--	Function unknown	PREDICTED: uncharacterized protein LOC104903797 isoform X2 [Beta vulgaris subsp. vulgaris]
tartary_newGene_427	--	Molecular Function: nucleic acid binding (GO:0003676);; Molecular Function: zinc ion binding (GO:0008270);;	--	--	MuDR family transposase;; MULE transposase domain;; SWIM zinc finger;; Transposase, Mutator family	--	Function unknown	hypothetical protein JCGZ_23146 [Jatropha curcas]
FtPinG0009481700.01	--	--	K00565|2.07471e-180|pmum:103332295|mRNA cap guanine-N7 methyltransferase 2; K00565 mRNA (guanine-N7-)-methyltransferase [EC:2.1.1.56] (A)	--	mRNA capping enzyme;; Methyltransferase domain	mRNA cap guanine-N7 methyltransferase 2 GN=At3g52210 OS=Arabidopsis thaliana (Mouse-ear cress) PE=2 SV=1	RNA processing and modification	PREDICTED: mRNA cap guanine-N7 methyltransferase 2 [Beta vulgaris subsp. vulgaris]
FtPinG0005003600.01	--	--	--	--	WRC;; QLQ	Growth-regulating factor 4 GN=GRF4 OS=Arabidopsis thaliana (Mouse-ear cress) PE=2 SV=1	Transcription	PREDICTED: growth-regulating factor 3 [Vitis vinifera]
FtPinG0008022700.01	--	Molecular Function: transferase activity, transferring phosphorus-containing groups (GO:0016772);;	--	--	Protein kinase domain;; Protein tyrosine kinase;; Leucine rich repeat;; Leucine Rich repeats (2 copies);; Leucine Rich Repeat	Probable inactive leucine-rich repeat receptor-like protein kinase At5g20690 (Precursor) GN=At5g20690 OS=Arabidopsis thaliana (Mouse-ear cress) PE=2 SV=4	Signal transduction mechanisms	PREDICTED: probable inactive leucine-rich repeat receptor-like protein kinase At5g20690 [Pyrus x bretschneideri]
FtPinG0008664600.01	--	Molecular Function: zinc ion binding (GO:0008270);;	--	RNA processing and modification	RING-variant domain	--	RNA processing and modification	PREDICTED: E3 ubiquitin-protein ligase MARCH1 [Vitis vinifera]
FtPinG0001433100.01	--	--	--	--	EamA-like transporter family;; EamA-like transporter family	WAT1-related protein At2g39510 GN=At2g39510 OS=Arabidopsis thaliana (Mouse-ear cress) PE=2 SV=1	Function unknown	PREDICTED: WAT1-related protein At2g39510 [Beta vulgaris subsp. vulgaris]
FtPinG0007181100.01	--	--	--	--	Protein kinase domain;; Protein tyrosine kinase	Wall-associated receptor kinase 1 (Precursor) GN=F16F4.6 OS=Arabidopsis thaliana (Mouse-ear cress) PE=1 SV=2	Signal transduction mechanisms	PREDICTED: wall-associated receptor kinase 5-like [Beta vulgaris subsp. vulgaris]
FtPinG0004975400.01	Translation, ribosomal structure and biogenesis	Biological Process: RNA methylation (GO:0001510);; Molecular Function: structural constituent of ribosome (GO:0003735);; Biological Process: translation (GO:0006412);; Cellular Component: plasmodesma (GO:0009506);; Biological Process: plant-type cell wall organization (GO:0009664);; Cellular Component: membrane (GO:0016020);; Cellular Component: cytosolic large ribosomal subunit (GO:0022625);; Bi…	K02872|4.84796e-133|crb:CARUB_v10014643mg|hypothetical protein; K02872 large subunit ribosomal protein L13Ae (A)	Translation, ribosomal structure and biogenesis	Ribosomal protein L13	60S ribosomal protein L13a-2 GN=RPL13AB OS=Arabidopsis thaliana (Mouse-ear cress) PE=1 SV=1	General function prediction only	hypothetical protein CARUB_v10014643mg [Capsella rubella]
FtPinG0002489700.01	--	--	--	--	Homeobox domain	WUSCHEL-related homeobox 9 GN=WOX9 OS=Arabidopsis thaliana (Mouse-ear cress) PE=2 SV=1	Transcription	PREDICTED: WUSCHEL-related homeobox 9-like isoform X2 [Nelumbo nucifera]
FtPinG0000432000.01	--	--	--	--	--	PHD finger protein ALFIN-LIKE 7 GN=AL7 OS=Arabidopsis thaliana (Mouse-ear cress) PE=1 SV=1	--	hypothetical protein CISIN_1g032409mg [Citrus sinensis]
tartary_newGene_1638	--	--	K17604|0|vvi:100242199|	--	MULE transposase domain;; FAR1 DNA-binding domain;; SWIM zinc finger;; Transposase, Mutator family	Protein FAR1-RELATED SEQUENCE 6 GN=FRS6 OS=Arabidopsis thaliana (Mouse-ear cress) PE=2 SV=1	Function unknown	PREDICTED: protein FAR1-RELATED SEQUENCE 6-like [Vitis vinifera]
FtPinG0000983000.01	--	--	--	General function prediction only	PPR repeat family;; PPR repeat;; Pentatricopeptide repeat domain;; PPR repeat	Pentatricopeptide repeat-containing protein At1g50270 GN=F14I3.12 OS=Arabidopsis thaliana (Mouse-ear cress) PE=2 SV=1	General function prediction only	PREDICTED: pentatricopeptide repeat-containing protein At3g46790, chloroplastic [Vitis vinifera]
FtPinG0006769100.01	General function prediction only	Molecular Function: structural molecule activity (GO:0005198);; Cellular Component: plasma membrane (GO:0005886);; Biological Process: intracellular protein transport (GO:0006886);; Biological Process: vesicle-mediated transport (GO:0016192);; Molecular Function: myosin heavy chain kinase activity (GO:0016905);; Cellular Component: COPI vesicle coat (GO:0030126);;	K05236|0|cic:CICLE_v10027697mg|hypothetical protein; K05236 coatomer protein complex, subunit alpha (xenin) (A)	Intracellular trafficking, secretion, and vesicular transport	Coatomer WD associated region;; WD domain, G-beta repeat;; Coatomer (COPI) alpha subunit C-terminus;; Coatomer (COPI) alpha subunit C-terminus;; Tetratricopeptide repeat	Coatomer subunit alpha-1 GN=At1g62020 OS=Arabidopsis thaliana (Mouse-ear cress) PE=2 SV=2	Intracellular trafficking, secretion, and vesicular transport	hypothetical protein CISIN_1g000933mg [Citrus sinensis]
FtPinG0009468900.01	General function prediction only	--	--	General function prediction only	WD domain, G-beta repeat;; LisH	Transcriptional corepressor LEUNIG GN=LUG OS=Arabidopsis thaliana (Mouse-ear cress) PE=1 SV=2	General function prediction only	BnaC03g67130D [Brassica napus]
FtPinG0006091700.01	--	Molecular Function: nucleic acid binding (GO:0003676);; Cellular Component: nucleus (GO:0005634);; Biological Process: N-terminal protein myristoylation (GO:0006499);; Molecular Function: zinc ion binding (GO:0008270);; Cellular Component: extrinsic component of membrane (GO:0019898);;	K14011|3.98136e-178|mtr:MTR_8g104930|UBX domain-containing protein; K14011 UBX domain-containing protein 6 (A)	Posttranslational modification, protein turnover, chaperones	PUB domain;; UBX domain	--	Posttranslational modification, protein turnover, chaperones	PREDICTED: uncharacterized protein LOC104894867 [Beta vulgaris subsp. vulgaris]
FtPinG0004496700.01	--	--	--	--	Targeting protein for Xklp2 (TPX2)	Protein WAVE-DAMPENED 2 GN=WVD2 OS=Arabidopsis thaliana (Mouse-ear cress) PE=2 SV=1	Function unknown	TPX2 family protein, putative isoform 2 [Theobroma cacao]
FtPinG0001674900.01	--	--	--	General function prediction only	Domain of unknown function (DUF4283)	--	General function prediction only	hypothetical protein CARUB_v10016088mg, partial [Capsella rubella]
tartary_newGene_1424	--	--	--	--	--	--	Function unknown	PREDICTED: uncharacterized protein LOC105168594 [Sesamum indicum]
FtPinG0009161900.01	--	Cellular Component: membrane (GO:0016020);; Cellular Component: cytoplasmic membrane-bounded vesicle (GO:0016023);; Molecular Function: kinase activity (GO:0016301);; Biological Process: phosphorylation (GO:0016310);;	--	Signal transduction mechanisms	Organic solute transporter Ostalpha;; Organic solute transporter Ostalpha;; Organic solute transporter Ostalpha	--	Signal transduction mechanisms	PREDICTED: transmembrane protein 184 homolog DDB_G0279555 isoform X2 [Phoenix dactylifera]
FtPinG0006246700.01	Posttranslational modification, protein turnover, chaperones	Molecular Function: Rab GDP-dissociation inhibitor activity (GO:0005093);; Biological Process: protein transport (GO:0015031);;	K17255|8.07422e-128|vvi:100261021|rab GDP dissociation inhibitor alpha-like; K17255 Rab GDP dissociation inhibitor (A)	Posttranslational modification, protein turnover, chaperones	GDP dissociation inhibitor;; GDP dissociation inhibitor;; GDP dissociation inhibitor	Guanosine nucleotide diphosphate dissociation inhibitor 2 GN=GDI2 OS=Arabidopsis thaliana (Mouse-ear cress) PE=2 SV=1	Posttranslational modification, protein turnover, chaperones	PREDICTED: guanosine nucleotide diphosphate dissociation inhibitor 1 [Beta vulgaris subsp. vulgaris]
FtPinG0008443000.01	--	Molecular Function: DNA binding (GO:0003677);; Cellular Component: nucleus (GO:0005634);; Biological Process: regulation of transcription, DNA-templated (GO:0006355);; Biological Process: auxin-activated signaling pathway (GO:0009734);; Molecular Function: protein dimerization activity (GO:0046983);;	K14486|0|tcc:TCM_034194|Transcriptional factor B3 family protein / auxin-responsive factor AUX/IAA-related; K14486 auxin response factor (A)	--	Auxin response factor;; B3 DNA binding domain;; AUX/IAA family	Auxin response factor 5 GN=F6F9.10 OS=Arabidopsis thaliana (Mouse-ear cress) PE=1 SV=3	Transcription	hypothetical protein MIMGU_mgv1a001550mg [Erythranthe guttata]
FtPinG0001863800.01	--	Molecular Function: GTPase activity (GO:0003924);; Molecular Function: GTP binding (GO:0005525);; Cellular Component: mitochondrion (GO:0005739);; Cellular Component: vacuole (GO:0005773);; Cellular Component: plasma membrane (GO:0005886);; Biological Process: GTP catabolic process (GO:0006184);; Biological Process: response to cadmium ion (GO:0046686);; Biological Process: defense response to fu…	--	--	Dynamin central region;; Dynamin family;; Dynamin GTPase effector domain;; Dynamin family	Dynamin-related protein 1E GN=T2O9.170 OS=Arabidopsis thaliana (Mouse-ear cress) PE=1 SV=1	Intracellular trafficking, secretion, and vesicular transport	PREDICTED: dynamin-related protein 1E-like [Musa acuminata subsp. malaccensis]
FtPinG0004011200.01	Defense mechanisms	Molecular Function: ATP binding (GO:0005524);; Biological Process: ATP catabolic process (GO:0006200);; Molecular Function: maltose-transporting ATPase activity (GO:0015423);; Cellular Component: membrane (GO:0016020);;	--	Secondary metabolites biosynthesis, transport and catabolism	ABC-2 type transporter;; ABC transporter	ABC transporter G family member 3 GN=F24D13.14 OS=Arabidopsis thaliana (Mouse-ear cress) PE=1 SV=2	Secondary metabolites biosynthesis, transport and catabolism	hypothetical protein JCGZ_05461 [Jatropha curcas]
FtPinG0006807500.01	--	--	--	Function unknown	CG-1 domain;; Ankyrin repeats (3 copies);; IQ calmodulin-binding motif;; Ankyrin repeat;; Ankyrin repeats (many copies);; Ankyrin repeat	Calmodulin-binding transcription activator 5 OS=Arabidopsis thaliana (Mouse-ear cress) PE=2 SV=2	Transcription	PREDICTED: calmodulin-binding transcription activator 6-like isoform X1 [Beta vulgaris subsp. vulgaris]
FtPinG0002403400.01	--	Molecular Function: nucleic acid binding (GO:0003676);; Biological Process: petal development (GO:0048441);; Biological Process: stamen development (GO:0048443);; Biological Process: ovule development (GO:0048481);;	K11593|0|cic:CICLE_v10027750mg|hypothetical protein; K11593 eukaryotic translation initiation factor 2C (A)	Translation, ribosomal structure and biogenesis	Piwi domain;; PAZ domain;; Domain of unknown function (DUF1785)	Protein argonaute 5 GN=AGO5 OS=Arabidopsis thaliana (Mouse-ear cress) PE=1 SV=2	Translation, ribosomal structure and biogenesis	PREDICTED: protein argonaute 5 [Beta vulgaris subsp. vulgaris]
FtPinG0009029700.01	Secondary metabolites biosynthesis, transport and catabolism	Molecular Function: copper ion binding (GO:0005507);; Biological Process: lignin catabolic process (GO:0046274);; Cellular Component: apoplast (GO:0048046);; Molecular Function: hydroquinone:oxygen oxidoreductase activity (GO:0052716);; Biological Process: oxidation-reduction process (GO:0055114);;	--	Secondary metabolites biosynthesis, transport and catabolism	Multicopper oxidase;; Multicopper oxidase;; Multicopper oxidase	Laccase-15 (Precursor) GN=MDN11.18 OS=Arabidopsis thaliana (Mouse-ear cress) PE=1 SV=1	Secondary metabolites biosynthesis, transport and catabolism	PREDICTED: laccase-15-like [Prunus mume]
FtPinG0001148100.01	--	Molecular Function: protein serine/threonine kinase activity (GO:0004674);; Molecular Function: ATP binding (GO:0005524);; Cellular Component: nucleus (GO:0005634);; Biological Process: protein phosphorylation (GO:0006468);;	--	Signal transduction mechanisms	Protein kinase domain;; Protein tyrosine kinase	Putative cysteine-rich receptor-like protein kinase 33 (Precursor) GN=CRK33 OS=Arabidopsis thaliana (Mouse-ear cress) PE=3 SV=1	Signal transduction mechanisms	PREDICTED: cysteine-rich receptor-like protein kinase 10-like [Cucumis sativus]
FtPinG0009677000.01	--	--	--	--	Protein tyrosine kinase;; Protein kinase domain;; Wall-associated receptor kinase galacturonan-binding	Wall-associated receptor kinase 2 (Precursor) GN=WAK2 OS=Arabidopsis thaliana (Mouse-ear cress) PE=1 SV=1	Signal transduction mechanisms	PREDICTED: wall-associated receptor kinase 2-like [Vitis vinifera]
FtPinG0006172900.01	--	Molecular Function: diacylglycerol kinase activity (GO:0004143);; Biological Process: protein kinase C-activating G-protein coupled receptor signaling pathway (GO:0007205);; Biological Process: response to ethylene (GO:0009723);;	K00901|0|cic:CICLE_v10015037mg|hypothetical protein; K00901 diacylglycerol kinase (ATP) [EC:2.7.1.107] (A)	--	Diacylglycerol kinase accessory domain;; Diacylglycerol kinase catalytic domain	Diacylglycerol kinase 5 GN=DGK5 OS=Arabidopsis thaliana (Mouse-ear cress) PE=2 SV=1	General function prediction only	hypothetical protein CICLE_v10015037mg [Citrus clementina]
FtPinG0003291600.01	--	--	--	--	Protein tyrosine kinase;; Protein kinase domain;; Leucine Rich repeats (2 copies);; Leucine Rich Repeat;; Leucine rich repeat;; Leucine Rich repeat	Putative kinase-like protein TMKL1 (Precursor) GN=TMKL1 OS=Arabidopsis thaliana (Mouse-ear cress) PE=1 SV=1	Signal transduction mechanisms	PREDICTED: putative kinase-like protein TMKL1 [Populus euphratica]
FtPinG0006552500.01	--	Biological Process: carbohydrate metabolic process (GO:0005975);; Molecular Function: lyase activity (GO:0016829);; Molecular Function: carbohydrate binding (GO:0030246);;	K18195|0|tcc:TCM_034547|Rhamnogalacturonate lyase family protein; K18195 rhamnogalacturonan endolyase [EC:4.2.2.23] (A)	--	Rhamnogalacturonate lyase family;; Polysaccharide lyase family 4, domain III;; Polysaccharide lyase family 4, domain II	--	Function unknown	PREDICTED: rhamnogalacturonate lyase B [Beta vulgaris subsp. vulgaris]
FtPinG0008283100.01	--	--	--	Signal transduction mechanisms	Protein kinase domain;; Protein tyrosine kinase	Putative wall-associated receptor kinase-like 16 (Precursor) GN=WAKL16 OS=Arabidopsis thaliana (Mouse-ear cress) PE=3 SV=1	Signal transduction mechanisms	PREDICTED: wall-associated receptor kinase 5-like [Beta vulgaris subsp. vulgaris]
FtPinG0005365700.01	Amino acid transport and metabolism	Molecular Function: lactoylglutathione lyase activity (GO:0004462);; Molecular Function: metal ion binding (GO:0046872);;	K01759|1.07212e-177|sly:101251054|putative lactoylglutathione lyase; K01759 lactoylglutathione lyase [EC:4.4.1.5] (A)	Carbohydrate transport and metabolism	Glyoxalase/Bleomycin resistance protein/Dioxygenase superfamily;; Glyoxalase-like domain;; Glyoxalase/Bleomycin resistance protein/Dioxygenase superfamily	Putative lactoylglutathione lyase OS=Brassica oleracea var. gemmifera (Brussel sprouts) PE=2 SV=1	Carbohydrate transport and metabolism	PREDICTED: putative lactoylglutathione lyase [Solanum lycopersicum]
FtPinG0005335200.01	--	--	--	--	GDSL/SGNH-like Acyl-Esterase family found in Pmr5 and Cas1p;; PMR5 N terminal Domain	Protein trichome birefringence-like 41 GN=TBL41 OS=Arabidopsis thaliana (Mouse-ear cress) PE=2 SV=1	Function unknown	PREDICTED: protein trichome birefringence-like 41 [Prunus mume]
FtPinG0008578800.01	Signal transduction mechanisms	Molecular Function: phosphoprotein phosphatase activity (GO:0004721);; Cellular Component: nucleus (GO:0005634);; Biological Process: metabolic process (GO:0008152);;	--	Signal transduction mechanisms	Protein phosphatase 2C	Probable protein phosphatase 2C 33 GN=PPC6-1 OS=Arabidopsis thaliana (Mouse-ear cress) PE=1 SV=1	Signal transduction mechanisms	hypothetical protein JCGZ_18034 [Jatropha curcas]
FtPinG0009381700.01	--	--	--	--	Helix-loop-helix DNA-binding domain	Transcription factor bHLH122 GN=F23H24.3 OS=Arabidopsis thaliana (Mouse-ear cress) PE=1 SV=1	Transcription	DNA binding protein, putative isoform 2 [Theobroma cacao]
FtPinG0009553100.01	--	Biological Process: activation of MAPKK activity (GO:0000186);; Molecular Function: MAP kinase kinase kinase activity (GO:0004709);; Molecular Function: ATP binding (GO:0005524);; Cellular Component: plasma membrane (GO:0005886);; Cellular Component: integral component of membrane (GO:0016021);; Molecular Function: 2-alkenal reductase [NAD(P)] activity (GO:0032440);; Biological Process: oxidation…	--	--	Protein kinase domain;; Leucine Rich repeats (2 copies);; Protein tyrosine kinase;; Leucine rich repeat;; Leucine Rich Repeat;; Leucine Rich repeat;; Leucine rich repeat N-terminal domain	Probable leucine-rich repeat receptor-like protein kinase At5g63930 (Precursor) GN=At5g63930 OS=Arabidopsis thaliana (Mouse-ear cress) PE=2 SV=1	Signal transduction mechanisms	PREDICTED: probable leucine-rich repeat receptor-like protein kinase At5g63930 [Beta vulgaris subsp. vulgaris]
FtPinG0000631000.01	--	--	K09422|9.59989e-76|tcc:TCM_015933|Myb domain protein 5; K09422 myb proto-oncogene protein, plant (A)	Transcription	Myb-like DNA-binding domain;; Myb-like DNA-binding domain	Anthocyanin regulatory C1 protein GN=C1 OS=Zea mays (Maize) PE=2 SV=1	Function unknown	Myb domain protein 5 [Theobroma cacao]
FtPinG0004598000.01	Replication, recombination and repair	Biological Process: double-strand break repair via homologous recombination (GO:0000724);; Molecular Function: damaged DNA binding (GO:0003684);; Molecular Function: ATP binding (GO:0005524);; Cellular Component: plasma membrane (GO:0005886);; Biological Process: DNA replication initiation (GO:0006270);; Biological Process: regulation of DNA replication (GO:0006275);; Biological Process: pyrimidi…	K08735|0|rcu:RCOM_1617850|DNA mismatch repair protein MSH2, putative; K08735 DNA mismatch repair protein MSH2 (A)	Replication, recombination and repair	MutS domain V;; MutS domain III;; MutS domain II;; MutS domain I;; MutS family domain IV	DNA mismatch repair protein MSH2 GN=MSH2 OS=Arabidopsis thaliana (Mouse-ear cress) PE=1 SV=1	Replication, recombination and repair	PREDICTED: DNA mismatch repair protein MSH2 [Beta vulgaris subsp. vulgaris]
FtPinG0003983100.01	--	--	--	--	--	Molybdate transporter 1 GN=F3N11.13 OS=Arabidopsis thaliana (Mouse-ear cress) PE=1 SV=1	Inorganic ion transport and metabolism	PREDICTED: molybdate transporter 1 [Solanum lycopersicum]
FtPinG0000606000.01	--	Cellular Component: membrane (GO:0016020);;	--	Signal transduction mechanisms	Protein of unknown function (DUF568)	Cytochrome b561 and DOMON domain-containing protein At5g35735 (Precursor) GN=At5g35735 OS=Arabidopsis thaliana (Mouse-ear cress) PE=2 SV=1	Signal transduction mechanisms	PREDICTED: cytochrome b561 and DOMON domain-containing protein At5g47530-like [Eucalyptus grandis]
FtPinG0001072200.01	Secondary metabolites biosynthesis, transport and catabolism	Molecular Function: copper ion binding (GO:0005507);; Molecular Function: L-ascorbate oxidase activity (GO:0008447);; Cellular Component: plant-type cell wall (GO:0009505);; Cellular Component: membrane (GO:0016020);; Cellular Component: apoplast (GO:0048046);; Biological Process: oxidation-reduction process (GO:0055114);;	--	Secondary metabolites biosynthesis, transport and catabolism	Multicopper oxidase;; Multicopper oxidase;; Multicopper oxidase	L-ascorbate oxidase homolog (Precursor) OS=Nicotiana tabacum (Common tobacco) PE=1 SV=1	Secondary metabolites biosynthesis, transport and catabolism	PREDICTED: L-ascorbate oxidase homolog [Citrus sinensis]
FtPinG0002413800.01	--	Molecular Function: protein kinase activity (GO:0004672);;	--	--	Protein kinase domain;; Protein tyrosine kinase;; Ethylene-responsive protein kinase Le-CTR1;; Leucine Rich repeats (2 copies);; Leucine rich repeat;; Leucine Rich Repeat;; Leucine rich repeat;; Leucine Rich repeat;; Lipopolysaccharide kinase (Kdo/WaaP) family	Mitogen-activated protein kinase kinase kinase YODA GN=YDA OS=Arabidopsis thaliana (Mouse-ear cress) PE=1 SV=1	Signal transduction mechanisms	PREDICTED: ras guanine nucleotide exchange factor L [Vitis vinifera]
FtPinG0008665300.01	Posttranslational modification, protein turnover, chaperones	--	K12735|0|sot:102582851|peptidyl-prolyl cis-trans isomerase-like 4-like; K12735 peptidyl-prolyl cis-trans isomerase-like 4 [EC:5.2.1.8] (A)	Posttranslational modification, protein turnover, chaperones	Cyclophilin type peptidyl-prolyl cis-trans isomerase/CLD;; RNA recognition motif. (a.k.a. RRM, RBD, or RNP domain);; RNA recognition motif (a.k.a. RRM, RBD, or RNP domain);; RNA recognition motif. (a.k.a. RRM, RBD, or RNP domain);; Zinc knuckle	Peptidyl-prolyl cis-trans isomerase CYP59 GN=CYP59 OS=Arabidopsis thaliana (Mouse-ear cress) PE=1 SV=1	Posttranslational modification, protein turnover, chaperones	PREDICTED: peptidyl-prolyl cis-trans isomerase CYP59 [Beta vulgaris subsp. vulgaris]
FtPinG0000330200.01	--	Molecular Function: DNA binding (GO:0003677);; Molecular Function: chromatin binding (GO:0003682);;	K09422|3.06178e-55|pop:POPTR_0014s09630g|POPTRDRAFT_774521; hypothetical protein; K09422 myb proto-oncogene protein, plant (A)	Transcription	Myb-like DNA-binding domain	Transcription factor MYB3 GN=MYB3 OS=Arabidopsis thaliana (Mouse-ear cress) PE=1 SV=1	Transcription	hypothetical protein POPTR_0014s09630g [Populus trichocarpa]
FtPinG0000931100.01	--	--	--	General function prediction only	Leucine Rich repeats (2 copies);; Leucine rich repeat N-terminal domain;; Leucine rich repeat	Probable leucine-rich repeat receptor-like protein kinase At5g63930 (Precursor) GN=At5g63930 OS=Arabidopsis thaliana (Mouse-ear cress) PE=2 SV=1	Function unknown	Os11g0568200 [Oryza sativa Japonica Group]
FtPinG0000422800.01	--	--	--	General function prediction only	Acetyltransferase (GNAT) family	--	General function prediction only	PREDICTED: N-alpha-acetyltransferase 40 isoform X1 [Beta vulgaris subsp. vulgaris]
FtPinG0005232200.01	General function prediction only	Cellular Component: protein complex (GO:0043234);; Cellular Component: intracellular part (GO:0044424);;	K14829|2.95163e-169|tcc:TCM_033817|WD-repeat protein, putative isoform 1; K14829 pre-rRNA-processing protein IPI3 (A)	General function prediction only	WD domain, G-beta repeat	Protein ROOT INITIATION DEFECTIVE 3 GN=RID3 OS=Arabidopsis thaliana (Mouse-ear cress) PE=1 SV=1	General function prediction only	PREDICTED: protein ROOT INITIATION DEFECTIVE 3 [Beta vulgaris subsp. vulgaris]
FtPinG0000767200.01	--	Molecular Function: binding (GO:0005488);; Biological Process: response to hormone (GO:0009725);; Biological Process: response to oxygen-containing compound (GO:1901700);;	K09422|1.09055e-41|vvi:100243698|transcription factor MYB44-like; K09422 myb proto-oncogene protein, plant (A)	Transcription	Myb-like DNA-binding domain;; Myb-like DNA-binding domain	Transcription factor MYB44 GN=K8K14.2 OS=Arabidopsis thaliana (Mouse-ear cress) PE=2 SV=1	Transcription	PREDICTED: transcription factor MYB44-like [Vitis vinifera]
FtPinG0008488800.01	Inorganic ion transport and metabolism	Molecular Function: potassium ion transmembrane transporter activity (GO:0015079);; Cellular Component: membrane (GO:0016020);; Biological Process: potassium ion transmembrane transport (GO:0071805);;	K03549|0|fve:101310854|potassium transporter 5-like; K03549 KUP system potassium uptake protein (A)	--	K+ potassium transporter;; K+ potassium transporter	Potassium transporter 5 GN=T9E8.160 OS=Arabidopsis thaliana (Mouse-ear cress) PE=1 SV=1	Inorganic ion transport and metabolism	PREDICTED: potassium transporter 5-like [Fragaria vesca subsp. vesca]
FtPinG0009375200.01	--	Biological Process: determination of bilateral symmetry (GO:0009855);; Biological Process: polarity specification of adaxial/abaxial axis (GO:0009944);; Biological Process: meristem initiation (GO:0010014);; Biological Process: regulation of meristem growth (GO:0010075);; Biological Process: floral whorl development (GO:0048438);; Biological Process: flower morphogenesis (GO:0048439);;	--	--	Protein of unknown function (DUF640)	Protein LIGHT-DEPENDENT SHORT HYPOCOTYLS 3 GN=T16B12.3 OS=Arabidopsis thaliana (Mouse-ear cress) PE=1 SV=1	Function unknown	hypothetical protein POPTR_0005s24730g [Populus trichocarpa]
FtPinG0003855600.01	Secondary metabolites biosynthesis, transport and catabolism	Molecular Function: copper ion binding (GO:0005507);; Molecular Function: L-ascorbate oxidase activity (GO:0008447);; Biological Process: lignin catabolic process (GO:0046274);; Cellular Component: apoplast (GO:0048046);; Molecular Function: hydroquinone:oxygen oxidoreductase activity (GO:0052716);; Biological Process: oxidation-reduction process (GO:0055114);;	--	Secondary metabolites biosynthesis, transport and catabolism	Multicopper oxidase;; Multicopper oxidase;; Multicopper oxidase	Laccase-17 (Precursor) GN=LAC17 OS=Arabidopsis thaliana (Mouse-ear cress) PE=2 SV=1	Secondary metabolites biosynthesis, transport and catabolism	PREDICTED: laccase-17-like [Nicotiana tomentosiformis]
FtPinG0003364100.01	--	--	--	--	Protein of unknown function, DUF617	Protein MIZU-KUSSEI 1 GN=MIZ1 OS=Arabidopsis thaliana (Mouse-ear cress) PE=1 SV=1	Function unknown	conserved hypothetical protein [Ricinus communis]
FtPinG0001416500.01	--	Molecular Function: catalytic activity (GO:0003824);; Biological Process: metabolic process (GO:0008152);; Cellular Component: extrinsic component of membrane (GO:0019898);;	--	Defense mechanisms	Lanthionine synthetase C-like protein	LanC-like protein GCL2 GN=GCL2 OS=Arabidopsis thaliana (Mouse-ear cress) PE=2 SV=1	Defense mechanisms	LanC-like protein 2 [Gossypium arboreum]
FtPinG0007039900.01	Translation, ribosomal structure and biogenesis	Molecular Function: GTP binding (GO:0005525);; Biological Process: heme biosynthetic process (GO:0006783);; Cellular Component: chloroplast stroma (GO:0009570);;	K06942|5.50931e-172|rcu:RCOM_1576430|GTP-binding protein, putative; K06942 (A)	General function prediction only	50S ribosome-binding GTPase;; Ferrous iron transport protein B;; Protein of unknown function (DUF933)	Probable GTP-binding protein OBGM, mitochondrial (Precursor) GN=OBGM OS=Oryza sativa subsp. japonica (Rice) PE=2 SV=1	General function prediction only	PREDICTED: obg-like ATPase 1 [Beta vulgaris subsp. vulgaris]
FtPinG0007481800.01	--	--	--	--	C1 domain;; C1-like domain	--	Function unknown	PREDICTED: uncharacterized protein LOC105034943 [Elaeis guineensis]
FtPinG0008542100.01	--	--	--	--	Protein kinase domain;; Protein tyrosine kinase;; Leucine rich repeat;; Leucine Rich Repeat;; Leucine Rich repeats (2 copies);; Leucine Rich repeat	Protein STRUBBELIG-RECEPTOR FAMILY 1 (Precursor) GN=SRF1 OS=Arabidopsis thaliana (Mouse-ear cress) PE=2 SV=2	Signal transduction mechanisms	PREDICTED: protein STRUBBELIG-RECEPTOR FAMILY 3-like [Beta vulgaris subsp. vulgaris]
FtPinG0004069700.01	Replication, recombination and repair	--	--	General function prediction only	Integrase core domain	Uncharacterized mitochondrial protein AtMg00750 GN=AtMg00750 OS=Arabidopsis thaliana (Mouse-ear cress) PE=4 SV=1	Replication, recombination and repair	PREDICTED: uncharacterized protein LOC104593668 [Nelumbo nucifera]
FtPinG0000518100.01	--	Molecular Function: DNA binding (GO:0003677);; Molecular Function: chromatin binding (GO:0003682);;	K09422|9.37208e-66|pop:POPTR_0019s14130g|POPTRDRAFT_574574; hypothetical protein; K09422 myb proto-oncogene protein, plant (A)	Transcription	Myb-like DNA-binding domain;; Myb-like DNA-binding domain	Transcription factor MYB3 GN=MYB3 OS=Arabidopsis thaliana (Mouse-ear cress) PE=1 SV=1	Transcription	PREDICTED: myb-related protein Myb4-like [Populus euphratica]
FtPinG0004769800.01	--	--	--	--	Protein kinase domain;; Protein tyrosine kinase	Cysteine-rich receptor-like protein kinase 8 (Precursor) GN=CRK8 OS=Arabidopsis thaliana (Mouse-ear cress) PE=3 SV=2	Signal transduction mechanisms	PREDICTED: LOW QUALITY PROTEIN: cysteine-rich receptor-like protein kinase 10 [Beta vulgaris subsp. vulgaris]
FtPinG0007049900.01	Secondary metabolites biosynthesis, transport and catabolism	Molecular Function: monooxygenase activity (GO:0004497);; Molecular Function: iron ion binding (GO:0005506);; Molecular Function: electron carrier activity (GO:0009055);; Molecular Function: oxidoreductase activity, acting on paired donors, with incorporation or reduction of molecular oxygen (GO:0016705);; Molecular Function: heme binding (GO:0020037);; Biological Process: oxidation-reduction pro…	K00517|0|vvi:100245465|cytochrome P450 77A2; K00517 [EC:1.14.-.-] (A)	Secondary metabolites biosynthesis, transport and catabolism	Cytochrome P450	Cytochrome P450 77A2 GN=CYP77A2 OS=Solanum melongena (Eggplant) PE=2 SV=1	Secondary metabolites biosynthesis, transport and catabolism	PREDICTED: cytochrome P450 77A2 [Vitis vinifera]
FtPinG0007305800.01	--	--	--	Signal transduction mechanisms	NB-ARC domain;; Leucine rich repeat	Putative disease resistance protein RGA1 GN=RGA1 OS=Solanum bulbocastanum (Wild potato) PE=2 SV=2	Signal transduction mechanisms	PREDICTED: disease resistance protein RGA2-like [Pyrus x bretschneideri]
FtPinG0001600800.01	--	Molecular Function: nucleotide binding (GO:0000166);; Cellular Component: membrane (GO:0016020);; Molecular Function: kinase activity (GO:0016301);; Biological Process: phosphorylation (GO:0016310);; Cellular Component: cell periphery (GO:0071944);;	--	--	Leucine rich repeat;; Leucine Rich repeats (2 copies);; Leucine Rich Repeat;; Leucine Rich repeat;; Leucine rich repeat;; Protein tyrosine kinase;; Protein kinase domain	Probable LRR receptor-like serine/threonine-protein kinase At2g16250 (Precursor) GN=At2g16250 OS=Arabidopsis thaliana (Mouse-ear cress) PE=2 SV=1	Signal transduction mechanisms	PREDICTED: probable LRR receptor-like serine/threonine-protein kinase At2g16250 [Populus euphratica]
FtPinG0005809800.01	--	Cellular Component: vacuolar membrane (GO:0005774);; Biological Process: flavonoid biosynthetic process (GO:0009813);; Biological Process: seed germination (GO:0009845);; Biological Process: seed coat development (GO:0010214);; Biological Process: sterol metabolic process (GO:0016125);; Molecular Function: sterol 3-beta-glucosyltransferase activity (GO:0016906);; Biological Process: lipid glycosy…	K05841|0|cic:CICLE_v10000559mg|hypothetical protein; K05841 sterol 3beta-glucosyltransferase [EC:2.4.1.173] (A)	--	Glycosyltransferase family 28 N-terminal domain;; UDP-glucoronosyl and UDP-glucosyl transferase	Sterol 3-beta-glucosyltransferase UGT80B1 GN=T10P12.7 OS=Arabidopsis thaliana (Mouse-ear cress) PE=2 SV=1	--	PREDICTED: sterol 3-beta-glucosyltransferase UGT80B1-like isoform X2 [Citrus sinensis]
FtPinG0008738900.01	--	Molecular Function: catalytic activity (GO:0003824);; Biological Process: cellular metabolic process (GO:0044237);; Molecular Function: coenzyme binding (GO:0050662);;	--	Defense mechanisms	NAD dependent epimerase/dehydratase family;; Male sterility protein;; NADH(P)-binding;; 3-beta hydroxysteroid dehydrogenase/isomerase family;; Polysaccharide biosynthesis protein;; NmrA-like family	Tetraketide alpha-pyrone reductase 2 GN=T26J14.11 OS=Arabidopsis thaliana (Mouse-ear cress) PE=1 SV=1	Secondary metabolites biosynthesis, transport and catabolism	PREDICTED: tetraketide alpha-pyrone reductase 2 [Populus euphratica]
FtPinG0003771200.01	--	--	--	--	--	--	Function unknown	PREDICTED: uncharacterized protein LOC104897000 [Beta vulgaris subsp. vulgaris]
FtPinG0009146400.01	Coenzyme transport and metabolism	Molecular Function: methionine adenosyltransferase activity (GO:0004478);; Molecular Function: ATP binding (GO:0005524);; Cellular Component: cell wall (GO:0005618);; Cellular Component: nucleolus (GO:0005730);; Cellular Component: cytoplasm (GO:0005737);; Cellular Component: plasma membrane (GO:0005886);; Biological Process: methionine metabolic process (GO:0006555);; Biological Process: S-adeno…	K00789|0|pmum:103323276|S-adenosylmethionine synthase 5; K00789 S-adenosylmethionine synthetase [EC:2.5.1.6] (A)	Coenzyme transport and metabolism	S-adenosylmethionine synthetase, C-terminal domain;; S-adenosylmethionine synthetase, central domain;; S-adenosylmethionine synthetase, N-terminal domain	S-adenosylmethionine synthase 2 GN=MSAMS2 OS=Brassica juncea (Indian mustard) PE=2 SV=1	Coenzyme transport and metabolism	PREDICTED: S-adenosylmethionine synthase 5 [Prunus mume]
FtPinG0006990600.01	--	--	--	Cytoskeleton	Regulator of Vps4 activity in the MVB pathway	--	Cytoskeleton	PREDICTED: IST1-like protein [Beta vulgaris subsp. vulgaris]
FtPinG0006938200.01	--	--	--	Function unknown	Protein of unknown function (DUF410)	--	Function unknown	PREDICTED: Golgi to ER traffic protein 4 homolog isoform X2 [Vitis vinifera]
FtPinG0007576700.01	Inorganic ion transport and metabolism	Biological Process: sulfate assimilation (GO:0000103);; Molecular Function: sulfate adenylyltransferase (ATP) activity (GO:0004781);;	K13811|0|vvi:100259752|ATP sulfurylase 1, chloroplastic-like; K13811 3'-phosphoadenosine 5'-phosphosulfate synthase [EC:2.7.7.4 2.7.1.25] (A)	Inorganic ion transport and metabolism	ATP-sulfurylase;; PUA-like domain	ATP sulfurylase 1, chloroplastic (Precursor) GN=APS1 OS=Arabidopsis thaliana (Mouse-ear cress) PE=1 SV=1	Nucleotide transport and metabolism	PREDICTED: ATP sulfurylase 1, chloroplastic-like [Eucalyptus grandis]
FtPinG0002177300.01	Translation, ribosomal structure and biogenesis	Biological Process: rRNA processing (GO:0006364);; Biological Process: translational termination (GO:0006415);; Cellular Component: chloroplast stroma (GO:0009570);; Biological Process: chloroplast relocation (GO:0009902);; Biological Process: leaf morphogenesis (GO:0009965);; Biological Process: thylakoid membrane organization (GO:0010027);; Biological Process: photosystem II assembly (GO:001020…	K02836|0|vvi:100265078|peptide chain release factor PrfB1, chloroplastic; K02836 peptide chain release factor 2 (A)	Translation, ribosomal structure and biogenesis	RF-1 domain;; PCRF domain	Peptide chain release factor PrfB1, chloroplastic {ECO:0000303|PubMed:21771930} (Precursor) OS=Arabidopsis thaliana (Mouse-ear cress) PE=2 SV=1	Translation, ribosomal structure and biogenesis	hypothetical protein JCGZ_18056 [Jatropha curcas]
FtPinG0000033000.01	Lipid transport and metabolism	--	K13510|1.34066e-177|pxb:103954506|lysophospholipid acyltransferase LPEAT1-like; K13510 lysophosphatidylcholine acyltransferase / lyso-PAF acetyltransferase [EC:2.3.1.23 2.3.1.67] (A)	Lipid transport and metabolism	Acyltransferase	Lysophospholipid acyltransferase LPEAT1 GN=LPEAT1 OS=Arabidopsis thaliana (Mouse-ear cress) PE=1 SV=1	Lipid transport and metabolism	Lysophosphatidylcholine acyltransferase 1 [Morus notabilis]
FtPinG0008062800.01	Replication, recombination and repair	Molecular Function: DNA binding (GO:0003677);; Molecular Function: ATP binding (GO:0005524);; Molecular Function: nucleoside-triphosphatase activity (GO:0017111);;	--	Replication, recombination and repair	AAA domain;; AAA domain;; Part of AAA domain;; AAA domain;; Viral (Superfamily 1) RNA helicase;; AAA domain;; Type III restriction enzyme, res subunit;; DEAD/DEAH box helicase;; UvrD/REP helicase N-terminal domain;; ATPase family associated with various cellular activities (AAA);; Type II/IV secretion system protein	Regulator of nonsense transcripts 1 homolog GN=MQD22.15 OS=Arabidopsis thaliana (Mouse-ear cress) PE=1 SV=2	Replication, recombination and repair	PREDICTED: DNA-binding protein SMUBP-2 isoform X1 [Nicotiana sylvestris]
FtPinG0008646300.01	--	Molecular Function: DNA binding (GO:0003677);; Molecular Function: chromatin binding (GO:0003682);; Molecular Function: sequence-specific DNA binding transcription factor activity (GO:0003700);; Biological Process: DNA repair (GO:0006281);; Biological Process: chromatin remodeling (GO:0006338);; Molecular Function: methyltransferase activity (GO:0008168);; Biological Process: methylation (GO:0032…	K11324|0|cit:102615873|SWR1-complex protein 4-like; K11324 DNA methyltransferase 1-associated protein 1 (A)	--	DNA methyltransferase 1-associated protein 1 (DMAP1);; Myb-like DNA-binding domain	--	Transcription	hypothetical protein CICLE_v10020117mg [Citrus clementina]
FtPinG0004563900.01	Translation, ribosomal structure and biogenesis	Molecular Function: structural constituent of ribosome (GO:0003735);; Cellular Component: ribosome (GO:0005840);; Biological Process: translation (GO:0006412);;	K02873|4.00881e-122|gmx:100805957|60S ribosomal protein L13-1-like; K02873 large subunit ribosomal protein L13e (A)	Translation, ribosomal structure and biogenesis	Ribosomal protein L13e	60S ribosomal protein L13-1 GN=T2J13.150 OS=Arabidopsis thaliana (Mouse-ear cress) PE=1 SV=1	Translation, ribosomal structure and biogenesis	PREDICTED: 60S ribosomal protein L13-1-like isoform X1 [Glycine max]
FtPinG0004298100.01	--	--	K11718|0|tcc:TCM_006926|UDP-glucose:glycoprotein glucosyltransferase isoform 1; K11718 UDP-glucose:glycoprotein glucosyltransferase [EC:2.4.1.-] (A)	Carbohydrate transport and metabolism	UDP-glucose:Glycoprotein Glucosyltransferase;; Glycosyl transferase family 8	UDP-glucose:glycoprotein glucosyltransferase (Precursor) OS=Arabidopsis thaliana (Mouse-ear cress) PE=1 SV=1	Carbohydrate transport and metabolism	PREDICTED: UDP-glucose:glycoprotein glucosyltransferase [Beta vulgaris subsp. vulgaris]
FtPinG0005770200.01	Inorganic ion transport and metabolism	Cellular Component: mitochondrion (GO:0005739);; Cellular Component: vacuolar membrane (GO:0005774);; Cellular Component: peroxisomal membrane (GO:0005778);; Cellular Component: plasma membrane (GO:0005886);; Biological Process: response to oxidative stress (GO:0006979);; Cellular Component: plasmodesma (GO:0009506);; Cellular Component: chloroplast envelope (GO:0009941);; Molecular Function: L-a…	K00434|5.40196e-147|sly:101264583|L-ascorbate peroxidase 3, peroxisomal; K00434 L-ascorbate peroxidase [EC:1.11.1.11] (A)	--	Peroxidase	L-ascorbate peroxidase 3, peroxisomal (Precursor) GN=M4E13.60 OS=Arabidopsis thaliana (Mouse-ear cress) PE=1 SV=1	General function prediction only	unnamed protein product [Coffea canephora]
FtPinG0005533500.01	General function prediction only	Molecular Function: voltage-gated potassium channel activity (GO:0005249);; Biological Process: potassium ion transport (GO:0006813);; Cellular Component: integral component of membrane (GO:0016021);; Biological Process: transmembrane transport (GO:0055085);;	--	--	Ankyrin repeats (3 copies);; Ankyrin repeat;; Ankyrin repeats (many copies);; Ankyrin repeats (many copies);; Ankyrin repeat;; Cyclic nucleotide-binding domain;; Ion transport protein;; Domain of unknown function (DUF3354);; Ion channel	Potassium channel SKOR GN=SKOR OS=Arabidopsis thaliana (Mouse-ear cress) PE=1 SV=1	Inorganic ion transport and metabolism	STELAR K+ outward rectifier isoform 2 [Theobroma cacao]
FtPinG0001119700.01	General function prediction only	--	--	General function prediction only	WD domain, G-beta repeat	Topless-related protein 4 GN=MSJ11.27 OS=Arabidopsis thaliana (Mouse-ear cress) PE=1 SV=2	General function prediction only	PREDICTED: topless-related protein 4-like isoform X2 [Glycine max]
FtPinG0004725500.01	General function prediction only	Cellular Component: Golgi apparatus (GO:0005794);; Biological Process: protein secretion (GO:0009306);;	--	General function prediction only	C2 domain	Synaptotagmin-1 OS=Arabidopsis thaliana (Mouse-ear cress) PE=1 SV=2	General function prediction only	PREDICTED: synaptotagmin-2-like [Nelumbo nucifera]
FtPinG0003597800.01	--	Cellular Component: membrane (GO:0016020);;	--	--	Triose-phosphate Transporter family;; UAA transporter family	Purine permease 3 GN=PUP3 OS=Arabidopsis thaliana (Mouse-ear cress) PE=2 SV=1	Carbohydrate transport and metabolism	PREDICTED: purine permease 3-like [Beta vulgaris subsp. vulgaris]
FtPinG0000044300.01	--	--	--	General function prediction only	PPR repeat family;; PPR repeat;; PPR repeat;; Pentatricopeptide repeat domain;; DYW family of nucleic acid deaminases;; Tetratricopeptide repeat	Pentatricopeptide repeat-containing protein At1g25360 GN=PCMP-H74 OS=Arabidopsis thaliana (Mouse-ear cress) PE=2 SV=1	General function prediction only	PREDICTED: pentatricopeptide repeat-containing protein At1g25360 [Vitis vinifera]
FtPinG0002779200.01	Cytoskeleton	--	--	Cytoskeleton	Kinesin motor domain;; Armadillo/beta-catenin-like repeat;; HEAT repeats	Armadillo repeat-containing kinesin-like protein 1 GN=F28P10.150 OS=Arabidopsis thaliana (Mouse-ear cress) PE=1 SV=2	Cytoskeleton	PREDICTED: armadillo repeat-containing kinesin-like protein 1 isoform X4 [Beta vulgaris subsp. vulgaris]
FtPinG0008193600.01	General function prediction only	Biological Process: lipid metabolic process (GO:0006629);; Molecular Function: hydrolase activity (GO:0016787);;	K14674|1.30612e-59|pmum:103339243|triacylglycerol lipase SDP1; K14674 TAG lipase / steryl ester hydrolase / phospholipase A2 / LPA acyltransferase [EC:3.1.1.3 3.1.1.13 3.1.1.4 2.3.1.51] (A)	General function prediction only	--	Triacylglycerol lipase SDP1 GN=SDP1 OS=Arabidopsis thaliana (Mouse-ear cress) PE=1 SV=1	Lipid transport and metabolism	PREDICTED: triacylglycerol lipase SDP1 [Prunus mume]
FtPinG0000896500.01	General function prediction only	--	--	General function prediction only	Alpha/beta hydrolase family;; Alpha/beta hydrolase family;; alpha/beta hydrolase fold	--	General function prediction only	PREDICTED: alpha/beta hydrolase domain-containing protein 17C [Beta vulgaris subsp. vulgaris]
FtPinG0004092800.01	--	Cellular Component: chloroplast stroma (GO:0009570);; Biological Process: photosystem II assembly (GO:0010207);; Biological Process: myo-inositol hexakisphosphate biosynthetic process (GO:0010264);;	--	--	--	--	Function unknown	Uncharacterized protein TCM_005310 [Theobroma cacao]
FtPinG0007180500.01	--	--	--	--	Protein kinase domain;; Protein tyrosine kinase	Wall-associated receptor kinase 5 (Precursor) GN=WAK5 OS=Arabidopsis thaliana (Mouse-ear cress) PE=2 SV=1	Signal transduction mechanisms	PREDICTED: uncharacterized protein LOC104892859 [Beta vulgaris subsp. vulgaris]
FtPinG0000135000.01	--	Molecular Function: protein serine/threonine kinase activity (GO:0004674);; Biological Process: regulation of organelle organization (GO:0033043);; Biological Process: primary metabolic process (GO:0044238);; Biological Process: cellular macromolecule metabolic process (GO:0044260);; Biological Process: anatomical structure development (GO:0048856);;	K08818|0|vvi:100246062|cyclin-dependent kinase G-2; K08818 cell division cycle 2-like [EC:2.7.11.22] (A)	General function prediction only	Protein kinase domain;; Protein tyrosine kinase;; Kinase-like	Cyclin-dependent kinase G-2 GN=OJ991113_30.14 OS=Oryza sativa subsp. japonica (Rice) PE=2 SV=2	Signal transduction mechanisms	PREDICTED: cyclin-dependent kinase G-2 [Beta vulgaris subsp. vulgaris]
tartary_newGene_2132	--	Cellular Component: extracellular region (GO:0005576);; Biological Process: proteolysis (GO:0006508);;	--	Posttranslational modification, protein turnover, chaperones	Xylanase inhibitor N-terminal;; Xylanase inhibitor C-terminal;; Eukaryotic aspartyl protease	Protein ASPARTIC PROTEASE IN GUARD CELL 2 (Precursor) GN=ASPG2 OS=Arabidopsis thaliana (Mouse-ear cress) PE=2 SV=1	Posttranslational modification, protein turnover, chaperones	hypothetical protein CICLE_v10031332mg [Citrus clementina]
FtPinG0009156900.01	--	--	--	Amino acid transport and metabolism	Transmembrane amino acid transporter protein	GABA transporter 1 GN=T23G18.9 OS=Arabidopsis thaliana (Mouse-ear cress) PE=1 SV=1	Amino acid transport and metabolism	PREDICTED: GABA transporter 1 [Vitis vinifera]
FtPinG0002481300.01	Coenzyme transport and metabolism	Molecular Function: ATP binding (GO:0005524);; Biological Process: cellular protein modification process (GO:0006464);; Molecular Function: small protein activating enzyme activity (GO:0008641);; Molecular Function: ligase activity (GO:0016874);;	K03178|0|vvi:100260899|ubiquitin-activating enzyme E1 1-like; K03178 ubiquitin-activating enzyme E1 [EC:6.3.2.19] (A)	Posttranslational modification, protein turnover, chaperones	ThiF family;; Ubiquitin-activating enzyme e1 C-terminal domain;; Repeat in ubiquitin-activating (UBA) protein;; Ubiquitin-activating enzyme active site	Ubiquitin-activating enzyme E1 1 GN=T27E13.15 OS=Arabidopsis thaliana (Mouse-ear cress) PE=1 SV=1	Posttranslational modification, protein turnover, chaperones	PREDICTED: ubiquitin-activating enzyme E1 1-like [Nicotiana tomentosiformis]
FtPinG0000743000.01	--	--	--	--	Exostosin family	Probable glycosyltransferase At5g03795 GN=At5g03795 OS=Arabidopsis thaliana (Mouse-ear cress) PE=3 SV=2	--	PREDICTED: probable glycosyltransferase At3g07620 [Beta vulgaris subsp. vulgaris]
FtPinG0003085100.01	--	Biological Process: regulation of cell growth (GO:0001558);; Molecular Function: protein serine/threonine kinase activity (GO:0004674);; Molecular Function: ATP binding (GO:0005524);; Cellular Component: mitochondrion (GO:0005739);; Biological Process: protein phosphorylation (GO:0006468);; Biological Process: asymmetric cell division (GO:0008356);; Biological Process: plant-type cell wall organi…	--	--	Leucine Rich repeats (2 copies);; Protein kinase domain;; Protein tyrosine kinase;; Leucine rich repeat;; Leucine Rich Repeat;; Leucine Rich repeat;; Leucine rich repeat;; Leucine rich repeat N-terminal domain	LRR receptor-like serine/threonine-protein kinase ERECTA {ECO:0000303|PubMed:8624444} (Precursor) OS=Arabidopsis thaliana (Mouse-ear cress) PE=1 SV=1	Signal transduction mechanisms	erecta, putative [Ricinus communis]
FtPinG0008204600.01	--	Biological Process: intracellular protein transport (GO:0006886);; Cellular Component: Golgi transport complex (GO:0017119);;	--	Function unknown	Golgi complex component 7 (COG7)	--	Function unknown	embryo yellow protein, partial [Theobroma cacao]
FtPinG0004646900.01	Replication, recombination and repair	Molecular Function: nucleic acid binding (GO:0003676);; Biological Process: nucleobase-containing compound metabolic process (GO:0006139);; Molecular Function: nucleotidyltransferase activity (GO:0016779);;	K02350|0|tcc:TCM_026537|Recovery protein 3 isoform 1; K02350 DNA polymerase zeta [EC:2.7.7.7] (A)	Replication, recombination and repair	DNA polymerase family B;; C4-type zinc-finger of DNA polymerase delta;; DNA polymerase family B, exonuclease domain	DNA polymerase zeta catalytic subunit GN=REV3 OS=Arabidopsis thaliana (Mouse-ear cress) PE=2 SV=1	Replication, recombination and repair	PREDICTED: DNA polymerase zeta catalytic subunit isoform X2 [Beta vulgaris subsp. vulgaris]
FtPinG0002955600.01	Replication, recombination and repair	Molecular Function: nucleic acid binding (GO:0003676);; Biological Process: DNA metabolic process (GO:0006259);;	--	General function prediction only	Reverse transcriptase (RNA-dependent DNA polymerase)	Uncharacterized mitochondrial protein AtMg00860 GN=AtMg00860 OS=Arabidopsis thaliana (Mouse-ear cress) PE=4 SV=1	Replication, recombination and repair	PREDICTED: LOW QUALITY PROTEIN: uncharacterized protein LOC104589483 [Nelumbo nucifera]
FtPinG0000171600.01	Signal transduction mechanisms	Molecular Function: transferase activity (GO:0016740);;	--	General function prediction only	WD domain, G-beta repeat	Lissencephaly-1 homolog {ECO:0000255|HAMAP-Rule:MF_03141} GN=PHATRDRAFT_17300 OS=Phaeodactylum tricornutum (strain CCAP 1055/1) PE=3 SV=1	General function prediction only	PREDICTED: vegetative incompatibility protein HET-E-1 [Vitis vinifera]
FtPinG0001665900.01	--	--	K09422|1.56084e-130|vvi:100246221|transcription factor GAMYB; K09422 myb proto-oncogene protein, plant (A)	Transcription	Myb-like DNA-binding domain;; Myb-like DNA-binding domain	Transcription factor GAMYB GN=GAM1 OS=Oryza sativa subsp. indica (Rice) PE=2 SV=1	Transcription	PREDICTED: transcription factor GAMYB-like [Beta vulgaris subsp. vulgaris]
FtPinG0002444200.01	General function prediction only	Molecular Function: iron ion binding (GO:0005506);; Molecular Function: oxidoreductase activity, acting on single donors with incorporation of molecular oxygen, incorporation of two atoms of oxygen (GO:0016702);; Molecular Function: oxidoreductase activity, acting on paired donors, with incorporation or reduction of molecular oxygen, 2-oxoglutarate as one donor, and incorporation of one atom each…	--	--	non-haem dioxygenase in morphine synthesis N-terminal;; 2OG-Fe(II) oxygenase superfamily	Protein SRG1 GN=SRG1 OS=Arabidopsis thaliana (Mouse-ear cress) PE=2 SV=1	Secondary metabolites biosynthesis, transport and catabolism	PREDICTED: flavonol synthase/flavanone 3-hydroxylase [Prunus mume]
FtPinG0009618800.01	--	Molecular Function: ligase activity (GO:0016874);;	--	Function unknown	Armadillo/beta-catenin-like repeat;; HEAT repeats;; C2 domain	U-box domain-containing protein 4 GN=PUB4 OS=Arabidopsis thaliana (Mouse-ear cress) PE=1 SV=3	General function prediction only	C2 domain-containing family protein [Populus trichocarpa]
FtPinG0002921100.01	--	--	K11649|0|vvi:100253973|SWI/SNF complex subunit SWI3C; K11649 SWI/SNF related-matrix-associated actin-dependent regulator of chromatin subfamily C (A)	Chromatin structure and dynamics	SWIRM domain;; Myb-like DNA-binding domain;; Myb-like DNA-binding domain	SWI/SNF complex subunit SWI3C GN=F8K7.13 OS=Arabidopsis thaliana (Mouse-ear cress) PE=1 SV=1	Chromatin structure and dynamics	PREDICTED: SWI/SNF complex subunit SWI3C isoform X1 [Vitis vinifera]
FtPinG0005019900.01	--	Biological Process: fatty acid beta-oxidation (GO:0006635);; Biological Process: protein import into peroxisome matrix (GO:0016558);;	--	--	Protein of unknown function, DUF538	--	General function prediction only	conserved hypothetical protein [Ricinus communis]
FtPinG0001655500.01	Coenzyme transport and metabolism	Molecular Function: catalytic activity (GO:0003824);; Biological Process: protein sumoylation (GO:0016925);;	K10684|4.82494e-173|vvi:100268076|SUMO-activating enzyme subunit 1B-1; K10684 ubiquitin-like 1-activating enzyme E1 A [EC:6.3.2.19] (A)	Posttranslational modification, protein turnover, chaperones	ThiF family	SUMO-activating enzyme subunit 1A GN=F13M23.80 OS=Arabidopsis thaliana (Mouse-ear cress) PE=1 SV=1	Posttranslational modification, protein turnover, chaperones	PREDICTED: SUMO-activating enzyme subunit 1B-1 isoform X1 [Vitis vinifera]
FtPinG0004432900.01	Nucleotide transport and metabolism	Molecular Function: ATP binding (GO:0005524);; Biological Process: carbohydrate metabolic process (GO:0005975);; Molecular Function: phosphoribulokinase activity (GO:0008974);; Biological Process: response to cold (GO:0009409);; Cellular Component: chloroplast thylakoid membrane (GO:0009535);; Cellular Component: chloroplast stroma (GO:0009570);; Cellular Component: chloroplast envelope (GO:00099…	K00855|0|sot:102591470|phosphoribulokinase, chloroplastic-like; K00855 phosphoribulokinase [EC:2.7.1.19] (A)	--	Phosphoribulokinase / Uridine kinase family	Phosphoribulokinase, chloroplastic (Precursor) OS=Triticum aestivum (Wheat) PE=2 SV=1	--	PREDICTED: phosphoribulokinase, chloroplastic-like [Nicotiana tomentosiformis]
FtPinG0000463600.01	--	Molecular Function: zinc ion binding (GO:0008270);;	--	Posttranslational modification, protein turnover, chaperones	Zinc finger, C3HC4 type (RING finger)	E3 ubiquitin-protein ligase BOI GN=T16H5.60 OS=Arabidopsis thaliana (Mouse-ear cress) PE=1 SV=1	Posttranslational modification, protein turnover, chaperones	hypothetical protein JCGZ_17770 [Jatropha curcas]
FtPinG0004867200.01	--	Cellular Component: cell wall (GO:0005618);; Molecular Function: pectinesterase activity (GO:0030599);; Biological Process: cell wall modification (GO:0042545);; Molecular Function: aspartyl esterase activity (GO:0045330);;	--	--	Pectinesterase	Probable pectinesterase 15 (Precursor) GN=F13K3.11 OS=Arabidopsis thaliana (Mouse-ear cress) PE=2 SV=1	Posttranslational modification, protein turnover, chaperones	PREDICTED: probable pectinesterase 15 [Eucalyptus grandis]
FtPinG0009355200.01	Secondary metabolites biosynthesis, transport and catabolism	Molecular Function: oxidoreductase activity (GO:0016491);;	--	Secondary metabolites biosynthesis, transport and catabolism	Multicopper oxidase;; Multicopper oxidase;; Multicopper oxidase	L-ascorbate oxidase homolog (Precursor) GN=Bp10 OS=Brassica napus (Rape) PE=2 SV=1	Secondary metabolites biosynthesis, transport and catabolism	PREDICTED: L-ascorbate oxidase homolog [Beta vulgaris subsp. vulgaris]
FtPinG0001599200.01	--	Molecular Function: G-protein coupled receptor kinase activity (GO:0004703);; Molecular Function: ATP binding (GO:0005524);; Biological Process: protein phosphorylation (GO:0006468);;	--	Signal transduction mechanisms	Protein tyrosine kinase;; Protein kinase domain	Proline-rich receptor-like protein kinase PERK4 GN=PERK4 OS=Arabidopsis thaliana (Mouse-ear cress) PE=1 SV=1	Signal transduction mechanisms	Roline-rich extensin-like receptor kinase 4 [Theobroma cacao]
tartary_newGene_664	--	Molecular Function: DNA binding (GO:0003677);; Molecular Function: protein dimerization activity (GO:0046983);;	--	--	Protein of unknown function (DUF 659);; BED zinc finger;; Aspartate carbamoyltransferase regulatory chain, metal binding domain;; hAT family C-terminal dimerisation region	--	Function unknown	PREDICTED: uncharacterized protein LOC100247647 [Vitis vinifera]
FtPinG0004232500.01	--	Biological Process: regulation of cellular process (GO:0050794);;	K14491|6.47288e-167|vvi:100250889|two-component response regulator ARR12-like; K14491 two-component response regulator ARR-B family (A)	Transcription	Response regulator receiver domain;; Myb-like DNA-binding domain	Two-component response regulator ARR12 GN=ARR12 OS=Arabidopsis thaliana (Mouse-ear cress) PE=2 SV=2	Transcription	PREDICTED: two-component response regulator ARR12 isoform X1 [Beta vulgaris subsp. vulgaris]
FtPinG0007284900.01	--	Molecular Function: protein serine/threonine kinase activity (GO:0004674);; Molecular Function: ATP binding (GO:0005524);; Biological Process: protein phosphorylation (GO:0006468);;	K03083|0|pda:103709635|shaggy-related protein kinase alpha-like; K03083 glycogen synthase kinase 3 beta [EC:2.7.11.26] (A)	Carbohydrate transport and metabolism	Protein kinase domain;; Protein tyrosine kinase	Shaggy-related protein kinase alpha GN=ASK1 OS=Arabidopsis thaliana (Mouse-ear cress) PE=1 SV=3	Signal transduction mechanisms	PREDICTED: shaggy-related protein kinase alpha [Nelumbo nucifera]
FtPinG0008641800.01	Replication, recombination and repair	Molecular Function: catalytic activity (GO:0003824);; Biological Process: DNA repair (GO:0006281);;	K01246|7.70665e-87|cit:102614205|hypothetical protein; K01246 DNA-3-methyladenine glycosylase I [EC:3.2.2.20] (A)	--	Methyladenine glycosylase;; Methyladenine glycosylase	--	Replication, recombination and repair	PREDICTED: uncharacterized protein LOC102614205 [Citrus sinensis]
FtPinG0003113900.01	--	--	--	General function prediction only	PPR repeat;; PPR repeat family;; Pentatricopeptide repeat domain;; PPR repeat;; Herpesvirus protein of unknown function (DUF832)	Pentatricopeptide repeat-containing protein At5g66520 GN=PCMP-H61 OS=Arabidopsis thaliana (Mouse-ear cress) PE=2 SV=1	General function prediction only	PREDICTED: pentatricopeptide repeat-containing protein At5g66520-like [Vitis vinifera]
FtPinG0009334700.01	--	--	--	--	PWWP domain	Serine/threonine-protein kinase ATM GN=ATM OS=Arabidopsis thaliana (Mouse-ear cress) PE=2 SV=1	Function unknown	unnamed protein product [Vitis vinifera]
FtPinG0008482000.01	Carbohydrate transport and metabolism	Molecular Function: hydrolase activity, hydrolyzing O-glycosyl compounds (GO:0004553);; Biological Process: carbohydrate metabolic process (GO:0005975);;	K01188|0|vvi:100254458|beta-glucosidase 12-like; K01188 beta-glucosidase [EC:3.2.1.21] (A)	Carbohydrate transport and metabolism	Glycosyl hydrolase family 1	Beta-glucosidase 17 (Precursor) GN=BGLU17 OS=Arabidopsis thaliana (Mouse-ear cress) PE=2 SV=1	Carbohydrate transport and metabolism	beta-glucosidase [Polygonum tinctorium]
FtPinG0008586300.01	Amino acid transport and metabolism	--	K01663|0|cmo:103490133|imidazole glycerol phosphate synthase hisHF, chloroplastic; K01663 glutamine amidotransferase / cyclase [EC:2.4.2.- 4.1.3.-] (A)	Amino acid transport and metabolism	Histidine biosynthesis protein;; Glutamine amidotransferase class-I;; CobB/CobQ-like glutamine amidotransferase domain;; SNO glutamine amidotransferase family	Cyclase (Precursor) GN=HISN4 OS=Arabidopsis thaliana (Mouse-ear cress) PE=2 SV=1	Amino acid transport and metabolism	PREDICTED: imidazole glycerol phosphate synthase hisHF, chloroplastic [Sesamum indicum]
FtPinG0008461200.01	--	Molecular Function: arsenate reductase (glutaredoxin) activity (GO:0008794);; Molecular Function: electron carrier activity (GO:0009055);; Molecular Function: protein disulfide oxidoreductase activity (GO:0015035);; Biological Process: cell redox homeostasis (GO:0045454);; Biological Process: anther development (GO:0048653);;	K03676|6.81987e-17|brp:103862765|monothiol glutaredoxin-S6-like; K03676 glutaredoxin 3 (A)	Posttranslational modification, protein turnover, chaperones	--	Monothiol glutaredoxin-S1 OS=Arabidopsis thaliana (Mouse-ear cress) PE=3 SV=1	Posttranslational modification, protein turnover, chaperones	glutaredoxin [Rheum australe]
FtPinG0004190200.01	--	--	--	Signal transduction mechanisms	TPR repeat;; Tetratricopeptide repeat;; Tetratricopeptide repeat;; Tetratricopeptide repeat;; Tetratricopeptide repeat;; Tetratricopeptide repeat;; Tetratricopeptide repeat;; Tetratricopeptide repeat;; Tetratricopeptide repeat;; Tetratricopeptide repeat	--	Signal transduction mechanisms	hypothetical protein PRUPE_ppa001953mg [Prunus persica]
FtPinG0007079000.01	--	--	--	--	KIP1-like protein	--	Function unknown	PREDICTED: golgin subfamily B member 1 [Beta vulgaris subsp. vulgaris]
FtPinG0003997300.01	Lipid transport and metabolism	Biological Process: long-chain fatty acid metabolic process (GO:0001676);; Molecular Function: long-chain fatty acid-CoA ligase activity (GO:0004467);; Cellular Component: endoplasmic reticulum (GO:0005783);; Cellular Component: Golgi apparatus (GO:0005794);; Biological Process: fatty acid biosynthetic process (GO:0006633);; Cellular Component: chloroplast envelope (GO:0009941);;	K01897|0|pxb:103951800|long chain acyl-CoA synthetase 8; K01897 long-chain acyl-CoA synthetase [EC:6.2.1.3] (A)	Lipid transport and metabolism	AMP-binding enzyme	Long chain acyl-CoA synthetase 8 GN=LACS8 OS=Arabidopsis thaliana (Mouse-ear cress) PE=1 SV=1	Lipid transport and metabolism	PREDICTED: long chain acyl-CoA synthetase 8 [Beta vulgaris subsp. vulgaris]
FtPinG0003146900.01	--	--	--	--	GRAS domain family	Scarecrow-like protein 14 GN=SCL14 OS=Arabidopsis thaliana (Mouse-ear cress) PE=2 SV=2	General function prediction only	PREDICTED: scarecrow-like protein 34 isoform X2 [Beta vulgaris subsp. vulgaris]
FtPinG0001376300.01	--	--	K17607|5.93716e-152|fve:101297014|TIP41-like protein-like isoform 1; K17607 type 2A phosphatase activator TIP41 (A)	Function unknown	TIP41-like family	--	Function unknown	PREDICTED: TIP41-like protein-like isoform 1 [Fragaria vesca subsp. vesca]
FtPinG0001602500.01	Posttranslational modification, protein turnover, chaperones	--	--	Posttranslational modification, protein turnover, chaperones	X-domain of DnaJ-containing;; DnaJ domain	Chaperone protein dnaJ 10 GN=F28O16.7 OS=Arabidopsis thaliana (Mouse-ear cress) PE=2 SV=2	Posttranslational modification, protein turnover, chaperones	PREDICTED: chaperone protein dnaJ 10 [Beta vulgaris subsp. vulgaris]
FtPinG0003246800.01	--	--	--	--	PHD-finger	Protein CHROMATIN REMODELING 4 {ECO:0000303|PubMed:16547115} OS=Arabidopsis thaliana (Mouse-ear cress) PE=2 SV=1	General function prediction only	PREDICTED: uncharacterized protein LOC103503043 isoform X1 [Cucumis melo]
FtPinG0008210700.01	--	--	--	Function unknown	Armadillo/beta-catenin-like repeat;; BTB/POZ domain;; HEAT repeats;; HEAT repeat;; HEAT-like repeat;; V-ATPase subunit H;; Armadillo-like	ARM REPEAT PROTEIN INTERACTING WITH ABF2 GN=ARIA OS=Arabidopsis thaliana (Mouse-ear cress) PE=1 SV=2	General function prediction only	PREDICTED: ARM REPEAT PROTEIN INTERACTING WITH ABF2-like [Beta vulgaris subsp. vulgaris]
FtPinG0001440200.01	General function prediction only	Biological Process: regulation of Rab GTPase activity (GO:0032313);;	--	Intracellular trafficking, secretion, and vesicular transport	Rab-GTPase-TBC domain	--	Intracellular trafficking, secretion, and vesicular transport	PREDICTED: TBC1 domain family member 8B [Vitis vinifera]
FtPinG0002421500.01	--	Molecular Function: DNA binding (GO:0003677);; Molecular Function: chromatin binding (GO:0003682);; Molecular Function: sequence-specific DNA binding transcription factor activity (GO:0003700);; Molecular Function: catalytic activity (GO:0003824);; Cellular Component: nucleus (GO:0005634);; Biological Process: gibberellin biosynthetic process (GO:0009686);; Biological Process: gibberellic acid me…	K09422|3.16568e-65|pper:PRUPE_ppa022465mg|hypothetical protein; K09422 myb proto-oncogene protein, plant (A)	Transcription	Myb-like DNA-binding domain;; Myb-like DNA-binding domain	Transcription factor GAMYB OS=Oryza sativa subsp. japonica (Rice) PE=2 SV=1	Transcription	PREDICTED: myb-like protein A [Beta vulgaris subsp. vulgaris]
FtPinG0000973000.01	--	--	--	General function prediction only	PPR repeat family;; PPR repeat;; Pentatricopeptide repeat domain;; PPR repeat;; Tetratricopeptide repeat;; Tetratricopeptide repeat;; Tetratricopeptide repeat;; Mitochondrial ATPase expression;; Protein kinase domain;; EF hand;; EF-hand domain pair;; Protein tyrosine kinase;; EF-hand domain;; EF-hand domain pair;; EF hand;; Cytoskeletal-regulatory complex EF hand;; Ca2+ insensitive EF hand;; Secr…	Putative pentatricopeptide repeat-containing protein At5g06400, mitochondrial (Precursor) GN=At5g06400 OS=Arabidopsis thaliana (Mouse-ear cress) PE=3 SV=1	General function prediction only	PREDICTED: putative pentatricopeptide repeat-containing protein At5g06400, mitochondrial [Populus euphratica]
FtPinG0005712200.01	--	Molecular Function: N-acetyltransferase activity (GO:0008080);; Biological Process: metabolic process (GO:0008152);; Cellular Component: chloroplast (GO:0009507);; Molecular Function: tyramine N-feruloyltransferase activity (GO:0050366);;	--	Amino acid transport and metabolism	Acetyltransferase (GNAT) family;; Acetyltransferase (GNAT) domain;; Acetyltransferase (GNAT) domain;; FR47-like protein	Probable acetyltransferase NATA1-like GN=At2g39020 OS=Arabidopsis thaliana (Mouse-ear cress) PE=2 SV=1	Amino acid transport and metabolism	PREDICTED: probable acetyltransferase NATA1-like [Solanum lycopersicum]
FtPinG0003862300.01	Nucleotide transport and metabolism	Molecular Function: uracil phosphoribosyltransferase activity (GO:0004845);; Biological Process: uracil salvage (GO:0006223);;	K00761|1.88886e-140|pxb:103949393|uracil phosphoribosyltransferase; K00761 uracil phosphoribosyltransferase [EC:2.4.2.9] (A)	--	Uracil phosphoribosyltransferase;; Phosphoribosyl transferase domain	Uracil phosphoribosyltransferase GN=UPP OS=Nicotiana tabacum (Common tobacco) PE=1 SV=1	Nucleotide transport and metabolism	PREDICTED: uracil phosphoribosyltransferase [Pyrus x bretschneideri]
FtPinG0000366300.01	--	Cellular Component: chloroplast (GO:0009507);; Biological Process: retrograde transport, endosome to Golgi (GO:0042147);;	K17600|0|rcu:RCOM_1557940|vacuolar protein sorting, putative; K17600 vacuolar protein sorting-associated protein 54 (A)	Intracellular trafficking, secretion, and vesicular transport	Vps54-like protein	Vacuolar protein sorting-associated protein 54, chloroplastic (Precursor) GN=VPS54 OS=Arabidopsis thaliana (Mouse-ear cress) PE=1 SV=1	Intracellular trafficking, secretion, and vesicular transport	PREDICTED: vacuolar protein sorting-associated protein 54, chloroplastic [Beta vulgaris subsp. vulgaris]
FtPinG0009401000.01	Translation, ribosomal structure and biogenesis	Molecular Function: protein serine/threonine kinase activity (GO:0004674);; Molecular Function: copper ion binding (GO:0005507);; Molecular Function: ATP binding (GO:0005524);; Biological Process: protein phosphorylation (GO:0006468);; Molecular Function: electron carrier activity (GO:0009055);; Molecular Function: carbohydrate binding (GO:0030246);;	--	--	Legume lectin domain;; Protein kinase domain;; Protein tyrosine kinase;; tRNA synthetase class II core domain (G, H, P, S and T);; Seryl-tRNA synthetase N-terminal domain	Probable L-type lectin-domain containing receptor kinase S.7 (Precursor) GN=LECRKS7 OS=Arabidopsis thaliana (Mouse-ear cress) PE=2 SV=1	Signal transduction mechanisms	PREDICTED: probable L-type lectin-domain containing receptor kinase S.7 [Nicotiana sylvestris]
FtPinG0008213400.01	--	Molecular Function: catalytic activity (GO:0003824);;	--	--	Leucine Rich Repeat;; Leucine Rich repeats (2 copies);; Leucine rich repeat;; Leucine Rich repeat;; Leucine rich repeat	Polygalacturonase inhibitor 1 (Precursor) GN=PGIP1 OS=Arabidopsis thaliana (Mouse-ear cress) PE=2 SV=1	General function prediction only	polygalacturonase inhibitor protein precursor [Solanum palustre]
FtPinG0000286700.01	--	--	--	Transcription	SNF2 family N-terminal domain;; Helicase conserved C-terminal domain	Probable ATP-dependent DNA helicase CHR23 GN=F7K24.60 OS=Arabidopsis thaliana (Mouse-ear cress) PE=2 SV=1	Transcription	PREDICTED: chromodomain-helicase-DNA-binding protein 1-like isoform X2 [Beta vulgaris subsp. vulgaris]
tartary_newGene_1061	--	--	K14782|4.49299e-47|vvi:100249550|putative uncharacterized protein DDB_G0270496; K14782 protein AATF/BFR2 (A)	--	MULE transposase domain	Serine/threonine-protein phosphatase 7 long form homolog GN=At1g48120 OS=Arabidopsis thaliana (Mouse-ear cress) PE=2 SV=1	General function prediction only	PREDICTED: uncharacterized protein LOC104896902 [Beta vulgaris subsp. vulgaris]
FtPinG0003382800.01	--	--	--	--	Protein of unknown function (DUF1639)	--	Function unknown	PREDICTED: uncharacterized protein LOC105113268 [Populus euphratica]
FtPinG0001405800.01	--	Biological Process: response to stress (GO:0006950);; Biological Process: response to water (GO:0009415);; Cellular Component: cell part (GO:0044464);;	--	--	Dehydrin	Dehydrin ERD10 OS=Arabidopsis thaliana (Mouse-ear cress) PE=1 SV=1	General function prediction only	PREDICTED: phosphoprotein ECPP44-like [Beta vulgaris subsp. vulgaris]
FtPinG0002582500.01	--	Molecular Function: cytochrome-c oxidase activity (GO:0004129);; Cellular Component: mitochondrial respiratory chain complex IV (GO:0005751);; Biological Process: mitochondrial electron transport, cytochrome c to oxygen (GO:0006123);; Biological Process: aerobic respiration (GO:0009060);; Cellular Component: integral component of membrane (GO:0016021);;	--	--	--	Cytochrome c oxidase subunit 5C GN=COX5C OS=Oryza sativa subsp. japonica (Rice) PE=3 SV=3	Function unknown	Cytochrome c oxidase polypeptide Vc, putative [Ricinus communis]
FtPinG0002920200.01	--	--	--	Function unknown	Armadillo/beta-catenin-like repeat;; HEAT repeats;; C2 domain;; HEAT repeat;; HEAT-like repeat	--	General function prediction only	PREDICTED: uncharacterized protein LOC104891081 isoform X1 [Beta vulgaris subsp. vulgaris]
FtPinG0000517100.01	Carbohydrate transport and metabolism	--	--	--	Glycosyl hydrolase family 3 N terminal domain;; Glycosyl hydrolase family 3 C-terminal domain;; Fibronectin type III-like domain	Probable beta-D-xylosidase 6 (Precursor) GN=BXL6 OS=Arabidopsis thaliana (Mouse-ear cress) PE=2 SV=1	General function prediction only	PREDICTED: probable beta-D-xylosidase 6 [Beta vulgaris subsp. vulgaris]
FtPinG0004643600.01	General function prediction only	Molecular Function: zinc ion binding (GO:0008270);;	K18932|0|tcc:TCM_026493|DHHC-type zinc finger family protein isoform 1; K18932 palmitoyltransferase [EC:2.3.1.225] (A)	General function prediction only	DHHC palmitoyltransferase	Probable protein S-acyltransferase 17 GN=PAT17 OS=Arabidopsis thaliana (Mouse-ear cress) PE=2 SV=1	General function prediction only	PREDICTED: probable protein S-acyltransferase 17 [Beta vulgaris subsp. vulgaris]
FtPinG0002848900.01	--	Molecular Function: protein kinase activity (GO:0004672);; Cellular Component: membrane (GO:0016020);; Biological Process: phosphorylation (GO:0016310);;	--	--	Protein kinase domain;; Protein tyrosine kinase;; Leucine Rich repeats (2 copies);; Leucine rich repeat;; Leucine Rich Repeat;; Leucine Rich repeat;; Leucine rich repeat;; Leucine rich repeat N-terminal domain;; Leucine Rich Repeat;; Protein kinase domain;; Protein tyrosine kinase;; Phosphotransferase enzyme family	Receptor-like protein kinase HSL1 (Precursor) GN=HSL1 OS=Arabidopsis thaliana (Mouse-ear cress) PE=2 SV=1	Signal transduction mechanisms	serine-threonine protein kinase, plant-type, putative [Ricinus communis]
FtPinG0005811500.01	Transcription	--	K12622|8.86986e-49|mus:103986366|U6 snRNA-associated Sm-like protein LSm3; K12622 U6 snRNA-associated Sm-like protein LSm3 (A)	RNA processing and modification	LSM domain	Sm-like protein LSM3B {ECO:0000305} OS=Arabidopsis thaliana (Mouse-ear cress) PE=1 SV=1	RNA processing and modification	U6 snRNA-associated Sm-like protein LSm3 [Gossypium arboreum]
FtPinG0003303000.01	--	--	--	Transcription	Bromodomain	Transcription factor GTE4 GN=GTE4 OS=Arabidopsis thaliana (Mouse-ear cress) PE=2 SV=1	Transcription	PREDICTED: transcription factor GTE4 [Beta vulgaris subsp. vulgaris]
FtPinG0005882800.01	General function prediction only	--	K03255|0|tcc:TCM_038439|Tetratricopeptide repeat (TPR)-like superfamily protein isoform 1; K03255 protein TIF31 (A)	General function prediction only	Translation initiation factor eIF3 subunit 135;; Tetratricopeptide repeat;; Mitochondrial function, CLU-N-term;; Tetratricopeptide repeat;; Tetratricopeptide repeat;; TPR repeat;; Clustered mitochondria	Clustered mitochondria protein GN=F4F15.250 OS=Arabidopsis thaliana (Mouse-ear cress) PE=2 SV=1	General function prediction only	Tetratricopeptide repeat (TPR)-like superfamily protein isoform 1 [Theobroma cacao]
FtPinG0005612100.01	--	--	--	--	--	--	Function unknown	PREDICTED: uncharacterized protein LOC104889602 [Beta vulgaris subsp. vulgaris]
FtPinG0006773300.01	--	Molecular Function: protein kinase activity (GO:0004672);; Biological Process: phosphorylation (GO:0016310);;	--	Signal transduction mechanisms	Protein kinase domain;; Protein tyrosine kinase	Probable receptor-like protein kinase At5g39030 (Precursor) GN=At5g39030 OS=Arabidopsis thaliana (Mouse-ear cress) PE=2 SV=1	Signal transduction mechanisms	hypothetical protein CISIN_1g0066201mg, partial [Citrus sinensis]
FtPinG0006836100.01	--	Biological Process: regulation of mitotic cell cycle (GO:0007346);; Molecular Function: zinc ion binding (GO:0008270);; Biological Process: leaf morphogenesis (GO:0009965);; Biological Process: seed dormancy process (GO:0010162);; Biological Process: vegetative to reproductive phase transition of meristem (GO:0010228);; Biological Process: histone monoubiquitination (GO:0010390);; Biological Proc…	K10696|0|vvi:100251829|E3 ubiquitin-protein ligase BRE1-like 2; K10696 E3 ubiquitin-protein ligase BRE1 [EC:6.3.2.19] (A)	Posttranslational modification, protein turnover, chaperones	Zinc finger, C3HC4 type (RING finger);; Zinc finger, C3HC4 type (RING finger);; Zinc finger, C3HC4 type (RING finger);; Ring finger domain	E3 ubiquitin-protein ligase BRE1-like 2 GN=F7A10.17 OS=Arabidopsis thaliana (Mouse-ear cress) PE=2 SV=2	Posttranslational modification, protein turnover, chaperones	PREDICTED: E3 ubiquitin-protein ligase BRE1-like 2 isoform X1 [Vitis vinifera]
FtPinG0009710500.01	Posttranslational modification, protein turnover, chaperones	Cellular Component: cytoplasm (GO:0005737);; Biological Process: metabolic process (GO:0008152);; Molecular Function: serine-type peptidase activity (GO:0008236);;	--	--	Subtilase family;; PA domain;; Peptidase inhibitor I9	Subtilisin-like protease SBT3.5 {ECO:0000303|PubMed:16193095} (Precursor) OS=Arabidopsis thaliana (Mouse-ear cress) PE=1 SV=1	Posttranslational modification, protein turnover, chaperones	Subtilisin-like serine endopeptidase family protein [Theobroma cacao]
FtPinG0005644000.01	General function prediction only	--	--	--	WD domain, G-beta repeat;; Protein kinase domain	Protein SPA1-RELATED 3 GN=SPA3 OS=Arabidopsis thaliana (Mouse-ear cress) PE=1 SV=1	Translation, ribosomal structure and biogenesis	PREDICTED: protein SPA1-RELATED 4 [Beta vulgaris subsp. vulgaris]
FtPinG0009214700.01	--	--	--	--	Fusaric acid resistance protein-like	--	Function unknown	PREDICTED: uncharacterized protein LOC104900148 [Beta vulgaris subsp. vulgaris]
FtPinG0007210900.01	--	Molecular Function: motor activity (GO:0003774);; Molecular Function: actin binding (GO:0003779);; Molecular Function: ATP binding (GO:0005524);; Cellular Component: plasmodesma (GO:0009506);; Biological Process: trichome branching (GO:0010091);; Biological Process: fruit development (GO:0010154);; Cellular Component: myosin complex (GO:0016459);; Biological Process: actin filament-based movement…	K10357|0|vvi:100266890|myosin-17-like; K10357 myosin V (A)	Cytoskeleton	Myosin head (motor domain);; DIL domain;; IQ calmodulin-binding motif;; Myosin N-terminal SH3-like domain	Myosin-17 GN=F7C8.80 OS=Arabidopsis thaliana (Mouse-ear cress) PE=1 SV=2	Cytoskeleton	PREDICTED: myosin-17-like [Beta vulgaris subsp. vulgaris]
tartary_newGene_1303	--	Molecular Function: organic cyclic compound binding (GO:0097159);; Molecular Function: heterocyclic compound binding (GO:1901363);;	--	Replication, recombination and repair	Domain of unknown function (DUF4413);; BED zinc finger;; hAT family C-terminal dimerisation region	Zinc finger BED domain-containing protein RICESLEEPER 2 OS=Oryza sativa subsp. japonica (Rice) PE=2 SV=1	Replication, recombination and repair	PREDICTED: zinc finger BED domain-containing protein RICESLEEPER 2-like [Nicotiana sylvestris]
FtPinG0002494300.01	Replication, recombination and repair	Molecular Function: nucleotide binding (GO:0000166);; Molecular Function: catalytic activity (GO:0003824);; Cellular Component: cell part (GO:0044464);;	--	Replication, recombination and repair	DNA polymerase III, delta subunit;; DNA polymerase III subunits gamma and tau domain III;; ATPase family associated with various cellular activities (AAA);; DNA polymerase III, delta subunit	Protein STICHEL-like 3 GN=At4g18820 OS=Arabidopsis thaliana (Mouse-ear cress) PE=3 SV=1	Replication, recombination and repair	PREDICTED: protein STICHEL-like 3 isoform X1 [Vitis vinifera]
FtPinG0005742000.01	Signal transduction mechanisms	Molecular Function: phosphoprotein phosphatase activity (GO:0004721);;	K06269|0|mtr:MTR_7g116380|Serine/threonine protein phosphatase PP1; K06269 serine/threonine-protein phosphatase PP1 catalytic subunit [EC:3.1.3.16] (A)	--	Calcineurin-like phosphoesterase	Serine/threonine-protein phosphatase PP1 OS=Oryza sativa subsp. japonica (Rice) PE=2 SV=2	Signal transduction mechanisms	Serine/threonine-protein phosphatase PP1 [Morus notabilis]
FtPinG0008014500.01	Defense mechanisms	--	--	Secondary metabolites biosynthesis, transport and catabolism	ABC-2 type transporter;; ABC transporter;; Plant PDR ABC transporter associated;; ABC-transporter extracellular N-terminal;; AAA domain;; AAA domain;; AAA ATPase domain;; P-loop containing region of AAA domain;; Protein of unknown function, DUF258;; ATPase family associated with various cellular activities (AAA);; Rad17 cell cycle checkpoint protein;; NACHT domain;; CobW/HypB/UreG, nucleotide-bin…	ABC transporter G family member 39 OS=Arabidopsis thaliana (Mouse-ear cress) PE=3 SV=1	Secondary metabolites biosynthesis, transport and catabolism	PREDICTED: pleiotropic drug resistance protein 2-like [Eucalyptus grandis]
FtPinG0007035400.01	--	--	--	--	--	WAT1-related protein At5g40240 GN=At5g40240 OS=Arabidopsis thaliana (Mouse-ear cress) PE=2 SV=1	Function unknown	PREDICTED: WAT1-related protein At3g28050-like [Beta vulgaris subsp. vulgaris]
FtPinG0006913600.01	--	Cellular Component: Golgi apparatus (GO:0005794);; Biological Process: protein glycosylation (GO:0006486);; Molecular Function: galactosyltransferase activity (GO:0008378);; Cellular Component: integral component of membrane (GO:0016021);;	--	Carbohydrate transport and metabolism	Galactosyltransferase;; Domain of unknown function (DUF4094);; Fringe-like	Beta-1,3-galactosyltransferase 7 OS=Arabidopsis thaliana (Mouse-ear cress) PE=2 SV=1	Carbohydrate transport and metabolism	Beta-1,3-galactosyltransferase 7 [Morus notabilis]
FtPinG0004522800.01	--	--	K12591|0|gmx:100819332|exosome component 10-like; K12591 exosome complex exonuclease RRP6 [EC:3.1.13.-] (A)	Translation, ribosomal structure and biogenesis	3'-5' exonuclease;; HRDC domain	--	Translation, ribosomal structure and biogenesis	PREDICTED: exosome component 10-like isoform X1 [Glycine max]
FtPinG0000168500.01	--	--	--	--	EamA-like transporter family;; Triose-phosphate Transporter family	WAT1-related protein At3g28050 GN=At3g28050 OS=Arabidopsis thaliana (Mouse-ear cress) PE=2 SV=1	Function unknown	hypothetical protein CISIN_1g018256mg [Citrus sinensis]
FtPinG0005217400.01	--	--	--	--	Ankyrin repeats (3 copies);; Ankyrin repeat	Ankyrin repeat protein SKIP35 GN=SKIP35 OS=Arabidopsis thaliana (Mouse-ear cress) PE=1 SV=1	Function unknown	PREDICTED: ankyrin repeat protein SKIP35-like [Beta vulgaris subsp. vulgaris]
FtPinG0002485400.01	--	--	--	Intracellular trafficking, secretion, and vesicular transport	Rab-GTPase-TBC domain	--	Intracellular trafficking, secretion, and vesicular transport	PREDICTED: TBC1 domain family member 8B-like [Nicotiana tomentosiformis]
FtPinG0001232200.01	--	Biological Process: response to stress (GO:0006950);; Cellular Component: plastid envelope (GO:0009526);; Biological Process: response to abiotic stimulus (GO:0009628);; Cellular Component: membrane (GO:0016020);; Molecular Function: isomerase activity (GO:0016853);; Cellular Component: chloroplast part (GO:0044434);;	K10525|2.22149e-60|fve:101311343|allene oxide cyclase 4, chloroplastic-like; K10525 allene oxide cyclase [EC:5.3.99.6] (A)	--	Allene oxide cyclase	Allene oxide cyclase 4, chloroplastic (Precursor) GN=AOC4 OS=Arabidopsis thaliana (Mouse-ear cress) PE=2 SV=1	General function prediction only	PREDICTED: allene oxide cyclase 4, chloroplastic-like [Fragaria vesca subsp. vesca]
FtPinG0006208800.01	--	Molecular Function: protein serine/threonine kinase activity (GO:0004674);; Molecular Function: phosphoprotein phosphatase activity (GO:0004721);; Molecular Function: ATP binding (GO:0005524);; Biological Process: protein phosphorylation (GO:0006468);; Biological Process: signal transduction (GO:0007165);; Biological Process: response to endogenous stimulus (GO:0009719);; Cellular Component: inte…	--	--	Protein kinase domain;; Leucine Rich repeats (2 copies);; Leucine rich repeat;; Protein tyrosine kinase;; Leucine Rich Repeat;; Leucine Rich repeat;; Leucine rich repeat;; Leucine rich repeat N-terminal domain	Probable LRR receptor-like serine/threonine-protein kinase At1g74360 (Precursor) GN=At1g74360 OS=Arabidopsis thaliana (Mouse-ear cress) PE=2 SV=1	Signal transduction mechanisms	PREDICTED: probable LRR receptor-like serine/threonine-protein kinase At1g74360-like [Fragaria vesca subsp. vesca]
FtPinG0009718800.01	General function prediction only	Molecular Function: oxidoreductase activity (GO:0016491);; Biological Process: oxidation-reduction process (GO:0055114);;	--	Function unknown	FAD dependent oxidoreductase;; NAD(P)-binding Rossmann-like domain;; FAD dependent oxidoreductase	--	Function unknown	L-2-hydroxyglutarate dehydrogenase [Medicago truncatula]
FtPinG0005410000.01	--	Biological Process: response to hormone (GO:0009725);; Biological Process: response to oxygen-containing compound (GO:1901700);;	K09422|6.31324e-90|pop:POPTR_0007s10490g|POPTRDRAFT_1083038; hypothetical protein; K09422 myb proto-oncogene protein, plant (A)	Transcription	Myb-like DNA-binding domain;; Myb-like DNA-binding domain	Transcription factor MYB44 GN=K8K14.2 OS=Arabidopsis thaliana (Mouse-ear cress) PE=2 SV=1	Transcription	PREDICTED: transcription factor MYB44 [Beta vulgaris subsp. vulgaris]
FtPinG0009525500.01	Defense mechanisms	Biological Process: polysaccharide biosynthetic process (GO:0000271);; Molecular Function: ATP binding (GO:0005524);; Cellular Component: plasma membrane (GO:0005886);; Biological Process: ATP catabolic process (GO:0006200);; Biological Process: pattern specification process (GO:0007389);; Biological Process: regulation of cell size (GO:0008361);; Molecular Function: xenobiotic-transporting ATPas…	K05658|0|rcu:RCOM_0855230|multidrug resistance protein 1, 2, putative (EC:3.6.3.44); K05658 ATP-binding cassette, subfamily B (MDR/TAP), member 1 [EC:3.6.3.44] (A)	Secondary metabolites biosynthesis, transport and catabolism	ABC transporter transmembrane region;; ABC transporter;; RecF/RecN/SMC N terminal domain;; AAA domain;; AAA ATPase domain;; P-loop containing region of AAA domain;; Predicted ATPase of the ABC class;; AAA domain	ABC transporter B family member 19 GN=MLD15.2 OS=Arabidopsis thaliana (Mouse-ear cress) PE=1 SV=1	Secondary metabolites biosynthesis, transport and catabolism	PREDICTED: ABC transporter B family member 19 [Beta vulgaris subsp. vulgaris]
FtPinG0006515300.01	--	Molecular Function: kinase activity (GO:0016301);;	K08867|0|vvi:100240750|probable serine/threonine-protein kinase WNK9; K08867 WNK lysine deficient protein kinase [EC:2.7.11.1] (A)	General function prediction only	Protein kinase domain;; Protein tyrosine kinase	Serine/threonine-protein kinase WNK1 GN=WNK1 OS=Arabidopsis thaliana (Mouse-ear cress) PE=1 SV=1	Signal transduction mechanisms	PREDICTED: probable serine/threonine-protein kinase WNK9 [Vitis vinifera]
FtPinG0004066500.01	--	Biological Process: carbohydrate metabolic process (GO:0005975);; Cellular Component: chloroplast (GO:0009507);; Biological Process: positive regulation of gene expression (GO:0010628);; Cellular Component: membrane (GO:0016020);; Biological Process: RNA metabolic process (GO:0016070);; Biological Process: developmental process (GO:0032502);; Biological Process: single-organism process (GO:004469…	--	--	--	--	Function unknown	hypothetical protein POPTR_0019s04960g [Populus trichocarpa]
FtPinG0005965800.01	--	--	--	Function unknown	C3HC zinc finger-like;; Rsm1-like	--	Function unknown	PREDICTED: uncharacterized protein LOC104908215 isoform X2 [Beta vulgaris subsp. vulgaris]
FtPinG0008505100.01	Amino acid transport and metabolism	--	K14638|0|gmx:100778608|nitrate transporter 1.5-like; K14638 solute carrier family 15 (peptide/histidine transporter), member 3/4 (A)	Amino acid transport and metabolism	POT family	Protein NRT1/ PTR FAMILY 7.3 GN=F5D14.23 OS=Arabidopsis thaliana (Mouse-ear cress) PE=1 SV=2	Inorganic ion transport and metabolism	PREDICTED: nitrate transporter 1.5-like [Glycine max]
FtPinG0008705700.01	--	--	--	General function prediction only	PPR repeat family;; Pentatricopeptide repeat domain;; PPR repeat;; PPR repeat	Pentatricopeptide repeat-containing protein At1g80880, mitochondrial (Precursor) GN=At1g80880 OS=Arabidopsis thaliana (Mouse-ear cress) PE=2 SV=1	General function prediction only	PREDICTED: pentatricopeptide repeat-containing protein At1g80880, mitochondrial [Pyrus x bretschneideri]
FtPinG0000721900.01	--	--	K17583|1.19996e-167|tcc:TCM_025866|MIF4G domain and MA3 domain-containing protein isoform 1; K17583 nucleolar MIF4G domain-containing protein 1 (A)	Signal transduction mechanisms	MIF4G domain;; MA3 domain	--	Signal transduction mechanisms	MIF4G domain and MA3 domain-containing protein isoform 1 [Theobroma cacao]
FtPinG0002065500.01	--	Molecular Function: RNA binding (GO:0003723);; Biological Process: regulation of transcription from RNA polymerase II promoter (GO:0006357);; Molecular Function: hydrolase activity, acting on ester bonds (GO:0016788);; Biological Process: regulation of DNA-templated transcription, elongation (GO:0032784);;	K11292|1.99624e-95|vvi:100241331|transcription elongation factor SPT6; K11292 transcription elongation factor SPT6 (A)	RNA processing and modification	--	--	Transcription	unnamed protein product [Vitis vinifera]
FtPinG0007517800.01	--	Molecular Function: galactokinase activity (GO:0004335);; Molecular Function: ATP binding (GO:0005524);; Cellular Component: cytoplasm (GO:0005737);; Biological Process: phosphorylation (GO:0016310);; Biological Process: cellulose biosynthetic process (GO:0030244);; Biological Process: GDP-L-fucose salvage (GO:0042352);; Molecular Function: fucose-1-phosphate guanylyltransferase activity (GO:0047…	K05305|0|cit:102607405|bifunctional fucokinase/fucose pyrophosphorylase-like; K05305 fucokinase [EC:2.7.1.52] (A)	Carbohydrate transport and metabolism	L-fucokinase;; GHMP kinases N terminal domain	Fucose-1-phosphate guanylyltransferase GN=FKGP OS=Arabidopsis thaliana (Mouse-ear cress) PE=1 SV=2	Carbohydrate transport and metabolism	hypothetical protein CISIN_1g001402mg [Citrus sinensis]
FtPinG0009219400.01	Posttranslational modification, protein turnover, chaperones	Molecular Function: zinc ion binding (GO:0008270);;	K13113|3.95445e-47|pper:PRUPE_ppa023849mg|hypothetical protein; K13113 ubiquitin-like protein 5 (A)	Posttranslational modification, protein turnover, chaperones	Ubiquitin family;; Ubiquitin-like domain	Ubiquitin-like protein 5 GN=UBL5 OS=Arabidopsis thaliana (Mouse-ear cress) PE=3 SV=1	Posttranslational modification, protein turnover, chaperones	hypothetical protein PRUPE_ppa023849mg [Prunus persica]
FtPinG0007637100.01	--	--	K14432|7.68546e-27|mdm:103428922|G-box-binding factor 4-like; K14432 ABA responsive element binding factor (A)	--	bZIP transcription factor;; Basic region leucine zipper	G-box-binding factor 4 GN=F21M11.10 OS=Arabidopsis thaliana (Mouse-ear cress) PE=1 SV=1	Transcription	PREDICTED: ABSCISIC ACID-INSENSITIVE 5-like protein 7 [Nicotiana tomentosiformis]
FtPinG0008469200.01	--	Molecular Function: transcription coactivator activity (GO:0003713);; Biological Process: cell proliferation (GO:0008283);; Biological Process: adaxial/abaxial pattern specification (GO:0009955);; Biological Process: leaf morphogenesis (GO:0009965);; Biological Process: ovule development (GO:0048481);;	--	Transcription	SSXT protein (N-terminal region)	GRF1-interacting factor 1 GN=F4I4.20 OS=Arabidopsis thaliana (Mouse-ear cress) PE=1 SV=1	Transcription	PREDICTED: GRF1-interacting factor 1 [Beta vulgaris subsp. vulgaris]
FtPinG0008890800.01	General function prediction only	Molecular Function: oxidoreductase activity (GO:0016491);; Biological Process: glucosinolate biosynthetic process (GO:0019761);;	K06892|1.38611e-118|vvi:100259642|1-aminocyclopropane-1-carboxylate oxidase homolog 1-like; K06892 feruloyl-CoA ortho-hydroxylase [EC:1.14.11.-] (A)	--	2OG-Fe(II) oxygenase superfamily;; non-haem dioxygenase in morphine synthesis N-terminal	Deacetoxyvindoline 4-hydroxylase GN=D4H OS=Catharanthus roseus (Madagascar periwinkle) PE=1 SV=2	Secondary metabolites biosynthesis, transport and catabolism	hypothetical protein VITISV_042886 [Vitis vinifera]
FtPinG0005926500.01	--	Molecular Function: transferase activity, transferring phosphorus-containing groups (GO:0016772);;	--	Signal transduction mechanisms	Protein tyrosine kinase;; Protein kinase domain	Receptor-like protein kinase FERONIA (Precursor) GN=F26O13.190 OS=Arabidopsis thaliana (Mouse-ear cress) PE=1 SV=1	Signal transduction mechanisms	PREDICTED: receptor-like protein kinase FERONIA [Nicotiana tomentosiformis]
FtPinG0006361700.01	--	Biological Process: rRNA processing (GO:0006364);; Biological Process: tRNA metabolic process (GO:0006399);; Cellular Component: chloroplast (GO:0009507);; Cellular Component: plastid chromosome (GO:0009508);; Biological Process: chloroplast relocation (GO:0009902);; Biological Process: leaf morphogenesis (GO:0009965);; Biological Process: thylakoid membrane organization (GO:0010027);; Biological…	--	General function prediction only	PPR repeat family;; PPR repeat;; PPR repeat;; Pentatricopeptide repeat domain;; Evolutionarily conserved signalling intermediate in Toll pathway;; Tetratricopeptide repeat;; Mitochondrial ribonuclease P subunit (RPM2)	Pentatricopeptide repeat-containing protein At1g74850, chloroplastic (Precursor) GN=PTAC2 OS=Arabidopsis thaliana (Mouse-ear cress) PE=2 SV=1	General function prediction only	PREDICTED: pentatricopeptide repeat-containing protein At1g74850, chloroplastic [Vitis vinifera]
FtPinG0003268800.01	--	Biological Process: transcription, DNA-templated (GO:0006351);;	--	--	AP2 domain	Ethylene-responsive transcription factor ERF024 GN=ERF024 OS=Arabidopsis thaliana (Mouse-ear cress) PE=2 SV=1	Transcription	PREDICTED: ethylene-responsive transcription factor ERF024 [Prunus mume]
FtPinG0007801700.01	--	Cellular Component: cytosol (GO:0005829);; Biological Process: intracellular protein transport (GO:0006886);; Biological Process: vesicle-mediated transport (GO:0016192);; Cellular Component: clathrin vesicle coat (GO:0030125);; Cellular Component: clathrin adaptor complex (GO:0030131);; Cellular Component: clathrin coat of coated pit (GO:0030132);;	K11826|0|tcc:TCM_015733|Clathrin adaptor complexes medium subunit family protein isoform 1; K11826 AP-2 complex subunit mu-1 (A)	Intracellular trafficking, secretion, and vesicular transport	Adaptor complexes medium subunit family;; Clathrin adaptor complex small chain	AP-2 complex subunit mu GN=MZA15.2 OS=Arabidopsis thaliana (Mouse-ear cress) PE=1 SV=1	Intracellular trafficking, secretion, and vesicular transport	PREDICTED: AP-2 complex subunit mu [Beta vulgaris subsp. vulgaris]
tartary_newGene_783	--	--	--	--	Arabidopsis protein of unknown function	--	Function unknown	PREDICTED: uncharacterized protein LOC101304250 [Fragaria vesca subsp. vesca]
FtPinG0000545600.01	Posttranslational modification, protein turnover, chaperones	--	K11836|0|vvi:100264052|ubiquitin carboxyl-terminal hydrolase 14; K11836 ubiquitin carboxyl-terminal hydrolase 5/13 [EC:3.4.19.12] (A)	Posttranslational modification, protein turnover, chaperones	Ubiquitin carboxyl-terminal hydrolase;; Zn-finger in ubiquitin-hydrolases and other protein;; UBA/TS-N domain;; Ubiquitin carboxyl-terminal hydrolase	Ubiquitin carboxyl-terminal hydrolase 14 OS=Arabidopsis thaliana (Mouse-ear cress) PE=1 SV=1	Posttranslational modification, protein turnover, chaperones	PREDICTED: ubiquitin carboxyl-terminal hydrolase 14 [Vitis vinifera]
FtPinG0009404600.01	--	Molecular Function: ATP binding (GO:0005524);; Cellular Component: cell wall (GO:0005618);; Cellular Component: nucleolus (GO:0005730);; Cellular Component: mitochondrion (GO:0005739);; Cellular Component: cytosol (GO:0005829);; Cellular Component: plasma membrane (GO:0005886);; Biological Process: protein folding (GO:0006457);; Biological Process: defense response (GO:0006952);; Biological Proce…	K04079|0|vvi:100246843|heat shock cognate protein 80; K04079 molecular chaperone HtpG (A)	Posttranslational modification, protein turnover, chaperones	Hsp90 protein;; Histidine kinase-, DNA gyrase B-, and HSP90-like ATPase;; Histidine kinase-, DNA gyrase B-, and HSP90-like ATPase	Heat shock cognate protein 80 GN=HSC80 OS=Solanum lycopersicum (Tomato) PE=2 SV=1	Posttranslational modification, protein turnover, chaperones	PREDICTED: heat shock cognate protein 80 [Vitis vinifera]
FtPinG0005363500.01	Function unknown	Cellular Component: plasma membrane (GO:0005886);;	--	General function prediction only	Domain of unknown function DUF221;; Late exocytosis, associated with Golgi transport;; Domain of unknown function (DUF4463)	Protein OSCA1 {ECO:0000303|PubMed:25162526} OS=Arabidopsis thaliana (Mouse-ear cress) PE=1 SV=1	Function unknown	PREDICTED: calcium permeable stress-gated cation channel 1 [Nelumbo nucifera]
tartary_newGene_110	--	Molecular Function: nucleic acid binding (GO:0003676);; Molecular Function: metal ion binding (GO:0046872);;	--	General function prediction only	C2H2-type zinc finger;; Zinc finger, C2H2 type	Zinc finger protein WIP2 OS=Arabidopsis thaliana (Mouse-ear cress) PE=1 SV=1	General function prediction only	C2H2-type zinc finger family protein [Theobroma cacao]
FtPinG0009765900.01	--	--	--	--	Remorin, C-terminal region	--	Function unknown	PREDICTED: uncharacterized protein LOC100257562 [Vitis vinifera]
FtPinG0008794000.01	--	--	--	--	Stigma-specific protein, Stig1	--	General function prediction only	PREDICTED: uncharacterized protein LOC104877599 [Vitis vinifera]
FtPinG0009007200.01	Translation, ribosomal structure and biogenesis	--	K05539|0|cit:102613387|tRNA-dihydrouridine(47) synthase [NAD(P)(+)]-like; K05539 tRNA-dihydrouridine synthase A [EC:1.-.-.-] (A)	Translation, ribosomal structure and biogenesis	Dihydrouridine synthase (Dus)	--	Translation, ribosomal structure and biogenesis	hypothetical protein CICLE_v10031578mg [Citrus clementina]
FtPinG0006984500.01	Posttranslational modification, protein turnover, chaperones	Biological Process: maltose metabolic process (GO:0000023);; Molecular Function: ATP-dependent peptidase activity (GO:0004176);; Molecular Function: metalloendopeptidase activity (GO:0004222);; Molecular Function: serine-type endopeptidase activity (GO:0004252);; Molecular Function: ATP binding (GO:0005524);; Biological Process: ATP catabolic process (GO:0006200);; Biological Process: proteolysis…	--	Posttranslational modification, protein turnover, chaperones	ATPase family associated with various cellular activities (AAA);; Peptidase family M41;; AAA domain;; Holliday junction DNA helicase ruvB N-terminus	ATP-dependent zinc metalloprotease FtsH {ECO:0000255|HAMAP-Rule:MF_01458} OS=Cyanidium caldarium PE=3 SV=1	Posttranslational modification, protein turnover, chaperones	PREDICTED: ATP-dependent zinc metalloprotease FtsH [Eucalyptus grandis]
FtPinG0008908100.01	--	Cellular Component: plastid (GO:0009536);;	--	Signal transduction mechanisms	NB-ARC domain	Putative disease resistance protein RGA1 GN=RGA1 OS=Solanum bulbocastanum (Wild potato) PE=2 SV=2	Signal transduction mechanisms	hypothetical protein PHAVU_001G134400g [Phaseolus vulgaris]
FtPinG0004904400.01	--	Molecular Function: aspartic-type endopeptidase activity (GO:0004190);; Cellular Component: endosome (GO:0005768);; Cellular Component: plasma membrane (GO:0005886);; Biological Process: proteolysis (GO:0006508);; Cellular Component: integral component of membrane (GO:0016021);;	--	General function prediction only	Signal peptide peptidase;; PA domain	Signal peptide peptidase-like 2 (Precursor) GN=SPPL2 OS=Arabidopsis thaliana (Mouse-ear cress) PE=2 SV=1	General function prediction only	hypothetical protein CICLE_v10019598mg [Citrus clementina]
FtPinG0005006700.01	--	Cellular Component: plasmodesma (GO:0009506);; Cellular Component: Golgi transport complex (GO:0017119);;	--	Intracellular trafficking, secretion, and vesicular transport	Dor1-like family;; Vps51/Vps67	--	Intracellular trafficking, secretion, and vesicular transport	PREDICTED: conserved oligomeric Golgi complex subunit 8 [Beta vulgaris subsp. vulgaris]
FtPinG0004223800.01	--	Molecular Function: protein kinase activity (GO:0004672);; Molecular Function: binding (GO:0005488);;	--	--	Protein kinase domain;; Protein tyrosine kinase	Wall-associated receptor kinase-like 2 (Precursor) GN=WAKL2 OS=Arabidopsis thaliana (Mouse-ear cress) PE=2 SV=1	Signal transduction mechanisms	PREDICTED: wall-associated receptor kinase-like 6 [Beta vulgaris subsp. vulgaris]
FtPinG0002154600.01	--	Molecular Function: DNA binding (GO:0003677);; Molecular Function: sequence-specific DNA binding transcription factor activity (GO:0003700);; Cellular Component: nucleus (GO:0005634);; Biological Process: regulation of transcription, DNA-templated (GO:0006355);; Molecular Function: protein dimerization activity (GO:0046983);;	K09264|1.99115e-97|tcc:TCM_034148|Floral homeotic protein DEFICIENS isoform 1; K09264 MADS-box transcription factor, plant (A)	Transcription	K-box region;; SRF-type transcription factor (DNA-binding and dimerisation domain)	Floral homeotic protein DEFICIENS GN=DEFA OS=Antirrhinum majus (Garden snapdragon) PE=1 SV=1	Transcription	APETALA3-like protein [Fagopyrum esculentum]
FtPinG0007004500.01	--	Biological Process: cytokinesis by cell plate formation (GO:0000911);; Molecular Function: guanyl-nucleotide exchange factor activity (GO:0005085);; Molecular Function: GTP binding (GO:0005525);; Cellular Component: nucleus (GO:0005634);; Cellular Component: cytosol (GO:0005829);; Cellular Component: plasma membrane (GO:0005886);; Biological Process: acetyl-CoA metabolic process (GO:0006084);; Bi…	--	Signal transduction mechanisms	Dedicator of cytokinesis;; C2 domain in Dock180 and Zizimin proteins	--	Signal transduction mechanisms	PREDICTED: dedicator of cytokinesis protein 8 isoform X2 [Vitis vinifera]
FtPinG0002988200.01	Intracellular trafficking, secretion, and vesicular transport	Biological Process: protein retention in ER lumen (GO:0006621);; Cellular Component: integral component of membrane (GO:0016021);; Molecular Function: ER retention sequence binding (GO:0046923);;	--	Intracellular trafficking, secretion, and vesicular transport	ER lumen protein retaining receptor	ER lumen protein-retaining receptor B GN=ERD2B OS=Arabidopsis thaliana (Mouse-ear cress) PE=1 SV=1	Intracellular trafficking, secretion, and vesicular transport	hypothetical protein EUTSA_v10018988mg [Eutrema salsugineum]
FtPinG0008203600.01	--	--	--	--	Helix-loop-helix DNA-binding domain	Transcription factor bHLH18 GN=T30L20.1 OS=Arabidopsis thaliana (Mouse-ear cress) PE=2 SV=1	Transcription	Basic helix-loop-helix DNA-binding superfamily protein, putative [Theobroma cacao]
FtPinG0000538100.01	--	Biological Process: signal transduction (GO:0007165);;	K14662|4.49025e-149|pper:PRUPE_ppa007942mg|hypothetical protein; K14662 protein N-terminal asparagine amidohydrolase [EC:3.5.1.-] (A)	--	Protein N-terminal asparagine amidohydrolase	--	Function unknown	PREDICTED: protein N-terminal asparagine amidohydrolase [Beta vulgaris subsp. vulgaris]
FtPinG0001329900.01	--	Biological Process: metabolic process (GO:0008152);; Molecular Function: kinase activity (GO:0016301);;	--	--	Leucine Rich repeats (2 copies);; Protein kinase domain;; Leucine rich repeat;; Protein tyrosine kinase;; Leucine Rich Repeat;; Leucine rich repeat N-terminal domain;; Leucine Rich repeat;; Leucine rich repeat	Probable LRR receptor-like serine/threonine-protein kinase At3g47570 (Precursor) GN=At3g47570 OS=Arabidopsis thaliana (Mouse-ear cress) PE=2 SV=1	Signal transduction mechanisms	receptor-kinase, putative [Ricinus communis]
FtPinG0006417700.01	--	Molecular Function: binding (GO:0005488);; Biological Process: transcription, DNA-templated (GO:0006351);; Molecular Function: oxidoreductase activity (GO:0016491);;	--	Transcription	SRF-type transcription factor (DNA-binding and dimerisation domain)	MADS-box protein ZMM17 GN=M17 OS=Zea mays (Maize) PE=2 SV=1	Transcription	PREDICTED: MADS-box transcription factor 57 isoform X4 [Beta vulgaris subsp. vulgaris]
FtPinG0007421900.01	Carbohydrate transport and metabolism	Biological Process: maltose metabolic process (GO:0000023);; Cellular Component: cytosol (GO:0005829);; Biological Process: glycogen biosynthetic process (GO:0005978);; Biological Process: pentose-phosphate shunt (GO:0006098);; Molecular Function: glucose-1-phosphate adenylyltransferase activity (GO:0008878);; Cellular Component: amyloplast (GO:0009501);; Cellular Component: chloroplast stroma (G…	K00975|0|cit:102625409|SB1, glgC; glucose-1-phosphate adenylyltransferase small subunit 2, chloroplastic-like; K00975 glucose-1-phosphate adenylyltransferase [EC:2.7.7.27] (A)	Cell wall/membrane/envelope biogenesis	Nucleotidyl transferase	Glucose-1-phosphate adenylyltransferase small subunit, chloroplastic (Precursor) GN=AGPS1 OS=Brassica napus (Rape) PE=2 SV=1	Cell wall/membrane/envelope biogenesis	hypothetical protein CISIN_1g009971mg [Citrus sinensis]
FtPinG0001015500.01	--	--	K12382|2.78998e-59|fve:101293895|proactivator polypeptide-like 1-like; K12382 saposin (A)	--	Saposin-like type B, region 1;; Saposin-like type B, region 2	--	--	PREDICTED: proactivator polypeptide-like 1-like [Fragaria vesca subsp. vesca]
FtPinG0002392000.01	Energy production and conversion	Biological Process: response to stress (GO:0006950);; Biological Process: response to abiotic stimulus (GO:0009628);; Molecular Function: oxidoreductase activity, acting on the aldehyde or oxo group of donors, NAD or NADP as acceptor (GO:0016620);; Cellular Component: intracellular membrane-bounded organelle (GO:0043231);; Cellular Component: cytoplasmic part (GO:0044444);; Biological Process: si…	K00128|0|pmum:103319801|aldehyde dehydrogenase family 3 member H1; K00128 aldehyde dehydrogenase (NAD+) [EC:1.2.1.3] (A)	Energy production and conversion	Aldehyde dehydrogenase family	Aldehyde dehydrogenase family 3 member H1 GN=T7O23.15 OS=Arabidopsis thaliana (Mouse-ear cress) PE=1 SV=2	Energy production and conversion	fatty aldehyde dehydrogenase [Simmondsia chinensis]
FtPinG0008897200.01	--	Molecular Function: sequence-specific DNA binding transcription factor activity (GO:0003700);; Cellular Component: nucleus (GO:0005634);; Biological Process: regulation of transcription, DNA-templated (GO:0006355);; Biological Process: sister chromatid cohesion (GO:0007062);; Biological Process: cell adhesion (GO:0007155);; Biological Process: positive regulation of cell proliferation (GO:0008284…	K09338|0|pop:POPTR_0006s25390g|POPTRDRAFT_832118; class III HD-Zip family protein; K09338 homeobox-leucine zipper protein (A)	--	MEKHLA domain;; START domain;; Homeobox domain	Homeobox-leucine zipper protein ATHB-8 GN=T16I18.90 OS=Arabidopsis thaliana (Mouse-ear cress) PE=1 SV=1	Transcription	PREDICTED: homeobox-leucine zipper protein ATHB-8-like [Beta vulgaris subsp. vulgaris]
[truncated: 2,287 more rows]
