# Supplementary material for: Integrated microRNA and transcriptome profiling reveal key miRNA-mRNA interaction pairs associated with seed development in Tartary buckwheat (Fagopyrum tataricum)
Source: BMC Plant Biol. 2021 Mar 9;21:132. doi: 10.1186/s12870-021-02914-w (PMC7941931; doi:10.1186/s12870-021-02914-w)
Supplement: Supplementary file 1 — Additional file 1: Table S1. Characteristic features of all the identified DCL, AGO, HYL1, SE, HST, and RDRs in tartary buckwheat genome. Table S2. Length distribution of sRNA sequences identified in developing tartary buckwheat seeds. Table S3. Information of identified conserved miRNAs. Table S4. Information of identified novel miRNAs. Table S5. Predicted target genes of miRNAs in tartary buckwheat. Table S6. Annotation of miRNAs target genes in tartary buckwheat. Table S7. Information of TFs targeting by miRNAs. Table S8. miRNAs have target genes are the orthologs of the known seed or organ size. Table S9. miRNAs have target genes are the orthologs of the known structural or regulatory genes of flavonoid biosynthesis. Table S10. KEGG pathways of the target genes of DEMs. Table S11. miRNA-mRNA interaction pairs show expression negative correlation during tartary buckwheat seed development. Table S12. Primers of sequences for qRT-PCR analysis. Table S13. Primers of sequences for RLM-5′RACE analysis. [file 12870_2021_2914_MOESM1_ESM.zip › Table S7 .xlsx]

## Sheet: Sheet1
Table S7 Information of TFs targeting by miRNAs
miRNA_Family	miRNA_ID	Target_gene	Type	nr_annotation
MIR159	fta_novel_miR86	FtPinG0005986200.01	AP2/ERF-AP2	BnaA07g16350D [Brassica napus]
MIR172	fta-miR172a-3p	FtPinG0002712500.01	AP2/ERF-AP2	transcription factor APETALA2 [Camellia sinensis]
MIR172	fta-miR172a-3p	FtPinG0003989200.01	AP2/ERF-AP2	PREDICTED: ethylene-responsive transcription factor RAP2-7-like [Cucumis sativus]
MIR172	fta-miR172a-3p	FtPinG0006430500.01	AP2/ERF-AP2	APETALA2 [Actinidia deliciosa]
MIR172	fta-miR172a-3p	FtPinG0007614100.01	AP2/ERF-AP2	hypothetical protein JCGZ_05603 [Jatropha curcas]
MIR172	fta-miR172e-3p	FtPinG0002712500.01	AP2/ERF-AP2	transcription factor APETALA2 [Camellia sinensis]
MIR172	fta-miR172e-3p	FtPinG0003989200.01	AP2/ERF-AP2	PREDICTED: ethylene-responsive transcription factor RAP2-7-like [Cucumis sativus]
MIR172	fta-miR172e-3p	FtPinG0006430500.01	AP2/ERF-AP2	APETALA2 [Actinidia deliciosa]
MIR172	fta-miR172e-3p	FtPinG0007614100.01	AP2/ERF-AP2	hypothetical protein JCGZ_05603 [Jatropha curcas]
MIR172	fta-miR172c-3p	FtPinG0002712500.01	AP2/ERF-AP2	transcription factor APETALA2 [Camellia sinensis]
MIR172	fta-miR172c-3p	FtPinG0003989200.01	AP2/ERF-AP2	PREDICTED: ethylene-responsive transcription factor RAP2-7-like [Cucumis sativus]
MIR172	fta-miR172c-3p	FtPinG0006430500.01	AP2/ERF-AP2	APETALA2 [Actinidia deliciosa]
MIR172	fta-miR172c-3p	FtPinG0007614100.01	AP2/ERF-AP2	hypothetical protein JCGZ_05603 [Jatropha curcas]
MIR172	fta-miR172b-3p	FtPinG0002712500.01	AP2/ERF-AP2	transcription factor APETALA2 [Camellia sinensis]
MIR172	fta-miR172b-3p	FtPinG0003989200.01	AP2/ERF-AP2	PREDICTED: ethylene-responsive transcription factor RAP2-7-like [Cucumis sativus]
MIR172	fta-miR172b-3p	FtPinG0006430500.01	AP2/ERF-AP2	APETALA2 [Actinidia deliciosa]
MIR172	fta-miR172b-3p	FtPinG0007614100.01	AP2/ERF-AP2	hypothetical protein JCGZ_05603 [Jatropha curcas]
MIR172	fta-miR172g-3p	FtPinG0002712500.01	AP2/ERF-AP2	transcription factor APETALA2 [Camellia sinensis]
MIR172	fta-miR172g-3p	FtPinG0003989200.01	AP2/ERF-AP2	PREDICTED: ethylene-responsive transcription factor RAP2-7-like [Cucumis sativus]
MIR172	fta-miR172g-3p	FtPinG0006430500.01	AP2/ERF-AP2	APETALA2 [Actinidia deliciosa]
MIR172	fta-miR172g-3p	FtPinG0007614100.01	AP2/ERF-AP2	hypothetical protein JCGZ_05603 [Jatropha curcas]
	fta_novel_miR17	FtPinG0006227200.01	AP2/ERF-ERF	PREDICTED: uncharacterized protein LOC104896504 isoform X1 [Beta vulgaris subsp. vulgaris]
	fta_novel_miR18	FtPinG0006227200.01	AP2/ERF-ERF	PREDICTED: uncharacterized protein LOC104896504 isoform X1 [Beta vulgaris subsp. vulgaris]
	fta_novel_miR19	FtPinG0006227200.01	AP2/ERF-ERF	PREDICTED: uncharacterized protein LOC104896504 isoform X1 [Beta vulgaris subsp. vulgaris]
	fta_novel_miR20	FtPinG0006227200.01	AP2/ERF-ERF	PREDICTED: uncharacterized protein LOC104896504 isoform X1 [Beta vulgaris subsp. vulgaris]
	fta_novel_miR21	FtPinG0006227200.01	AP2/ERF-ERF	PREDICTED: uncharacterized protein LOC104896504 isoform X1 [Beta vulgaris subsp. vulgaris]
	fta_novel_miR22	FtPinG0006227200.01	AP2/ERF-ERF	PREDICTED: uncharacterized protein LOC104896504 isoform X1 [Beta vulgaris subsp. vulgaris]
	fta_novel_miR23	FtPinG0006227200.01	AP2/ERF-ERF	PREDICTED: uncharacterized protein LOC104896504 isoform X1 [Beta vulgaris subsp. vulgaris]
	fta_novel_miR24	FtPinG0006227200.01	AP2/ERF-ERF	PREDICTED: uncharacterized protein LOC104896504 isoform X1 [Beta vulgaris subsp. vulgaris]
	fta_novel_miR25	FtPinG0006227200.01	AP2/ERF-ERF	PREDICTED: uncharacterized protein LOC104896504 isoform X1 [Beta vulgaris subsp. vulgaris]
	fta_novel_miR42	FtPinG0005080800.01	AP2/ERF-ERF	PREDICTED: ethylene-responsive transcription factor CRF2-like [Prunus mume]
	fta_novel_miR42	FtPinG0007425700.01	AP2/ERF-ERF	PREDICTED: ethylene-responsive transcription factor CRF2 [Nicotiana tomentosiformis]
	fta_novel_miR42	FtPinG0007723200.01	AP2/ERF-ERF	Ethylene-responsive transcription factor, putative [Theobroma cacao]
	fta_novel_miR42	FtPinG0009559900.01	AP2/ERF-ERF	DNA binding protein, putative [Ricinus communis]
	fta_novel_miR58	FtPinG0001522300.01	AP2/ERF-ERF	PREDICTED: dehydration-responsive element-binding protein 2D-like [Beta vulgaris subsp. vulgaris]
	fta_novel_miR58	FtPinG0002737800.01	AP2/ERF-ERF	PREDICTED: dehydration-responsive element-binding protein 2D-like [Beta vulgaris subsp. vulgaris]
MIR169_1	fta-miR169b-3p	FtPinG0008107400.01	AP2/ERF-ERF	PREDICTED: ethylene-responsive transcription factor ERF109-like [Pyrus x bretschneideri]
MIR172	fta-miR172a-3p	FtPinG0000628700.01	AP2/ERF-ERF	PREDICTED: ethylene-responsive transcription factor RAP2-7 isoform X1 [Vitis vinifera]
MIR172	fta-miR172a-3p	FtPinG0001439000.01	AP2/ERF-ERF	PREDICTED: ethylene-responsive transcription factor RAP2-7-like isoform X4 [Beta vulgaris subsp. vulgaris]
MIR172	fta-miR172a-3p	FtPinG0009726900.01	AP2/ERF-ERF	PREDICTED: ethylene-responsive transcription factor RAP2-7-like isoform X2 [Vitis vinifera]
MIR172	fta-miR172e-3p	FtPinG0000628700.01	AP2/ERF-ERF	PREDICTED: ethylene-responsive transcription factor RAP2-7 isoform X1 [Vitis vinifera]
MIR172	fta-miR172e-3p	FtPinG0001439000.01	AP2/ERF-ERF	PREDICTED: ethylene-responsive transcription factor RAP2-7-like isoform X4 [Beta vulgaris subsp. vulgaris]
MIR172	fta-miR172e-3p	FtPinG0009726900.01	AP2/ERF-ERF	PREDICTED: ethylene-responsive transcription factor RAP2-7-like isoform X2 [Vitis vinifera]
MIR172	fta-miR172c-3p	FtPinG0000628700.01	AP2/ERF-ERF	PREDICTED: ethylene-responsive transcription factor RAP2-7 isoform X1 [Vitis vinifera]
MIR172	fta-miR172c-3p	FtPinG0001439000.01	AP2/ERF-ERF	PREDICTED: ethylene-responsive transcription factor RAP2-7-like isoform X4 [Beta vulgaris subsp. vulgaris]
MIR172	fta-miR172c-3p	FtPinG0009726900.01	AP2/ERF-ERF	PREDICTED: ethylene-responsive transcription factor RAP2-7-like isoform X2 [Vitis vinifera]
MIR172	fta-miR172b-3p	FtPinG0000628700.01	AP2/ERF-ERF	PREDICTED: ethylene-responsive transcription factor RAP2-7 isoform X1 [Vitis vinifera]
MIR172	fta-miR172b-3p	FtPinG0001439000.01	AP2/ERF-ERF	PREDICTED: ethylene-responsive transcription factor RAP2-7-like isoform X4 [Beta vulgaris subsp. vulgaris]
MIR172	fta-miR172b-3p	FtPinG0009726900.01	AP2/ERF-ERF	PREDICTED: ethylene-responsive transcription factor RAP2-7-like isoform X2 [Vitis vinifera]
MIR172	fta-miR172g-3p	FtPinG0000628700.01	AP2/ERF-ERF	PREDICTED: ethylene-responsive transcription factor RAP2-7 isoform X1 [Vitis vinifera]
MIR172	fta-miR172g-3p	FtPinG0001439000.01	AP2/ERF-ERF	PREDICTED: ethylene-responsive transcription factor RAP2-7-like isoform X4 [Beta vulgaris subsp. vulgaris]
MIR172	fta-miR172g-3p	FtPinG0009726900.01	AP2/ERF-ERF	PREDICTED: ethylene-responsive transcription factor RAP2-7-like isoform X2 [Vitis vinifera]
MIR3627	fta_novel_miR40	FtPinG0001439000.01	AP2/ERF-ERF	PREDICTED: ethylene-responsive transcription factor RAP2-7-like isoform X4 [Beta vulgaris subsp. vulgaris]
MIR396	fta-miR396a-5p	FtPinG0003972300.01	AP2/ERF-ERF	PREDICTED: ethylene-responsive transcription factor ERF105-like [Nelumbo nucifera]
MIR396	fta-miR396g-5p	FtPinG0003972300.01	AP2/ERF-ERF	PREDICTED: ethylene-responsive transcription factor ERF105-like [Nelumbo nucifera]
MIR530	fta-miR530b-5p	FtPinG0003268800.01	AP2/ERF-ERF	PREDICTED: ethylene-responsive transcription factor ERF024 [Prunus mume]
MIR530	fta-miR530a-5p	FtPinG0003268800.01	AP2/ERF-ERF	PREDICTED: ethylene-responsive transcription factor ERF024 [Prunus mume]
	fta-miR156b-5p	FtPinG0001575500.01	B3	PREDICTED: B3 domain-containing transcription repressor VAL1-like [Beta vulgaris subsp. vulgaris]
	fta-miR156d-5p	FtPinG0001575500.01	B3	PREDICTED: B3 domain-containing transcription repressor VAL1-like [Beta vulgaris subsp. vulgaris]
	fta-miR156a-5p	FtPinG0001575500.01	B3	PREDICTED: B3 domain-containing transcription repressor VAL1-like [Beta vulgaris subsp. vulgaris]
	fta-miR156f-3p	FtPinG0001575500.01	B3	PREDICTED: B3 domain-containing transcription repressor VAL1-like [Beta vulgaris subsp. vulgaris]
	fta-miR156g-5p	FtPinG0001575500.01	B3	PREDICTED: B3 domain-containing transcription repressor VAL1-like [Beta vulgaris subsp. vulgaris]
MIR166	fta-miR166c-3p	FtPinG0000759400.01	B3	hypothetical protein CICLE_v10010403mg, partial [Citrus clementina]
MIR166	fta-miR166c-3p	FtPinG0008833800.01	B3	hypothetical protein CICLE_v10010403mg, partial [Citrus clementina]
MIR166	fta-miR166c-3p	FtPinG0009286900.01	B3	hypothetical protein CICLE_v10010403mg, partial [Citrus clementina]
MIR166	fta-miR166d-3p	FtPinG0000759400.01	B3	hypothetical protein CICLE_v10010403mg, partial [Citrus clementina]
MIR166	fta-miR166d-3p	FtPinG0008833800.01	B3	hypothetical protein CICLE_v10010403mg, partial [Citrus clementina]
MIR166	fta-miR166d-3p	FtPinG0009286900.01	B3	hypothetical protein CICLE_v10010403mg, partial [Citrus clementina]
MIR166	fta-miR166h-3p	FtPinG0000759400.01	B3	hypothetical protein CICLE_v10010403mg, partial [Citrus clementina]
MIR166	fta-miR166h-3p	FtPinG0008833800.01	B3	hypothetical protein CICLE_v10010403mg, partial [Citrus clementina]
MIR166	fta-miR166h-3p	FtPinG0009286900.01	B3	hypothetical protein CICLE_v10010403mg, partial [Citrus clementina]
MIR166	fta-miR166j-3p	FtPinG0000759400.01	B3	hypothetical protein CICLE_v10010403mg, partial [Citrus clementina]
MIR166	fta-miR166j-3p	FtPinG0008833800.01	B3	hypothetical protein CICLE_v10010403mg, partial [Citrus clementina]
MIR166	fta-miR166j-3p	FtPinG0009286900.01	B3	hypothetical protein CICLE_v10010403mg, partial [Citrus clementina]
MIR166	fta-miR166g-3p	FtPinG0000759400.01	B3	hypothetical protein CICLE_v10010403mg, partial [Citrus clementina]
MIR166	fta-miR166g-3p	FtPinG0008832900.01	B3	hypothetical protein CICLE_v10010403mg, partial [Citrus clementina]
MIR166	fta-miR166g-3p	FtPinG0008833800.01	B3	hypothetical protein CICLE_v10010403mg, partial [Citrus clementina]
MIR166	fta-miR166g-3p	FtPinG0009286900.01	B3	hypothetical protein CICLE_v10010403mg, partial [Citrus clementina]
MIR166	fta-miR166e-3p	FtPinG0000759400.01	B3	hypothetical protein CICLE_v10010403mg, partial [Citrus clementina]
MIR166	fta-miR166e-3p	FtPinG0008833800.01	B3	hypothetical protein CICLE_v10010403mg, partial [Citrus clementina]
MIR166	fta-miR166e-3p	FtPinG0009286900.01	B3	hypothetical protein CICLE_v10010403mg, partial [Citrus clementina]
MIR166	fta-miR166a-3p	FtPinG0000759400.01	B3	hypothetical protein CICLE_v10010403mg, partial [Citrus clementina]
MIR166	fta-miR166a-3p	FtPinG0008833800.01	B3	hypothetical protein CICLE_v10010403mg, partial [Citrus clementina]
MIR166	fta-miR166a-3p	FtPinG0009286900.01	B3	hypothetical protein CICLE_v10010403mg, partial [Citrus clementina]
MIR166	fta-miR166f-5p	FtPinG0000759400.01	B3	hypothetical protein CICLE_v10010403mg, partial [Citrus clementina]
MIR166	fta-miR166f-5p	FtPinG0008833800.01	B3	hypothetical protein CICLE_v10010403mg, partial [Citrus clementina]
MIR166	fta-miR166f-5p	FtPinG0009286900.01	B3	hypothetical protein CICLE_v10010403mg, partial [Citrus clementina]
MIR166	fta-miR166k-3p	FtPinG0000759400.01	B3	hypothetical protein CICLE_v10010403mg, partial [Citrus clementina]
MIR166	fta-miR166k-3p	FtPinG0008832900.01	B3	hypothetical protein CICLE_v10010403mg, partial [Citrus clementina]
MIR166	fta-miR166k-3p	FtPinG0008833800.01	B3	hypothetical protein CICLE_v10010403mg, partial [Citrus clementina]
MIR166	fta-miR166k-3p	FtPinG0009286900.01	B3	hypothetical protein CICLE_v10010403mg, partial [Citrus clementina]
MIR166	fta-miR166b-3p	FtPinG0000759400.01	B3	hypothetical protein CICLE_v10010403mg, partial [Citrus clementina]
MIR166	fta-miR166b-3p	FtPinG0004040700.01	B3	PREDICTED: auxin response factor 4 [Vitis vinifera]
MIR166	fta-miR166b-3p	FtPinG0008832900.01	B3	hypothetical protein CICLE_v10010403mg, partial [Citrus clementina]
MIR166	fta-miR166b-3p	FtPinG0008833800.01	B3	hypothetical protein CICLE_v10010403mg, partial [Citrus clementina]
MIR166	fta-miR166b-3p	FtPinG0009286900.01	B3	hypothetical protein CICLE_v10010403mg, partial [Citrus clementina]
MIR167_1	fta-miR167c-5p	FtPinG0005758500.01	B3	PREDICTED: B3 domain-containing protein At5g06250-like [Citrus sinensis]
MIR390	fta-miR390b-5p	FtPinG0006004700.01	B3	Family of Uncharacterized protein function [Theobroma cacao]
	fta-miR156g-5p	FtPinG0000683600.01	B3-ARF	PREDICTED: auxin response factor 7 isoform X1 [Beta vulgaris subsp. vulgaris]
MIR156	fta-miR156h-5p	FtPinG0000683600.01	B3-ARF	PREDICTED: auxin response factor 7 isoform X1 [Beta vulgaris subsp. vulgaris]
MIR160	fta-miR160a-5p	FtPinG0000343000.01	B3-ARF	hypothetical protein JCGZ_12025 [Jatropha curcas]
MIR160	fta-miR160a-5p	FtPinG0002610200.01	B3-ARF	PREDICTED: auxin response factor 17-like [Nelumbo nucifera]
MIR160	fta-miR160a-5p	FtPinG0002645500.01	B3-ARF	hypothetical protein PHAVU_005G134500g [Phaseolus vulgaris]
MIR160	fta-miR160a-5p	FtPinG0003898400.01	B3-ARF	PREDICTED: auxin response factor 18-like [Beta vulgaris subsp. vulgaris]
MIR160	fta-miR160a-5p	FtPinG0005714900.01	B3-ARF	hypothetical protein POPTR_0008s03890g [Populus trichocarpa]
MIR160	fta-miR160c-3p	FtPinG0000343000.01	B3-ARF	hypothetical protein JCGZ_12025 [Jatropha curcas]
MIR160	fta-miR160c-3p	FtPinG0002610200.01	B3-ARF	PREDICTED: auxin response factor 17-like [Nelumbo nucifera]
MIR160	fta-miR160c-3p	FtPinG0002645500.01	B3-ARF	hypothetical protein PHAVU_005G134500g [Phaseolus vulgaris]
MIR160	fta-miR160c-3p	FtPinG0003898400.01	B3-ARF	PREDICTED: auxin response factor 18-like [Beta vulgaris subsp. vulgaris]
MIR160	fta-miR160c-3p	FtPinG0005714900.01	B3-ARF	hypothetical protein POPTR_0008s03890g [Populus trichocarpa]
MIR160	fta-miR160b-5p	FtPinG0000343000.01	B3-ARF	hypothetical protein JCGZ_12025 [Jatropha curcas]
MIR160	fta-miR160b-5p	FtPinG0002610200.01	B3-ARF	PREDICTED: auxin response factor 17-like [Nelumbo nucifera]
MIR160	fta-miR160b-5p	FtPinG0002645500.01	B3-ARF	hypothetical protein PHAVU_005G134500g [Phaseolus vulgaris]
MIR160	fta-miR160b-5p	FtPinG0003898400.01	B3-ARF	PREDICTED: auxin response factor 18-like [Beta vulgaris subsp. vulgaris]
MIR160	fta-miR160b-5p	FtPinG0005714900.01	B3-ARF	hypothetical protein POPTR_0008s03890g [Populus trichocarpa]
MIR167_1	fta-miR167b-5p	FtPinG0000840000.01	B3-ARF	hypothetical protein PRUPE_ppa001179mg [Prunus persica]
MIR167_1	fta-miR167b-5p	FtPinG0001971700.01	B3-ARF	PREDICTED: auxin response factor 6 isoform X2 [Beta vulgaris subsp. vulgaris]
MIR167_1	fta-miR167b-5p	FtPinG0002499600.01	B3-ARF	PREDICTED: auxin response factor 6-like isoform X2 [Citrus sinensis]
MIR167_1	fta-miR167b-5p	FtPinG0004636500.01	B3-ARF	PREDICTED: auxin response factor 8 isoform X1 [Beta vulgaris subsp. vulgaris]
MIR167_1	fta-miR167a-5p	FtPinG0000840000.01	B3-ARF	hypothetical protein PRUPE_ppa001179mg [Prunus persica]
MIR167_1	fta-miR167a-5p	FtPinG0001971700.01	B3-ARF	PREDICTED: auxin response factor 6 isoform X2 [Beta vulgaris subsp. vulgaris]
MIR167_1	fta-miR167a-5p	FtPinG0004636500.01	B3-ARF	PREDICTED: auxin response factor 8 isoform X1 [Beta vulgaris subsp. vulgaris]
MIR167_1	fta-miR167c-5p	FtPinG0000840000.01	B3-ARF	hypothetical protein PRUPE_ppa001179mg [Prunus persica]
MIR167_1	fta-miR167c-5p	FtPinG0001971700.01	B3-ARF	PREDICTED: auxin response factor 6 isoform X2 [Beta vulgaris subsp. vulgaris]
MIR167_1	fta-miR167c-5p	FtPinG0002499600.01	B3-ARF	PREDICTED: auxin response factor 6-like isoform X2 [Citrus sinensis]
MIR167_1	fta-miR167c-5p	FtPinG0004636500.01	B3-ARF	PREDICTED: auxin response factor 8 isoform X1 [Beta vulgaris subsp. vulgaris]
MIR167_1	fta_novel_miR68	FtPinG0000840000.01	B3-ARF	hypothetical protein PRUPE_ppa001179mg [Prunus persica]
MIR167_1	fta_novel_miR68	FtPinG0001971700.01	B3-ARF	PREDICTED: auxin response factor 6 isoform X2 [Beta vulgaris subsp. vulgaris]
MIR167_1	fta_novel_miR68	FtPinG0002499600.01	B3-ARF	PREDICTED: auxin response factor 6-like isoform X2 [Citrus sinensis]
MIR167_1	fta_novel_miR68	FtPinG0004636500.01	B3-ARF	PREDICTED: auxin response factor 8 isoform X1 [Beta vulgaris subsp. vulgaris]
MIR167_1	fta_novel_miR71	FtPinG0001971700.01	B3-ARF	PREDICTED: auxin response factor 6 isoform X2 [Beta vulgaris subsp. vulgaris]
MIR167_1	fta_novel_miR71	FtPinG0002499600.01	B3-ARF	PREDICTED: auxin response factor 6-like isoform X2 [Citrus sinensis]
MIR167_1	fta_novel_miR71	FtPinG0004636500.01	B3-ARF	PREDICTED: auxin response factor 8 isoform X1 [Beta vulgaris subsp. vulgaris]
MIR171_1	fta_novel_miR76	FtPinG0005714900.01	B3-ARF	hypothetical protein POPTR_0008s03890g [Populus trichocarpa]
MIR172	fta-miR172e-5p	FtPinG0008597200.01	B3-ARF	PREDICTED: auxin response factor 9-like [Nelumbo nucifera]
MIR2111	fta_novel_miR90	FtPinG0008443000.01	B3-ARF	hypothetical protein MIMGU_mgv1a001550mg [Erythranthe guttata]
MIR2111	fta_novel_miR91	FtPinG0008443000.01	B3-ARF	hypothetical protein MIMGU_mgv1a001550mg [Erythranthe guttata]
MIR159	fta-miR159-3p	FtPinG0008622800.01	BES1	brassinosteroid signaling positive regulator-related family protein [Populus trichocarpa]
	fta_novel_miR6	FtPinG0009381700.01	bHLH	DNA binding protein, putative isoform 2 [Theobroma cacao]
	fta_novel_miR58	FtPinG0008212200.01	bHLH	BHLH-like DNA binding protein [Theobroma cacao]
MIR169_1	fta-miR169b-3p	FtPinG0001033800.01	bHLH	PREDICTED: transcription factor bHLH85 [Camelina sativa]
MIR169_1	fta-miR169b-3p	FtPinG0009157800.01	bHLH	hypothetical protein PRUPE_ppa009299mg [Prunus persica]
MIR172	fta-miR172g-3p	FtPinG0008918700.01	bHLH	PREDICTED: putative transcription factor bHLH041 [Pyrus x bretschneideri]
MIR2111	fta_novel_miR33	FtPinG0009368500.01	bHLH	PREDICTED: transcription factor bHLH93-like [Nelumbo nucifera]
MIR2111	fta_novel_miR34	FtPinG0009368500.01	bHLH	PREDICTED: transcription factor bHLH93-like [Nelumbo nucifera]
MIR2111	fta_novel_miR35	FtPinG0009368500.01	bHLH	PREDICTED: transcription factor bHLH93-like [Nelumbo nucifera]
MIR2111	fta_novel_miR106	FtPinG0009368500.01	bHLH	PREDICTED: transcription factor bHLH93-like [Nelumbo nucifera]
MIR2111	fta_novel_miR107	FtPinG0009368500.01	bHLH	PREDICTED: transcription factor bHLH93-like [Nelumbo nucifera]
MIR2656	fta_novel_miR80	FtPinG0008203600.01	bHLH	Basic helix-loop-helix DNA-binding superfamily protein, putative [Theobroma cacao]
MIR2656	fta_novel_miR81	FtPinG0008203600.01	bHLH	Basic helix-loop-helix DNA-binding superfamily protein, putative [Theobroma cacao]
MIR2656	fta_novel_miR82	FtPinG0008203600.01	bHLH	Basic helix-loop-helix DNA-binding superfamily protein, putative [Theobroma cacao]
MIR2656	fta_novel_miR83	FtPinG0008203600.01	bHLH	Basic helix-loop-helix DNA-binding superfamily protein, putative [Theobroma cacao]
MIR2656	fta_novel_miR84	FtPinG0008203600.01	bHLH	Basic helix-loop-helix DNA-binding superfamily protein, putative [Theobroma cacao]
MIR2656	fta_novel_miR85	FtPinG0008203600.01	bHLH	Basic helix-loop-helix DNA-binding superfamily protein, putative [Theobroma cacao]
MIR396	fta-miR396a-5p	FtPinG0007022500.01	bHLH	BHLH transcriptional factor [Medicago truncatula]
MIR396	fta-miR396g-5p	FtPinG0007022500.01	bHLH	BHLH transcriptional factor [Medicago truncatula]
MIR396	fta-miR396e-5p	FtPinG0007022500.01	bHLH	BHLH transcriptional factor [Medicago truncatula]
MIR530	fta-miR530b-5p	FtPinG0002347400.01	bHLH	unnamed protein product [Vitis vinifera]
MIR530	fta-miR530c-5p	FtPinG0002347400.01	bHLH	unnamed protein product [Vitis vinifera]
MIR530	fta-miR530a-5p	FtPinG0002347400.01	bHLH	unnamed protein product [Vitis vinifera]
	fta_novel_miR9	FtPinG0009147000.01	BSD	PREDICTED: probable RNA polymerase II transcription factor B subunit 1-1 isoform X1 [Vitis vinifera]
MIR2111	fta_novel_miR6	FtPinG0005206800.01	bZIP	hypothetical protein PRUPE_ppa005999mg [Prunus persica]
	fta_novel_miR58	FtPinG0008030700.01	bZIP	PREDICTED: uncharacterized protein LOC104889531 [Beta vulgaris subsp. vulgaris]
MIR156	fta_novel_miR123	FtPinG0001384900.01	bZIP	Basic-leucine zipper transcription factor family protein, putative isoform 2, partial [Theobroma cacao]
MIR156	fta_novel_miR123	FtPinG0001402800.01	bZIP	PREDICTED: protein FD-like [Pyrus x bretschneideri]
MIR156	fta_novel_miR123	FtPinG0007637100.01	bZIP	PREDICTED: ABSCISIC ACID-INSENSITIVE 5-like protein 7 [Nicotiana tomentosiformis]
MIR172	fta-miR172g-3p	FtPinG0004721800.01	bZIP	PREDICTED: light-inducible protein CPRF2 [Vitis vinifera]
MIR5568	fta_novel_miR74	FtPinG0008030700.01	bZIP	PREDICTED: uncharacterized protein LOC104889531 [Beta vulgaris subsp. vulgaris]
	fta-miR156b-5p	FtPinG0000614000.01	C2C2-CO-like	B-box type zinc finger protein with CCT domain isoform 1 [Theobroma cacao]
	fta-miR156f-3p	FtPinG0000614000.01	C2C2-CO-like	B-box type zinc finger protein with CCT domain isoform 1 [Theobroma cacao]
	fta-miR156g-5p	FtPinG0000614000.01	C2C2-CO-like	B-box type zinc finger protein with CCT domain isoform 1 [Theobroma cacao]
MIR156	fta_novel_miR123	FtPinG0003531700.01	C2C2-CO-like	PREDICTED: zinc finger protein CONSTANS-LIKE 5 [Vitis vinifera]
MIR156	fta_novel_miR123	FtPinG0006138300.01	C2C2-CO-like	PREDICTED: zinc finger protein CONSTANS-LIKE 4-like [Tarenaya hassleriana]
MIR172	fta-miR172d-3p	FtPinG0006024400.01	C2C2-CO-like	B-box type zinc finger protein with CCT domain isoform 1 [Theobroma cacao]
MIR408	fta_novel_miR38	FtPinG0009543500.01	C2C2-Dof	PREDICTED: dof zinc finger protein DOF5.3 [Solanum lycopersicum]
MIR395	fta-miR395c-3p	FtPinG0004350400.01	C2C2-GATA	unnamed protein product [Vitis vinifera]
MIR396	fta-miR396d-3p	FtPinG0008846600.01	C2C2-GATA	PREDICTED: GATA transcription factor 12-like [Solanum tuberosum]
MIR171_1	fta_novel_miR76	FtPinG0004425600.01	C2C2-LSD	Protein LOL1 -like protein [Gossypium arboreum]
	fta-miR156b-5p	FtPinG0003234000.01	C2H2	PREDICTED: polyadenylation and cleavage factor homolog 4 [Beta vulgaris subsp. vulgaris]
	fta-miR157-5p	FtPinG0003234000.01	C2H2	PREDICTED: polyadenylation and cleavage factor homolog 4 [Beta vulgaris subsp. vulgaris]
	fta-miR156g-5p	FtPinG0003234000.01	C2H2	PREDICTED: polyadenylation and cleavage factor homolog 4 [Beta vulgaris subsp. vulgaris]
	fta_novel_miR115	tartary_newGene_110	C2H2	C2H2-type zinc finger family protein [Theobroma cacao]
MIR156	fta_novel_miR37	tartary_newGene_162	C2H2	Zinc finger MAGPIE -like protein [Gossypium arboreum]
MIR156	fta_novel_miR37	tartary_newGene_832	C2H2	zinc finger family protein [Populus trichocarpa]
MIR159	fta-miR319b-3p	tartary_newGene_1588	C2H2	PREDICTED: protein SENSITIVE TO PROTON RHIZOTOXICITY 1 [Beta vulgaris subsp. vulgaris]
MIR159	fta_novel_miR86	FtPinG0000059100.01	C2H2	PREDICTED: zinc finger protein ZAT5-like [Populus euphratica]
MIR166	fta-miR166c-3p	FtPinG0000805600.01	C2H2	PREDICTED: uncharacterized protein LOC104908063 [Beta vulgaris subsp. vulgaris]
MIR166	fta-miR166j-3p	FtPinG0000805600.01	C2H2	PREDICTED: uncharacterized protein LOC104908063 [Beta vulgaris subsp. vulgaris]
MIR166	fta-miR166g-3p	FtPinG0000805600.01	C2H2	PREDICTED: uncharacterized protein LOC104908063 [Beta vulgaris subsp. vulgaris]
MIR166	fta-miR166a-3p	FtPinG0000805600.01	C2H2	PREDICTED: uncharacterized protein LOC104908063 [Beta vulgaris subsp. vulgaris]
MIR166	fta-miR166k-3p	FtPinG0000805600.01	C2H2	PREDICTED: uncharacterized protein LOC104908063 [Beta vulgaris subsp. vulgaris]
MIR166	fta-miR166b-3p	FtPinG0000805600.01	C2H2	PREDICTED: uncharacterized protein LOC104908063 [Beta vulgaris subsp. vulgaris]
MIR172	fta-miR172d-3p	tartary_newGene_14	C2H2	PREDICTED: zinc finger protein JACKDAW-like [Vitis vinifera]
MIR172	fta-miR172c-3p	FtPinG0001216100.01	C2H2
MIR172	fta-miR172g-3p	FtPinG0001216100.01	C2H2
MIR2111	fta_novel_miR33	FtPinG0002769200.01	C2H2	PREDICTED: uncharacterized protein LOC101312318 [Fragaria vesca subsp. vesca]
MIR2111	fta_novel_miR34	FtPinG0002769200.01	C2H2	PREDICTED: uncharacterized protein LOC101312318 [Fragaria vesca subsp. vesca]
MIR2111	fta_novel_miR35	FtPinG0002769200.01	C2H2	PREDICTED: uncharacterized protein LOC101312318 [Fragaria vesca subsp. vesca]
MIR2111	fta_novel_miR106	FtPinG0002769200.01	C2H2	PREDICTED: uncharacterized protein LOC101312318 [Fragaria vesca subsp. vesca]
MIR2111	fta_novel_miR107	FtPinG0002769200.01	C2H2	PREDICTED: uncharacterized protein LOC101312318 [Fragaria vesca subsp. vesca]
MIR396	fta-miR396a-5p	tartary_newGene_71	C2H2	PREDICTED: uncharacterized zinc finger protein At4g06634 isoform X2 [Beta vulgaris subsp. vulgaris]
MIR396	fta-miR396f-5p	tartary_newGene_71	C2H2	PREDICTED: uncharacterized zinc finger protein At4g06634 isoform X2 [Beta vulgaris subsp. vulgaris]
MIR396	fta-miR396g-5p	tartary_newGene_71	C2H2	PREDICTED: uncharacterized zinc finger protein At4g06634 isoform X2 [Beta vulgaris subsp. vulgaris]
MIR396	fta-miR396e-5p	tartary_newGene_71	C2H2	PREDICTED: uncharacterized zinc finger protein At4g06634 isoform X2 [Beta vulgaris subsp. vulgaris]
MIR530	fta-miR530c-5p	FtPinG0004290700.01	C2H2	PREDICTED: uncharacterized protein LOC104604733 [Nelumbo nucifera]
MIR535	fta_novel_miR128	tartary_newGene_769	C2H2	PREDICTED: zinc finger protein NUTCRACKER-like [Populus euphratica]
MIR858	fta-miR858a-5p	tartary_newGene_1855	C2H2	zinc finger protein [Morella rubra]
MIR858	fta-miR858b-3p	tartary_newGene_1855	C2H2	zinc finger protein [Morella rubra]
	fta_novel_miR58	FtPinG0003958100.01	C3H	Zinc finger C-x8-C-x5-C-x3-H type family protein, putative [Theobroma cacao]
MIR1122	fta_novel_miR126	FtPinG0005173800.01	C3H	PREDICTED: zinc finger CCCH domain-containing protein 29 [Sesamum indicum]
MIR3627	fta_novel_miR40	FtPinG0005585000.01	C3H	hypothetical protein PHAVU_009G149100g [Phaseolus vulgaris]
MIR396	fta-miR396a-5p	FtPinG0005585000.01	C3H	hypothetical protein PHAVU_009G149100g [Phaseolus vulgaris]
MIR396	fta-miR396f-5p	FtPinG0005585000.01	C3H	hypothetical protein PHAVU_009G149100g [Phaseolus vulgaris]
MIR396	fta-miR396g-5p	FtPinG0005585000.01	C3H	hypothetical protein PHAVU_009G149100g [Phaseolus vulgaris]
MIR396	fta-miR396g-5p	FtPinG0005901900.01	C3H	unnamed protein product [Vitis vinifera]
MIR396	fta-miR396e-5p	FtPinG0005585000.01	C3H	hypothetical protein PHAVU_009G149100g [Phaseolus vulgaris]
MIR396	fta-miR396e-5p	FtPinG0005901900.01	C3H	unnamed protein product [Vitis vinifera]
MIR398	fta-miR398a-3p	FtPinG0007673400.01	C3H	PREDICTED: zinc finger CCCH domain-containing protein 56-like [Beta vulgaris subsp. vulgaris]
MIR167_1	fta-miR167c-5p	FtPinG0008189300.01	CAMTA	hypothetical protein CISIN_1g044976mg [Citrus sinensis]
MIR394	fta-miR394a-5p	FtPinG0006807500.01	CAMTA	PREDICTED: calmodulin-binding transcription activator 6-like isoform X1 [Beta vulgaris subsp. vulgaris]
MIR171_1	fta_novel_miR51	FtPinG0002473600.01	E2F-DP	PREDICTED: E2F transcription factor-like E2FE isoform X1 [Beta vulgaris subsp. vulgaris]
	fta_novel_miR115	FtPinG0009272600.01	EIL	hypothetical protein CISIN_1g007174mg [Citrus sinensis]
MIR396	fta-miR396f-5p	FtPinG0008423700.01	EIL	hypothetical protein PRUPE_ppa003113mg [Prunus persica]
MIR396	fta-miR396g-5p	FtPinG0008423700.01	EIL	hypothetical protein PRUPE_ppa003113mg [Prunus persica]
MIR396	fta-miR396e-5p	FtPinG0008423700.01	EIL	hypothetical protein PRUPE_ppa003113mg [Prunus persica]
	fta-miR156a-5p	tartary_newGene_133	FAR1	PREDICTED: protein FAR1-RELATED SEQUENCE 11-like [Nelumbo nucifera]
MIR2111	fta_novel_miR106	FtPinG0000036600.01	FAR1	PREDICTED: protein FAR1-RELATED SEQUENCE 5-like [Prunus mume]
MIR2111	fta_novel_miR106	FtPinG0004299300.01	FAR1	PREDICTED: protein FAR1-RELATED SEQUENCE 5-like [Prunus mume]
MIR396	fta-miR396d-3p	tartary_newGene_1374	FAR1	PREDICTED: putative protein FAR1-RELATED SEQUENCE 10 [Prunus mume]
MIR8663	fta_novel_miR8	tartary_newGene_1638	FAR1	PREDICTED: protein FAR1-RELATED SEQUENCE 6-like [Vitis vinifera]
MIR172	fta-miR172c-3p	FtPinG0004232500.01	GARP-ARR-B	PREDICTED: two-component response regulator ARR12 isoform X1 [Beta vulgaris subsp. vulgaris]
MIR172	fta-miR172b-3p	FtPinG0004232500.01	GARP-ARR-B	PREDICTED: two-component response regulator ARR12 isoform X1 [Beta vulgaris subsp. vulgaris]
MIR172	fta-miR172g-3p	FtPinG0004232500.01	GARP-ARR-B	PREDICTED: two-component response regulator ARR12 isoform X1 [Beta vulgaris subsp. vulgaris]
MIR2111	fta_novel_miR106	FtPinG0003072200.01	GARP-G2-like	MYB transcription factor [Tamarix hispida]
MIR530	fta-miR530b-5p	FtPinG0006623100.01	GARP-G2-like	Myb family transcription factor APL [Morus notabilis]
MIR530	fta-miR530c-5p	FtPinG0006623100.01	GARP-G2-like	Myb family transcription factor APL [Morus notabilis]
MIR530	fta-miR530a-5p	FtPinG0006623100.01	GARP-G2-like	Myb family transcription factor APL [Morus notabilis]
	fta_novel_miR115	FtPinG0002439100.01	GRAS	unnamed protein product [Vitis vinifera]
MIR166	fta_novel_miR94	FtPinG0001664700.01	GRAS	PREDICTED: scarecrow-like protein 34 isoform X2 [Beta vulgaris subsp. vulgaris]
MIR168	fta-miR168a-5p	FtPinG0009429900.01	GRAS	GIA/RGA-like gibberellin response modulator [Gossypium hirsutum]
MIR168	fta-miR168c-5p	FtPinG0009429900.01	GRAS	GIA/RGA-like gibberellin response modulator [Gossypium hirsutum]
MIR171_1	fta-miR171c-3p	FtPinG0000276100.01	GRAS	PREDICTED: scarecrow-like protein 27 [Vitis vinifera]
MIR171_1	fta-miR171c-3p	FtPinG0000276300.01	GRAS	unnamed protein product [Coffea canephora]
MIR171_1	fta-miR171c-3p	FtPinG0003617400.01	GRAS	PREDICTED: scarecrow-like protein 15 [Beta vulgaris subsp. vulgaris]
MIR171_1	fta-miR171c-3p	FtPinG0005031900.01	GRAS	PREDICTED: scarecrow-like protein 27 [Vitis vinifera]
MIR171_1	fta-miR171c-3p	FtPinG0005032100.01	GRAS	PREDICTED: scarecrow-like protein 6 [Sesamum indicum]
MIR171_1	fta-miR171c-3p	FtPinG0005032300.01	GRAS	PREDICTED: scarecrow-like protein 27 [Vitis vinifera]
MIR171_1	fta-miR171c-3p	FtPinG0005032500.01	GRAS	PREDICTED: scarecrow-like protein 6 [Sesamum indicum]
MIR171_1	fta-miR171a-3p	FtPinG0000276100.01	GRAS	PREDICTED: scarecrow-like protein 27 [Vitis vinifera]
MIR171_1	fta-miR171a-3p	FtPinG0000276300.01	GRAS	unnamed protein product [Coffea canephora]
MIR171_1	fta-miR171a-3p	FtPinG0003617400.01	GRAS	PREDICTED: scarecrow-like protein 15 [Beta vulgaris subsp. vulgaris]
MIR171_1	fta-miR171a-3p	FtPinG0005031900.01	GRAS	PREDICTED: scarecrow-like protein 27 [Vitis vinifera]
MIR171_1	fta-miR171a-3p	FtPinG0005032100.01	GRAS	PREDICTED: scarecrow-like protein 6 [Sesamum indicum]
MIR171_1	fta-miR171a-3p	FtPinG0005032300.01	GRAS	PREDICTED: scarecrow-like protein 27 [Vitis vinifera]
MIR171_1	fta-miR171a-3p	FtPinG0005032500.01	GRAS	PREDICTED: scarecrow-like protein 6 [Sesamum indicum]
MIR171_1	fta-miR171f-3p	FtPinG0000276100.01	GRAS	PREDICTED: scarecrow-like protein 27 [Vitis vinifera]
MIR171_1	fta-miR171f-3p	FtPinG0000276300.01	GRAS	unnamed protein product [Coffea canephora]
MIR171_1	fta-miR171f-3p	FtPinG0003617400.01	GRAS	PREDICTED: scarecrow-like protein 15 [Beta vulgaris subsp. vulgaris]
MIR171_1	fta-miR171f-3p	FtPinG0005031900.01	GRAS	PREDICTED: scarecrow-like protein 27 [Vitis vinifera]
MIR171_1	fta-miR171f-3p	FtPinG0005032100.01	GRAS	PREDICTED: scarecrow-like protein 6 [Sesamum indicum]
MIR171_1	fta-miR171f-3p	FtPinG0005032300.01	GRAS	PREDICTED: scarecrow-like protein 27 [Vitis vinifera]
MIR171_1	fta-miR171f-3p	FtPinG0005032500.01	GRAS	PREDICTED: scarecrow-like protein 6 [Sesamum indicum]
MIR171_1	fta-miR171b-3p	FtPinG0000276100.01	GRAS	PREDICTED: scarecrow-like protein 27 [Vitis vinifera]
MIR171_1	fta-miR171b-3p	FtPinG0000276300.01	GRAS	unnamed protein product [Coffea canephora]
MIR171_1	fta-miR171b-3p	FtPinG0003617400.01	GRAS	PREDICTED: scarecrow-like protein 15 [Beta vulgaris subsp. vulgaris]
MIR171_1	fta-miR171b-3p	FtPinG0005031900.01	GRAS	PREDICTED: scarecrow-like protein 27 [Vitis vinifera]
MIR171_1	fta-miR171b-3p	FtPinG0005032100.01	GRAS	PREDICTED: scarecrow-like protein 6 [Sesamum indicum]
MIR171_1	fta-miR171b-3p	FtPinG0005032300.01	GRAS	PREDICTED: scarecrow-like protein 27 [Vitis vinifera]
MIR171_1	fta-miR171b-3p	FtPinG0005032500.01	GRAS	PREDICTED: scarecrow-like protein 6 [Sesamum indicum]
MIR171_1	fta_novel_miR118	FtPinG0000276100.01	GRAS	PREDICTED: scarecrow-like protein 27 [Vitis vinifera]
MIR171_1	fta_novel_miR118	FtPinG0000276300.01	GRAS	unnamed protein product [Coffea canephora]
MIR171_1	fta_novel_miR118	FtPinG0003617400.01	GRAS	PREDICTED: scarecrow-like protein 15 [Beta vulgaris subsp. vulgaris]
MIR171_1	fta_novel_miR118	FtPinG0005031900.01	GRAS	PREDICTED: scarecrow-like protein 27 [Vitis vinifera]
MIR171_1	fta_novel_miR118	FtPinG0005032100.01	GRAS	PREDICTED: scarecrow-like protein 6 [Sesamum indicum]
MIR171_1	fta_novel_miR118	FtPinG0005032300.01	GRAS	PREDICTED: scarecrow-like protein 27 [Vitis vinifera]
MIR171_1	fta_novel_miR118	FtPinG0005032500.01	GRAS	PREDICTED: scarecrow-like protein 6 [Sesamum indicum]
MIR171_1	fta-miR171d-3p	FtPinG0000276100.01	GRAS	PREDICTED: scarecrow-like protein 27 [Vitis vinifera]
MIR171_1	fta-miR171d-3p	FtPinG0000276300.01	GRAS	unnamed protein product [Coffea canephora]
MIR171_1	fta-miR171d-3p	FtPinG0003617400.01	GRAS	PREDICTED: scarecrow-like protein 15 [Beta vulgaris subsp. vulgaris]
MIR171_1	fta-miR171d-3p	FtPinG0005031900.01	GRAS	PREDICTED: scarecrow-like protein 27 [Vitis vinifera]
MIR171_1	fta-miR171d-3p	FtPinG0005032100.01	GRAS	PREDICTED: scarecrow-like protein 6 [Sesamum indicum]
MIR171_1	fta-miR171d-3p	FtPinG0005032300.01	GRAS	PREDICTED: scarecrow-like protein 27 [Vitis vinifera]
MIR171_1	fta-miR171d-3p	FtPinG0005032500.01	GRAS	PREDICTED: scarecrow-like protein 6 [Sesamum indicum]
MIR398	fta-miR398a-3p	FtPinG0003851300.01	GRAS	PREDICTED: scarecrow-like protein 9 [Prunus mume]
MIR398	fta-miR398b-3p	FtPinG0003851300.01	GRAS	PREDICTED: scarecrow-like protein 9 [Prunus mume]
MIR530	fta-miR530c-5p	FtPinG0003179400.01	GRAS	PREDICTED: scarecrow-like protein 34 isoform X2 [Beta vulgaris subsp. vulgaris]
MIR858	fta-miR858a-5p	FtPinG0003146900.01	GRAS	PREDICTED: scarecrow-like protein 34 isoform X2 [Beta vulgaris subsp. vulgaris]
MIR858	fta-miR858b-3p	FtPinG0003146900.01	GRAS	PREDICTED: scarecrow-like protein 34 isoform X2 [Beta vulgaris subsp. vulgaris]
MIR172	fta-miR172e-3p	FtPinG0008751300.01	GRF	PREDICTED: growth-regulating factor 3-like [Beta vulgaris subsp. vulgaris]
MIR172	fta-miR172g-3p	FtPinG0008751300.01	GRF	PREDICTED: growth-regulating factor 3-like [Beta vulgaris subsp. vulgaris]
MIR396	fta-miR396a-5p	FtPinG0001029100.01	GRF	unnamed protein product [Vitis vinifera]
MIR396	fta-miR396a-5p	FtPinG0002384800.01	GRF	PREDICTED: growth-regulating factor 1-like isoform X1 [Vitis vinifera]
MIR396	fta-miR396a-5p	FtPinG0002669400.01	GRF	hypothetical protein VITISV_018459 [Vitis vinifera]
MIR396	fta-miR396a-5p	FtPinG0003665500.01	GRF	PREDICTED: growth-regulating factor 3 [Vitis vinifera]
MIR396	fta-miR396a-5p	FtPinG0005003600.01	GRF	PREDICTED: growth-regulating factor 3 [Vitis vinifera]
MIR396	fta-miR396a-5p	FtPinG0007195400.01	GRF	hypothetical protein VITISV_018459 [Vitis vinifera]
MIR396	fta-miR396a-5p	FtPinG0007472400.01	GRF	Pyridoxine 5&apos;-phosphate synthase [Gossypium arboreum]
MIR396	fta-miR396a-5p	FtPinG0008549100.01	GRF	PREDICTED: growth-regulating factor 1 [Beta vulgaris subsp. vulgaris]
MIR396	fta-miR396a-5p	FtPinG0008751300.01	GRF	PREDICTED: growth-regulating factor 3-like [Beta vulgaris subsp. vulgaris]
MIR396	fta-miR396a-5p	FtPinG0009370500.01	GRF	PREDICTED: growth-regulating factor 1-like isoform X1 [Vitis vinifera]
MIR396	fta-miR396f-5p	FtPinG0001029100.01	GRF	unnamed protein product [Vitis vinifera]
MIR396	fta-miR396f-5p	FtPinG0002384800.01	GRF	PREDICTED: growth-regulating factor 1-like isoform X1 [Vitis vinifera]
MIR396	fta-miR396f-5p	FtPinG0002669400.01	GRF	hypothetical protein VITISV_018459 [Vitis vinifera]
MIR396	fta-miR396f-5p	FtPinG0003665500.01	GRF	PREDICTED: growth-regulating factor 3 [Vitis vinifera]
MIR396	fta-miR396f-5p	FtPinG0005003600.01	GRF	PREDICTED: growth-regulating factor 3 [Vitis vinifera]
MIR396	fta-miR396f-5p	FtPinG0007195400.01	GRF	hypothetical protein VITISV_018459 [Vitis vinifera]
MIR396	fta-miR396f-5p	FtPinG0007472400.01	GRF	Pyridoxine 5&apos;-phosphate synthase [Gossypium arboreum]
MIR396	fta-miR396f-5p	FtPinG0008549100.01	GRF	PREDICTED: growth-regulating factor 1 [Beta vulgaris subsp. vulgaris]
MIR396	fta-miR396f-5p	FtPinG0008751300.01	GRF	PREDICTED: growth-regulating factor 3-like [Beta vulgaris subsp. vulgaris]
MIR396	fta-miR396f-5p	FtPinG0009370500.01	GRF	PREDICTED: growth-regulating factor 1-like isoform X1 [Vitis vinifera]
MIR396	fta-miR396g-5p	FtPinG0001029100.01	GRF	unnamed protein product [Vitis vinifera]
MIR396	fta-miR396g-5p	FtPinG0002384800.01	GRF	PREDICTED: growth-regulating factor 1-like isoform X1 [Vitis vinifera]
MIR396	fta-miR396g-5p	FtPinG0002669400.01	GRF	hypothetical protein VITISV_018459 [Vitis vinifera]
MIR396	fta-miR396g-5p	FtPinG0003665500.01	GRF	PREDICTED: growth-regulating factor 3 [Vitis vinifera]
MIR396	fta-miR396g-5p	FtPinG0005003600.01	GRF	PREDICTED: growth-regulating factor 3 [Vitis vinifera]
MIR396	fta-miR396g-5p	FtPinG0007195400.01	GRF	hypothetical protein VITISV_018459 [Vitis vinifera]
MIR396	fta-miR396g-5p	FtPinG0007472400.01	GRF	Pyridoxine 5&apos;-phosphate synthase [Gossypium arboreum]
MIR396	fta-miR396g-5p	FtPinG0008549100.01	GRF	PREDICTED: growth-regulating factor 1 [Beta vulgaris subsp. vulgaris]
MIR396	fta-miR396g-5p	FtPinG0008751300.01	GRF	PREDICTED: growth-regulating factor 3-like [Beta vulgaris subsp. vulgaris]
MIR396	fta-miR396g-5p	FtPinG0009370500.01	GRF	PREDICTED: growth-regulating factor 1-like isoform X1 [Vitis vinifera]
MIR396	fta-miR396e-5p	FtPinG0001029100.01	GRF	unnamed protein product [Vitis vinifera]
MIR396	fta-miR396e-5p	FtPinG0002384800.01	GRF	PREDICTED: growth-regulating factor 1-like isoform X1 [Vitis vinifera]
MIR396	fta-miR396e-5p	FtPinG0002669400.01	GRF	hypothetical protein VITISV_018459 [Vitis vinifera]
MIR396	fta-miR396e-5p	FtPinG0003665500.01	GRF	PREDICTED: growth-regulating factor 3 [Vitis vinifera]
MIR396	fta-miR396e-5p	FtPinG0005003600.01	GRF	PREDICTED: growth-regulating factor 3 [Vitis vinifera]
MIR396	fta-miR396e-5p	FtPinG0007195400.01	GRF	hypothetical protein VITISV_018459 [Vitis vinifera]
MIR396	fta-miR396e-5p	FtPinG0007472400.01	GRF	Pyridoxine 5&apos;-phosphate synthase [Gossypium arboreum]
MIR396	fta-miR396e-5p	FtPinG0008549100.01	GRF	PREDICTED: growth-regulating factor 1 [Beta vulgaris subsp. vulgaris]
MIR396	fta-miR396e-5p	FtPinG0008751300.01	GRF	PREDICTED: growth-regulating factor 3-like [Beta vulgaris subsp. vulgaris]
MIR396	fta-miR396e-5p	FtPinG0009370500.01	GRF	PREDICTED: growth-regulating factor 1-like isoform X1 [Vitis vinifera]
	fta-miR156b-5p	FtPinG0006072900.01	HB-HD-ZIP	PREDICTED: homeobox-leucine zipper protein MERISTEM L1-like [Beta vulgaris subsp. vulgaris]
	fta-miR156d-5p	FtPinG0006072900.01	HB-HD-ZIP	PREDICTED: homeobox-leucine zipper protein MERISTEM L1-like [Beta vulgaris subsp. vulgaris]
	fta-miR156g-5p	FtPinG0006072900.01	HB-HD-ZIP	PREDICTED: homeobox-leucine zipper protein MERISTEM L1-like [Beta vulgaris subsp. vulgaris]
MIR156	fta-miR156h-5p	FtPinG0006072900.01	HB-HD-ZIP	PREDICTED: homeobox-leucine zipper protein MERISTEM L1-like [Beta vulgaris subsp. vulgaris]
MIR166	fta-miR166c-3p	FtPinG0006403500.01	HB-HD-ZIP	Homeobox-leucine zipper family protein / lipid-binding START domain-containing protein isoform 5 [Theobroma cacao]
MIR166	fta-miR166c-3p	FtPinG0006983600.01	HB-HD-ZIP	PREDICTED: homeobox-leucine zipper protein ATHB-15-like isoform X1 [Beta vulgaris subsp. vulgaris]
MIR166	fta-miR166c-3p	FtPinG0007274800.01	HB-HD-ZIP	PREDICTED: homeobox-leucine zipper protein ATHB-15-like isoform X1 [Beta vulgaris subsp. vulgaris]
MIR166	fta-miR166c-3p	FtPinG0008845600.01	HB-HD-ZIP	PREDICTED: homeobox-leucine zipper protein ATHB-8-like [Beta vulgaris subsp. vulgaris]
MIR166	fta-miR166c-3p	FtPinG0008897200.01	HB-HD-ZIP	PREDICTED: homeobox-leucine zipper protein ATHB-8-like [Beta vulgaris subsp. vulgaris]
MIR166	fta-miR166d-3p	FtPinG0006403500.01	HB-HD-ZIP	Homeobox-leucine zipper family protein / lipid-binding START domain-containing protein isoform 5 [Theobroma cacao]
MIR166	fta-miR166d-3p	FtPinG0006983600.01	HB-HD-ZIP	PREDICTED: homeobox-leucine zipper protein ATHB-15-like isoform X1 [Beta vulgaris subsp. vulgaris]
MIR166	fta-miR166d-3p	FtPinG0007274800.01	HB-HD-ZIP	PREDICTED: homeobox-leucine zipper protein ATHB-15-like isoform X1 [Beta vulgaris subsp. vulgaris]
MIR166	fta-miR166d-3p	FtPinG0008845600.01	HB-HD-ZIP	PREDICTED: homeobox-leucine zipper protein ATHB-8-like [Beta vulgaris subsp. vulgaris]
MIR166	fta-miR166d-3p	FtPinG0008897200.01	HB-HD-ZIP	PREDICTED: homeobox-leucine zipper protein ATHB-8-like [Beta vulgaris subsp. vulgaris]
MIR166	fta-miR166h-3p	FtPinG0006403500.01	HB-HD-ZIP	Homeobox-leucine zipper family protein / lipid-binding START domain-containing protein isoform 5 [Theobroma cacao]
MIR166	fta-miR166h-3p	FtPinG0006983600.01	HB-HD-ZIP	PREDICTED: homeobox-leucine zipper protein ATHB-15-like isoform X1 [Beta vulgaris subsp. vulgaris]
MIR166	fta-miR166h-3p	FtPinG0007274800.01	HB-HD-ZIP	PREDICTED: homeobox-leucine zipper protein ATHB-15-like isoform X1 [Beta vulgaris subsp. vulgaris]
MIR166	fta-miR166h-3p	FtPinG0008845600.01	HB-HD-ZIP	PREDICTED: homeobox-leucine zipper protein ATHB-8-like [Beta vulgaris subsp. vulgaris]
MIR166	fta-miR166h-3p	FtPinG0008897200.01	HB-HD-ZIP	PREDICTED: homeobox-leucine zipper protein ATHB-8-like [Beta vulgaris subsp. vulgaris]
MIR166	fta-miR166j-3p	FtPinG0006403500.01	HB-HD-ZIP	Homeobox-leucine zipper family protein / lipid-binding START domain-containing protein isoform 5 [Theobroma cacao]
MIR166	fta-miR166j-3p	FtPinG0006983600.01	HB-HD-ZIP	PREDICTED: homeobox-leucine zipper protein ATHB-15-like isoform X1 [Beta vulgaris subsp. vulgaris]
MIR166	fta-miR166j-3p	FtPinG0007274800.01	HB-HD-ZIP	PREDICTED: homeobox-leucine zipper protein ATHB-15-like isoform X1 [Beta vulgaris subsp. vulgaris]
MIR166	fta-miR166j-3p	FtPinG0008845600.01	HB-HD-ZIP	PREDICTED: homeobox-leucine zipper protein ATHB-8-like [Beta vulgaris subsp. vulgaris]
MIR166	fta-miR166j-3p	FtPinG0008897200.01	HB-HD-ZIP	PREDICTED: homeobox-leucine zipper protein ATHB-8-like [Beta vulgaris subsp. vulgaris]
MIR166	fta-miR166g-3p	FtPinG0006403500.01	HB-HD-ZIP	Homeobox-leucine zipper family protein / lipid-binding START domain-containing protein isoform 5 [Theobroma cacao]
MIR166	fta-miR166g-3p	FtPinG0006983600.01	HB-HD-ZIP	PREDICTED: homeobox-leucine zipper protein ATHB-15-like isoform X1 [Beta vulgaris subsp. vulgaris]
MIR166	fta-miR166g-3p	FtPinG0007274800.01	HB-HD-ZIP	PREDICTED: homeobox-leucine zipper protein ATHB-15-like isoform X1 [Beta vulgaris subsp. vulgaris]
MIR166	fta-miR166g-3p	FtPinG0008845600.01	HB-HD-ZIP	PREDICTED: homeobox-leucine zipper protein ATHB-8-like [Beta vulgaris subsp. vulgaris]
MIR166	fta-miR166g-3p	FtPinG0008897200.01	HB-HD-ZIP	PREDICTED: homeobox-leucine zipper protein ATHB-8-like [Beta vulgaris subsp. vulgaris]
MIR166	fta-miR166e-3p	FtPinG0006403500.01	HB-HD-ZIP	Homeobox-leucine zipper family protein / lipid-binding START domain-containing protein isoform 5 [Theobroma cacao]
MIR166	fta-miR166e-3p	FtPinG0006983600.01	HB-HD-ZIP	PREDICTED: homeobox-leucine zipper protein ATHB-15-like isoform X1 [Beta vulgaris subsp. vulgaris]
MIR166	fta-miR166e-3p	FtPinG0007274800.01	HB-HD-ZIP	PREDICTED: homeobox-leucine zipper protein ATHB-15-like isoform X1 [Beta vulgaris subsp. vulgaris]
MIR166	fta-miR166e-3p	FtPinG0008845600.01	HB-HD-ZIP	PREDICTED: homeobox-leucine zipper protein ATHB-8-like [Beta vulgaris subsp. vulgaris]
MIR166	fta-miR166e-3p	FtPinG0008897200.01	HB-HD-ZIP	PREDICTED: homeobox-leucine zipper protein ATHB-8-like [Beta vulgaris subsp. vulgaris]
MIR166	fta-miR166a-3p	FtPinG0006403500.01	HB-HD-ZIP	Homeobox-leucine zipper family protein / lipid-binding START domain-containing protein isoform 5 [Theobroma cacao]
MIR166	fta-miR166a-3p	FtPinG0006983600.01	HB-HD-ZIP	PREDICTED: homeobox-leucine zipper protein ATHB-15-like isoform X1 [Beta vulgaris subsp. vulgaris]
MIR166	fta-miR166a-3p	FtPinG0007274800.01	HB-HD-ZIP	PREDICTED: homeobox-leucine zipper protein ATHB-15-like isoform X1 [Beta vulgaris subsp. vulgaris]
MIR166	fta-miR166a-3p	FtPinG0008845600.01	HB-HD-ZIP	PREDICTED: homeobox-leucine zipper protein ATHB-8-like [Beta vulgaris subsp. vulgaris]
MIR166	fta-miR166a-3p	FtPinG0008897200.01	HB-HD-ZIP	PREDICTED: homeobox-leucine zipper protein ATHB-8-like [Beta vulgaris subsp. vulgaris]
MIR166	fta-miR166f-5p	FtPinG0006403500.01	HB-HD-ZIP	Homeobox-leucine zipper family protein / lipid-binding START domain-containing protein isoform 5 [Theobroma cacao]
MIR166	fta-miR166f-5p	FtPinG0006983600.01	HB-HD-ZIP	PREDICTED: homeobox-leucine zipper protein ATHB-15-like isoform X1 [Beta vulgaris subsp. vulgaris]
MIR166	fta-miR166f-5p	FtPinG0007274800.01	HB-HD-ZIP	PREDICTED: homeobox-leucine zipper protein ATHB-15-like isoform X1 [Beta vulgaris subsp. vulgaris]
MIR166	fta-miR166f-5p	FtPinG0008845600.01	HB-HD-ZIP	PREDICTED: homeobox-leucine zipper protein ATHB-8-like [Beta vulgaris subsp. vulgaris]
MIR166	fta-miR166f-5p	FtPinG0008897200.01	HB-HD-ZIP	PREDICTED: homeobox-leucine zipper protein ATHB-8-like [Beta vulgaris subsp. vulgaris]
MIR166	fta-miR166k-3p	FtPinG0006403500.01	HB-HD-ZIP	Homeobox-leucine zipper family protein / lipid-binding START domain-containing protein isoform 5 [Theobroma cacao]
MIR166	fta-miR166k-3p	FtPinG0006983600.01	HB-HD-ZIP	PREDICTED: homeobox-leucine zipper protein ATHB-15-like isoform X1 [Beta vulgaris subsp. vulgaris]
MIR166	fta-miR166k-3p	FtPinG0007274800.01	HB-HD-ZIP	PREDICTED: homeobox-leucine zipper protein ATHB-15-like isoform X1 [Beta vulgaris subsp. vulgaris]
MIR166	fta-miR166k-3p	FtPinG0008845600.01	HB-HD-ZIP	PREDICTED: homeobox-leucine zipper protein ATHB-8-like [Beta vulgaris subsp. vulgaris]
MIR166	fta-miR166k-3p	FtPinG0008897200.01	HB-HD-ZIP	PREDICTED: homeobox-leucine zipper protein ATHB-8-like [Beta vulgaris subsp. vulgaris]
MIR166	fta-miR166b-3p	FtPinG0006403500.01	HB-HD-ZIP	Homeobox-leucine zipper family protein / lipid-binding START domain-containing protein isoform 5 [Theobroma cacao]
MIR166	fta-miR166b-3p	FtPinG0006983600.01	HB-HD-ZIP	PREDICTED: homeobox-leucine zipper protein ATHB-15-like isoform X1 [Beta vulgaris subsp. vulgaris]
MIR166	fta-miR166b-3p	FtPinG0007274800.01	HB-HD-ZIP	PREDICTED: homeobox-leucine zipper protein ATHB-15-like isoform X1 [Beta vulgaris subsp. vulgaris]
MIR166	fta-miR166b-3p	FtPinG0008845600.01	HB-HD-ZIP	PREDICTED: homeobox-leucine zipper protein ATHB-8-like [Beta vulgaris subsp. vulgaris]
MIR166	fta-miR166b-3p	FtPinG0008897200.01	HB-HD-ZIP	PREDICTED: homeobox-leucine zipper protein ATHB-8-like [Beta vulgaris subsp. vulgaris]
MIR845_1	fta-miR845-5p	FtPinG0001290100.01	HB-HD-ZIP	PREDICTED: homeobox-leucine zipper protein HAT4 [Populus euphratica]
MIR396	fta-miR396g-5p	FtPinG0000817700.01	HB-KNOX	KNOTTED-like from [Theobroma cacao]
MIR162_2	fta-miR162d-3p	FtPinG0004050100.01	HB-other	PREDICTED: uncharacterized protein LOC104903449 [Beta vulgaris subsp. vulgaris]
MIR169_1	fta-miR169b-3p	FtPinG0002489700.01	HB-WOX	PREDICTED: WUSCHEL-related homeobox 9-like isoform X2 [Nelumbo nucifera]
MIR408	fta_novel_miR38	FtPinG0001852200.01	HB-WOX	unnamed protein product [Coffea canephora]
	fta_novel_miR42	FtPinG0007684200.01	HSF	PREDICTED: heat shock factor protein HSF8-like [Beta vulgaris subsp. vulgaris]
MIR156	fta_novel_miR37	FtPinG0007077600.01	HSF	HSF19 [Gossypium hirsutum]
MIR395	fta-miR395b-3p	FtPinG0007077600.01	HSF	HSF19 [Gossypium hirsutum]
MIR398	fta-miR398a-3p	FtPinG0001249600.01	LIM	PREDICTED: LIM domain-containing protein WLIM1-like [Nelumbo nucifera]
MIR398	fta-miR398b-3p	FtPinG0001249600.01	LIM	PREDICTED: LIM domain-containing protein WLIM1-like [Nelumbo nucifera]
MIR172	fta-miR172e-3p	FtPinG0001434200.01	LOB	PREDICTED: LOB domain-containing protein 1-like [Fragaria vesca subsp. vesca]
MIR172	fta-miR172c-3p	FtPinG0001434200.01	LOB	PREDICTED: LOB domain-containing protein 1-like [Fragaria vesca subsp. vesca]
MIR172	fta-miR172g-3p	FtPinG0001434200.01	LOB	PREDICTED: LOB domain-containing protein 1-like [Fragaria vesca subsp. vesca]
MIR172	fta-miR172g-3p	FtPinG0004756500.01	LOB	hypothetical protein Csa_5G175870 [Cucumis sativus]
MIR172	fta-miR172g-3p	FtPinG0006046600.01	LOB	PREDICTED: protein LATERAL ORGAN BOUNDARIES [Beta vulgaris subsp. vulgaris]
MIR2656	fta_novel_miR80	FtPinG0002154600.01	MADS-MIKC	APETALA3-like protein [Fagopyrum esculentum]
MIR2656	fta_novel_miR81	FtPinG0002154600.01	MADS-MIKC	APETALA3-like protein [Fagopyrum esculentum]
MIR2656	fta_novel_miR82	FtPinG0002154600.01	MADS-MIKC	APETALA3-like protein [Fagopyrum esculentum]
MIR2656	fta_novel_miR83	FtPinG0002154600.01	MADS-MIKC	APETALA3-like protein [Fagopyrum esculentum]
MIR2656	fta_novel_miR84	FtPinG0002154600.01	MADS-MIKC	APETALA3-like protein [Fagopyrum esculentum]
MIR2656	fta_novel_miR85	FtPinG0002154600.01	MADS-MIKC	APETALA3-like protein [Fagopyrum esculentum]
MIR396	fta-miR396f-5p	FtPinG0005096000.01	MADS-MIKC	PREDICTED: MADS-box protein CMB1-like [Beta vulgaris subsp. vulgaris]
MIR396	fta-miR396g-5p	FtPinG0005096000.01	MADS-MIKC	PREDICTED: MADS-box protein CMB1-like [Beta vulgaris subsp. vulgaris]
MIR396	fta-miR396e-5p	FtPinG0005096000.01	MADS-MIKC	PREDICTED: MADS-box protein CMB1-like [Beta vulgaris subsp. vulgaris]
	fta_novel_miR58	FtPinG0003109600.01	MADS-M-type	hypothetical protein POPTR_0005s00420g [Populus trichocarpa]
MIR2656	fta_novel_miR80	FtPinG0006732400.01	MADS-M-type	hypothetical protein PRUPE_ppa026127mg [Prunus persica]
MIR2656	fta_novel_miR81	FtPinG0006732400.01	MADS-M-type	hypothetical protein PRUPE_ppa026127mg [Prunus persica]
MIR2656	fta_novel_miR82	FtPinG0006732400.01	MADS-M-type	hypothetical protein PRUPE_ppa026127mg [Prunus persica]
MIR2656	fta_novel_miR83	FtPinG0006732400.01	MADS-M-type	hypothetical protein PRUPE_ppa026127mg [Prunus persica]
MIR2656	fta_novel_miR84	FtPinG0006732400.01	MADS-M-type	hypothetical protein PRUPE_ppa026127mg [Prunus persica]
MIR2656	fta_novel_miR85	FtPinG0006732400.01	MADS-M-type	hypothetical protein PRUPE_ppa026127mg [Prunus persica]
MIR3627	fta_novel_miR40	FtPinG0006417700.01	MADS-M-type	PREDICTED: MADS-box transcription factor 57 isoform X4 [Beta vulgaris subsp. vulgaris]
	fta-miR156d-5p	FtPinG0001774800.01	MYB	PREDICTED: myb-related protein 3R-1 [Nicotiana sylvestris]
	fta-miR156d-5p	FtPinG0008536900.01	MYB	PREDICTED: myb-related protein 3R-1-like [Beta vulgaris subsp. vulgaris]
	fta-miR156d-5p	FtPinG0008538200.01	MYB	PREDICTED: myb-related protein 3R-1-like [Beta vulgaris subsp. vulgaris]
	fta-miR156g-5p	FtPinG0001358300.01	MYB	PREDICTED: uncharacterized protein LOC104903953 [Beta vulgaris subsp. vulgaris]
	fta-miR156g-5p	FtPinG0003844700.01	MYB	PREDICTED: myb-related protein B [Beta vulgaris subsp. vulgaris]
	fta_novel_miR1	FtPinG0003544400.01	MYB	uncharacterized protein LOC100264512 [Vitis vinifera]
	fta_novel_miR55	FtPinG0005410000.01	MYB	PREDICTED: transcription factor MYB44 [Beta vulgaris subsp. vulgaris]
	fta_novel_miR58	FtPinG0005009600.01	MYB	PREDICTED: protein ODORANT1-like [Sesamum indicum]
	fta_novel_miR95	FtPinG0005676800.01	MYB	hypothetical protein PRUPE_ppa026618mg [Prunus persica]
MIR156	fta-miR156h-5p	FtPinG0005009600.01	MYB	PREDICTED: protein ODORANT1-like [Sesamum indicum]
MIR159	fta-miR319a-3p	FtPinG0001665700.01	MYB	PREDICTED: transcription factor GAMYB-like [Beta vulgaris subsp. vulgaris]
MIR159	fta-miR319a-3p	FtPinG0001665900.01	MYB	PREDICTED: transcription factor GAMYB-like [Beta vulgaris subsp. vulgaris]
MIR159	fta-miR319a-3p	FtPinG0005921100.01	MYB	PREDICTED: transcription factor GAMYB-like [Beta vulgaris subsp. vulgaris]
MIR159	fta-miR319a-3p	FtPinG0008108900.01	MYB	PREDICTED: transcription factor GAMYB-like [Beta vulgaris subsp. vulgaris]
MIR159	fta-miR319a-3p	FtPinG0008482500.01	MYB	PREDICTED: transcription factor GAMYB-like [Beta vulgaris subsp. vulgaris]
MIR159	fta-miR159-3p	FtPinG0001665700.01	MYB	PREDICTED: transcription factor GAMYB-like [Beta vulgaris subsp. vulgaris]
MIR159	fta-miR159-3p	FtPinG0001665900.01	MYB	PREDICTED: transcription factor GAMYB-like [Beta vulgaris subsp. vulgaris]
MIR159	fta-miR159-3p	FtPinG0005921100.01	MYB	PREDICTED: transcription factor GAMYB-like [Beta vulgaris subsp. vulgaris]
MIR159	fta-miR159-3p	FtPinG0008108900.01	MYB	PREDICTED: transcription factor GAMYB-like [Beta vulgaris subsp. vulgaris]
MIR159	fta-miR159-3p	FtPinG0008299300.01	MYB	Transcription factor GAMYB [Glycine soja]
MIR159	fta-miR159-3p	FtPinG0008482500.01	MYB	PREDICTED: transcription factor GAMYB-like [Beta vulgaris subsp. vulgaris]
MIR159	fta-miR319e-3p	FtPinG0001665700.01	MYB	PREDICTED: transcription factor GAMYB-like [Beta vulgaris subsp. vulgaris]
MIR159	fta-miR319e-3p	FtPinG0001665900.01	MYB	PREDICTED: transcription factor GAMYB-like [Beta vulgaris subsp. vulgaris]
MIR159	fta-miR319e-3p	FtPinG0005921100.01	MYB	PREDICTED: transcription factor GAMYB-like [Beta vulgaris subsp. vulgaris]
MIR159	fta-miR319e-3p	FtPinG0008108900.01	MYB	PREDICTED: transcription factor GAMYB-like [Beta vulgaris subsp. vulgaris]
MIR159	fta-miR319e-3p	FtPinG0008482500.01	MYB	PREDICTED: transcription factor GAMYB-like [Beta vulgaris subsp. vulgaris]
MIR159	fta-miR319e-3p	FtPinG0008934700.01	MYB	PREDICTED: uncharacterized protein LOC104903953 [Beta vulgaris subsp. vulgaris]
MIR159	fta-miR319f-3p	FtPinG0001665700.01	MYB	PREDICTED: transcription factor GAMYB-like [Beta vulgaris subsp. vulgaris]
MIR159	fta-miR319f-3p	FtPinG0001665900.01	MYB	PREDICTED: transcription factor GAMYB-like [Beta vulgaris subsp. vulgaris]
MIR159	fta-miR319f-3p	FtPinG0005921100.01	MYB	PREDICTED: transcription factor GAMYB-like [Beta vulgaris subsp. vulgaris]
MIR159	fta-miR319f-3p	FtPinG0008108900.01	MYB	PREDICTED: transcription factor GAMYB-like [Beta vulgaris subsp. vulgaris]
MIR159	fta-miR319f-3p	FtPinG0008299300.01	MYB	Transcription factor GAMYB [Glycine soja]
MIR159	fta-miR319f-3p	FtPinG0008482500.01	MYB	PREDICTED: transcription factor GAMYB-like [Beta vulgaris subsp. vulgaris]
MIR159	fta-miR319f-3p	FtPinG0008934700.01	MYB	PREDICTED: uncharacterized protein LOC104903953 [Beta vulgaris subsp. vulgaris]
MIR159	fta-miR319i-3p	FtPinG0001665700.01	MYB	PREDICTED: transcription factor GAMYB-like [Beta vulgaris subsp. vulgaris]
MIR159	fta-miR319i-3p	FtPinG0001665900.01	MYB	PREDICTED: transcription factor GAMYB-like [Beta vulgaris subsp. vulgaris]
MIR159	fta-miR319i-3p	FtPinG0005921100.01	MYB	PREDICTED: transcription factor GAMYB-like [Beta vulgaris subsp. vulgaris]
MIR159	fta-miR319i-3p	FtPinG0008108900.01	MYB	PREDICTED: transcription factor GAMYB-like [Beta vulgaris subsp. vulgaris]
MIR159	fta-miR319i-3p	FtPinG0008482500.01	MYB	PREDICTED: transcription factor GAMYB-like [Beta vulgaris subsp. vulgaris]
MIR159	fta-miR319i-3p	FtPinG0008934700.01	MYB	PREDICTED: uncharacterized protein LOC104903953 [Beta vulgaris subsp. vulgaris]
MIR159	fta-miR319g-3p	FtPinG0001665700.01	MYB	PREDICTED: transcription factor GAMYB-like [Beta vulgaris subsp. vulgaris]
MIR159	fta-miR319g-3p	FtPinG0001665900.01	MYB	PREDICTED: transcription factor GAMYB-like [Beta vulgaris subsp. vulgaris]
MIR159	fta-miR319g-3p	FtPinG0005921100.01	MYB	PREDICTED: transcription factor GAMYB-like [Beta vulgaris subsp. vulgaris]
MIR159	fta-miR319g-3p	FtPinG0008108900.01	MYB	PREDICTED: transcription factor GAMYB-like [Beta vulgaris subsp. vulgaris]
MIR159	fta-miR319g-3p	FtPinG0008299300.01	MYB	Transcription factor GAMYB [Glycine soja]
MIR159	fta-miR319g-3p	FtPinG0008482500.01	MYB	PREDICTED: transcription factor GAMYB-like [Beta vulgaris subsp. vulgaris]
MIR159	fta-miR319g-3p	FtPinG0008934700.01	MYB	PREDICTED: uncharacterized protein LOC104903953 [Beta vulgaris subsp. vulgaris]
MIR159	fta-miR319g-3p	FtPinG0009332600.01	MYB	putative R2R3-MYB transcription factor [Citrus sinensis]
MIR159	fta-miR319h-3p	FtPinG0001665700.01	MYB	PREDICTED: transcription factor GAMYB-like [Beta vulgaris subsp. vulgaris]
MIR159	fta-miR319h-3p	FtPinG0001665900.01	MYB	PREDICTED: transcription factor GAMYB-like [Beta vulgaris subsp. vulgaris]
MIR159	fta-miR319h-3p	FtPinG0005921100.01	MYB	PREDICTED: transcription factor GAMYB-like [Beta vulgaris subsp. vulgaris]
MIR159	fta-miR319h-3p	FtPinG0008108900.01	MYB	PREDICTED: transcription factor GAMYB-like [Beta vulgaris subsp. vulgaris]
MIR159	fta-miR319h-3p	FtPinG0008482500.01	MYB	PREDICTED: transcription factor GAMYB-like [Beta vulgaris subsp. vulgaris]
MIR159	fta-miR319h-3p	FtPinG0008934700.01	MYB	PREDICTED: uncharacterized protein LOC104903953 [Beta vulgaris subsp. vulgaris]
MIR159	fta-miR319b-3p	FtPinG0001665700.01	MYB	PREDICTED: transcription factor GAMYB-like [Beta vulgaris subsp. vulgaris]
MIR159	fta-miR319b-3p	FtPinG0001665900.01	MYB	PREDICTED: transcription factor GAMYB-like [Beta vulgaris subsp. vulgaris]
MIR159	fta-miR319b-3p	FtPinG0005921100.01	MYB	PREDICTED: transcription factor GAMYB-like [Beta vulgaris subsp. vulgaris]
MIR159	fta-miR319b-3p	FtPinG0008108900.01	MYB	PREDICTED: transcription factor GAMYB-like [Beta vulgaris subsp. vulgaris]
MIR159	fta-miR319b-3p	FtPinG0008299300.01	MYB	Transcription factor GAMYB [Glycine soja]
MIR159	fta-miR319b-3p	FtPinG0008482500.01	MYB	PREDICTED: transcription factor GAMYB-like [Beta vulgaris subsp. vulgaris]
MIR159	fta-miR319b-3p	FtPinG0008934700.01	MYB	PREDICTED: uncharacterized protein LOC104903953 [Beta vulgaris subsp. vulgaris]
MIR166	fta-miR166b-3p	FtPinG0007007000.01	MYB	hypothetical protein POPTR_0002s12410g, partial [Populus trichocarpa]
MIR172	fta-miR172a-3p	FtPinG0008877100.01	MYB	PREDICTED: transcription factor RAX2-like [Glycine max]
MIR172	fta-miR172c-3p	FtPinG0008877100.01	MYB	PREDICTED: transcription factor RAX2-like [Glycine max]
MIR172	fta-miR172g-3p	FtPinG0008877100.01	MYB	PREDICTED: transcription factor RAX2-like [Glycine max]
MIR2111	fta_novel_miR90	FtPinG0007591600.01	MYB	PREDICTED: myb-related protein 305 [Nicotiana tomentosiformis]
MIR2111	fta_novel_miR91	FtPinG0007591600.01	MYB	PREDICTED: myb-related protein 305 [Nicotiana tomentosiformis]
MIR319	fta-miR319c-3p	FtPinG0001665700.01	MYB	PREDICTED: transcription factor GAMYB-like [Beta vulgaris subsp. vulgaris]
MIR319	fta-miR319c-3p	FtPinG0001665900.01	MYB	PREDICTED: transcription factor GAMYB-like [Beta vulgaris subsp. vulgaris]
MIR319	fta-miR319c-3p	FtPinG0005921100.01	MYB	PREDICTED: transcription factor GAMYB-like [Beta vulgaris subsp. vulgaris]
MIR319	fta-miR319c-3p	FtPinG0008108900.01	MYB	PREDICTED: transcription factor GAMYB-like [Beta vulgaris subsp. vulgaris]
MIR319	fta-miR319c-3p	FtPinG0008299300.01	MYB	Transcription factor GAMYB [Glycine soja]
MIR319	fta-miR319c-3p	FtPinG0008482500.01	MYB	PREDICTED: transcription factor GAMYB-like [Beta vulgaris subsp. vulgaris]
MIR319	fta-miR319c-3p	FtPinG0008934700.01	MYB	PREDICTED: uncharacterized protein LOC104903953 [Beta vulgaris subsp. vulgaris]
MIR319	fta-miR319d-3p	FtPinG0001665700.01	MYB	PREDICTED: transcription factor GAMYB-like [Beta vulgaris subsp. vulgaris]
MIR319	fta-miR319d-3p	FtPinG0001665900.01	MYB	PREDICTED: transcription factor GAMYB-like [Beta vulgaris subsp. vulgaris]
MIR319	fta-miR319d-3p	FtPinG0005921100.01	MYB	PREDICTED: transcription factor GAMYB-like [Beta vulgaris subsp. vulgaris]
MIR319	fta-miR319d-3p	FtPinG0008108900.01	MYB	PREDICTED: transcription factor GAMYB-like [Beta vulgaris subsp. vulgaris]
MIR319	fta-miR319d-3p	FtPinG0008299300.01	MYB	Transcription factor GAMYB [Glycine soja]
MIR319	fta-miR319d-3p	FtPinG0008482500.01	MYB	PREDICTED: transcription factor GAMYB-like [Beta vulgaris subsp. vulgaris]
MIR319	fta-miR319d-3p	FtPinG0008934700.01	MYB	PREDICTED: uncharacterized protein LOC104903953 [Beta vulgaris subsp. vulgaris]
MIR319	fta-miR319j-3p	FtPinG0001665700.01	MYB	PREDICTED: transcription factor GAMYB-like [Beta vulgaris subsp. vulgaris]
MIR319	fta-miR319j-3p	FtPinG0001665900.01	MYB	PREDICTED: transcription factor GAMYB-like [Beta vulgaris subsp. vulgaris]
MIR319	fta-miR319j-3p	FtPinG0005921100.01	MYB	PREDICTED: transcription factor GAMYB-like [Beta vulgaris subsp. vulgaris]
MIR319	fta-miR319j-3p	FtPinG0008108900.01	MYB	PREDICTED: transcription factor GAMYB-like [Beta vulgaris subsp. vulgaris]
MIR319	fta-miR319j-3p	FtPinG0008482500.01	MYB	PREDICTED: transcription factor GAMYB-like [Beta vulgaris subsp. vulgaris]
MIR397	fta-miR397-5p	FtPinG0007419000.01	MYB	PREDICTED: transcription factor DIVARICATA-like [Malus domestica]
MIR408	fta_novel_miR38	FtPinG0004145300.01	MYB	PREDICTED: myb-related protein Myb4 [Beta vulgaris subsp. vulgaris]
MIR530	fta-miR530c-5p	FtPinG0007711900.01	MYB	hypothetical protein M569_08471, partial [Genlisea aurea]
MIR535	fta_novel_miR128	FtPinG0001774800.01	MYB	PREDICTED: myb-related protein 3R-1 [Nicotiana sylvestris]
MIR535	fta_novel_miR128	FtPinG0008536900.01	MYB	PREDICTED: myb-related protein 3R-1-like [Beta vulgaris subsp. vulgaris]
MIR535	fta_novel_miR128	FtPinG0008538200.01	MYB	PREDICTED: myb-related protein 3R-1-like [Beta vulgaris subsp. vulgaris]
MIR828	fta-miR828-5p	FtPinG0000631000.01	MYB	Myb domain protein 5 [Theobroma cacao]
MIR828	fta-miR828-5p	FtPinG0003511500.01	MYB	hypothetical protein POPTR_0018s12780g [Populus trichocarpa]
MIR828	fta-miR828-5p	FtPinG0005041000.01	MYB	Myb domain protein 0 [Theobroma cacao]
MIR828	fta-miR828-5p	FtPinG0005870700.01	MYB	hypothetical protein POPTR_0018s12780g [Populus trichocarpa]
MIR828	fta-miR828-5p	FtPinG0006675400.01	MYB	hypothetical protein VITISV_016818 [Vitis vinifera]
MIR828	fta-miR828-5p	FtPinG0006732000.01	MYB	Myb domain protein 82, putative [Theobroma cacao]
MIR828	fta-miR828-5p	FtPinG0007148200.01	MYB	Myb-like protein [Fagopyrum tataricum]
MIR828	fta-miR828-5p	FtPinG0008340900.01	MYB	Myb domain protein 23 [Theobroma cacao]
MIR858	fta-miR858a-5p	FtPinG0000518100.01	MYB	PREDICTED: myb-related protein Myb4-like [Populus euphratica]
MIR858	fta-miR858a-5p	FtPinG0000631000.01	MYB	Myb domain protein 5 [Theobroma cacao]
MIR858	fta-miR858a-5p	FtPinG0000735900.01	MYB	PREDICTED: transcription factor MYB44-like [Nelumbo nucifera]
MIR858	fta-miR858a-5p	FtPinG0000767200.01	MYB	PREDICTED: transcription factor MYB44-like [Vitis vinifera]
MIR858	fta-miR858a-5p	FtPinG0000919400.01	MYB	PREDICTED: myb-related protein Myb4-like [Nicotiana sylvestris]
MIR858	fta-miR858a-5p	FtPinG0001335900.01	MYB	Myb domain protein 20 [Theobroma cacao]
MIR858	fta-miR858a-5p	FtPinG0001665900.01	MYB	PREDICTED: transcription factor GAMYB-like [Beta vulgaris subsp. vulgaris]
MIR858	fta-miR858a-5p	FtPinG0002421500.01	MYB	PREDICTED: myb-like protein A [Beta vulgaris subsp. vulgaris]
MIR858	fta-miR858a-5p	FtPinG0002604400.01	MYB	transcription factor MYB3 [Fagopyrum tataricum]
MIR858	fta-miR858a-5p	FtPinG0003041600.01	MYB	transcription factor MYB2 [Fagopyrum tataricum]
MIR858	fta-miR858a-5p	FtPinG0003119800.01	MYB	PREDICTED: transcription factor MYB108 isoform X1 [Beta vulgaris subsp. vulgaris]
MIR858	fta-miR858a-5p	FtPinG0003417400.01	MYB	PREDICTED: transcription factor MYB86-like [Pyrus x bretschneideri]
MIR858	fta-miR858a-5p	FtPinG0003543800.01	MYB	PREDICTED: transcription factor MYB23 [Beta vulgaris subsp. vulgaris]
MIR858	fta-miR858a-5p	FtPinG0003544400.01	MYB	uncharacterized protein LOC100264512 [Vitis vinifera]
MIR858	fta-miR858a-5p	FtPinG0003685700.01	MYB	PREDICTED: transcription factor WER-like [Eucalyptus grandis]
MIR858	fta-miR858a-5p	FtPinG0004494100.01	MYB	PREDICTED: transcription repressor MYB6-like [Beta vulgaris subsp. vulgaris]
MIR858	fta-miR858a-5p	FtPinG0004608100.01	MYB	MYB22 [Malus domestica]
MIR858	fta-miR858a-5p	FtPinG0005011800.01	MYB	PREDICTED: transcription repressor MYB5-like [Malus domestica]
MIR858	fta-miR858a-5p	FtPinG0006658600.01	MYB	PREDICTED: transcription factor MYB39 [Vitis vinifera]
MIR858	fta-miR858a-5p	FtPinG0007044900.01	MYB	PREDICTED: myb-related protein Myb4-like [Populus euphratica]
MIR858	fta-miR858a-5p	FtPinG0007213700.01	MYB	Duplicated homeodomain-like superfamily protein, putative [Theobroma cacao]
MIR858	fta-miR858a-5p	FtPinG0007214000.01	MYB	hypothetical protein JCGZ_24705 [Jatropha curcas]
MIR858	fta-miR858a-5p	FtPinG0007507100.01	MYB	Protein ODORANT1 [Gossypium arboreum]
MIR858	fta-miR858a-5p	FtPinG0007685500.01	MYB	PREDICTED: transcription factor MYB39 [Beta vulgaris subsp. vulgaris]
MIR858	fta-miR858a-5p	FtPinG0007711300.01	MYB	transcription factor MYB1 [Fagopyrum tataricum]
MIR858	fta-miR858a-5p	FtPinG0008341600.01	MYB	PREDICTED: protein ODORANT1-like [Eucalyptus grandis]
MIR858	fta-miR858a-5p	FtPinG0008420900.01	MYB	hypothetical protein PHAVU_002G292600g [Phaseolus vulgaris]
MIR858	fta-miR858a-5p	FtPinG0008549400.01	MYB	PREDICTED: transcription repressor MYB6-like [Phoenix dactylifera]
MIR858	fta-miR858a-5p	FtPinG0009153900.01	MYB	MYB4 [Malus hybrid cultivar]
MIR858	fta-miR858b-3p	FtPinG0000518100.01	MYB	PREDICTED: myb-related protein Myb4-like [Populus euphratica]
MIR858	fta-miR858b-3p	FtPinG0000631000.01	MYB	Myb domain protein 5 [Theobroma cacao]
MIR858	fta-miR858b-3p	FtPinG0000735900.01	MYB	PREDICTED: transcription factor MYB44-like [Nelumbo nucifera]
MIR858	fta-miR858b-3p	FtPinG0000767200.01	MYB	PREDICTED: transcription factor MYB44-like [Vitis vinifera]
MIR858	fta-miR858b-3p	FtPinG0000919400.01	MYB	PREDICTED: myb-related protein Myb4-like [Nicotiana sylvestris]
MIR858	fta-miR858b-3p	FtPinG0001335900.01	MYB	Myb domain protein 20 [Theobroma cacao]
MIR858	fta-miR858b-3p	FtPinG0002028600.01	MYB	Myb-related protein MYBAS1 [Morus notabilis]
MIR858	fta-miR858b-3p	FtPinG0002421500.01	MYB	PREDICTED: myb-like protein A [Beta vulgaris subsp. vulgaris]
MIR858	fta-miR858b-3p	FtPinG0002604400.01	MYB	transcription factor MYB3 [Fagopyrum tataricum]
MIR858	fta-miR858b-3p	FtPinG0003041600.01	MYB	transcription factor MYB2 [Fagopyrum tataricum]
MIR858	fta-miR858b-3p	FtPinG0003119800.01	MYB	PREDICTED: transcription factor MYB108 isoform X1 [Beta vulgaris subsp. vulgaris]
MIR858	fta-miR858b-3p	FtPinG0003417400.01	MYB	PREDICTED: transcription factor MYB86-like [Pyrus x bretschneideri]
MIR858	fta-miR858b-3p	FtPinG0003511500.01	MYB	hypothetical protein POPTR_0018s12780g [Populus trichocarpa]
MIR858	fta-miR858b-3p	FtPinG0003543800.01	MYB	PREDICTED: transcription factor MYB23 [Beta vulgaris subsp. vulgaris]
MIR858	fta-miR858b-3p	FtPinG0003544400.01	MYB	uncharacterized protein LOC100264512 [Vitis vinifera]
MIR858	fta-miR858b-3p	FtPinG0003685700.01	MYB	PREDICTED: transcription factor WER-like [Eucalyptus grandis]
MIR858	fta-miR858b-3p	FtPinG0004494100.01	MYB	PREDICTED: transcription repressor MYB6-like [Beta vulgaris subsp. vulgaris]
MIR858	fta-miR858b-3p	FtPinG0004608100.01	MYB	MYB22 [Malus domestica]
MIR858	fta-miR858b-3p	FtPinG0005011800.01	MYB	PREDICTED: transcription repressor MYB5-like [Malus domestica]
MIR858	fta-miR858b-3p	FtPinG0005283100.01	MYB	hypothetical protein VITISV_000216 [Vitis vinifera]
MIR858	fta-miR858b-3p	FtPinG0005438400.01	MYB	PREDICTED: myb-related protein 330-like [Prunus mume]
MIR858	fta-miR858b-3p	FtPinG0005870700.01	MYB	hypothetical protein POPTR_0018s12780g [Populus trichocarpa]
MIR858	fta-miR858b-3p	FtPinG0006296500.01	MYB	PREDICTED: transcription factor MYB86-like [Glycine max]
MIR858	fta-miR858b-3p	FtPinG0006732000.01	MYB	Myb domain protein 82, putative [Theobroma cacao]
MIR858	fta-miR858b-3p	FtPinG0006896100.01	MYB	PREDICTED: myb-related protein 315 [Beta vulgaris subsp. vulgaris]
MIR858	fta-miR858b-3p	FtPinG0007014800.01	MYB	unnamed protein product [Vitis vinifera]
MIR858	fta-miR858b-3p	FtPinG0007044900.01	MYB	PREDICTED: myb-related protein Myb4-like [Populus euphratica]
MIR858	fta-miR858b-3p	FtPinG0007213700.01	MYB	Duplicated homeodomain-like superfamily protein, putative [Theobroma cacao]
MIR858	fta-miR858b-3p	FtPinG0007214000.01	MYB	hypothetical protein JCGZ_24705 [Jatropha curcas]
MIR858	fta-miR858b-3p	FtPinG0007507100.01	MYB	Protein ODORANT1 [Gossypium arboreum]
MIR858	fta-miR858b-3p	FtPinG0007685500.01	MYB	PREDICTED: transcription factor MYB39 [Beta vulgaris subsp. vulgaris]
MIR858	fta-miR858b-3p	FtPinG0007711300.01	MYB	transcription factor MYB1 [Fagopyrum tataricum]
MIR858	fta-miR858b-3p	FtPinG0008340900.01	MYB	Myb domain protein 23 [Theobroma cacao]
MIR858	fta-miR858b-3p	FtPinG0008341600.01	MYB	PREDICTED: protein ODORANT1-like [Eucalyptus grandis]
MIR858	fta-miR858b-3p	FtPinG0008420900.01	MYB	hypothetical protein PHAVU_002G292600g [Phaseolus vulgaris]
MIR858	fta-miR858b-3p	FtPinG0008427400.01	MYB	PREDICTED: transcription factor MYB59 [Vitis vinifera]
MIR858	fta-miR858b-3p	FtPinG0008735000.01	MYB	hypothetical protein JCGZ_18353 [Jatropha curcas]
MIR858	fta-miR858b-3p	FtPinG0009153900.01	MYB	MYB4 [Malus hybrid cultivar]
	fta_novel_miR52	FtPinG0000335900.01	MYB-related	Homeodomain-like superfamily protein isoform 5 [Theobroma cacao]
MIR156	fta_novel_miR37	FtPinG0005638600.01	MYB-related	PREDICTED: uncharacterized protein LOC104888156 [Beta vulgaris subsp. vulgaris]
MIR2111	fta_novel_miR90	FtPinG0007808300.01	MYB-related	PREDICTED: protein REVEILLE 6-like isoform X1 [Beta vulgaris subsp. vulgaris]
MIR2111	fta_novel_miR91	FtPinG0007808300.01	MYB-related	PREDICTED: protein REVEILLE 6-like isoform X1 [Beta vulgaris subsp. vulgaris]
MIR393	fta-miR393c-3p	FtPinG0004783400.01	MYB-related	hypothetical protein PRUPE_ppa009283mg [Prunus persica]
MIR393	fta-miR393c-3p	FtPinG0006362100.01	MYB-related	hypothetical protein PRUPE_ppa009283mg [Prunus persica]
MIR393	fta-miR393c-3p	FtPinG0009895600.01	MYB-related	hypothetical protein PRUPE_ppa009283mg [Prunus persica]
MIR398	fta-miR398a-3p	FtPinG0008646300.01	MYB-related	hypothetical protein CICLE_v10020117mg [Citrus clementina]
MIR530	fta-miR530c-5p	FtPinG0005621500.01	MYB-related	hypothetical protein PRUPE_ppa1027142mg [Prunus persica]
MIR530	fta-miR530a-5p	FtPinG0005621500.01	MYB-related	hypothetical protein PRUPE_ppa1027142mg [Prunus persica]
MIR7729	fta_novel_miR39	FtPinG0002598700.01	MYB-related	PREDICTED: protein LHY-like isoform X3 [Vitis vinifera]
MIR828	fta-miR828-5p	FtPinG0000330200.01	MYB-related	hypothetical protein POPTR_0014s09630g [Populus trichocarpa]
MIR828	fta-miR828-5p	FtPinG0003040800.01	MYB-related	tannin-related R2R3 MYB transcription factor, partial [Medicago truncatula]
MIR858	fta-miR858a-5p	FtPinG0003040800.01	MYB-related	tannin-related R2R3 MYB transcription factor, partial [Medicago truncatula]
MIR858	fta-miR858b-3p	FtPinG0003040800.01	MYB-related	tannin-related R2R3 MYB transcription factor, partial [Medicago truncatula]
	fta_novel_miR15	FtPinG0000422400.01	NAC	putative NAC transcription factor [Suaeda liaotungensis]
	fta_novel_miR61	FtPinG0003134600.01	NAC	hypothetical protein PHAVU_005G055400g [Phaseolus vulgaris]
	fta_novel_miR64	FtPinG0000422400.01	NAC	putative NAC transcription factor [Suaeda liaotungensis]
	fta_novel_miR110	FtPinG0000059500.01	NAC	PREDICTED: NAC domain-containing protein 2 [Beta vulgaris subsp. vulgaris]
MIR156	fta_novel_miR123	FtPinG0005108300.01	NAC	PREDICTED: protein FEZ [Eucalyptus grandis]
MIR164	fta-miR164a-5p	FtPinG0000240100.01	NAC	NAC domain protein [Medicago truncatula]
MIR164	fta-miR164a-5p	FtPinG0002339300.01	NAC	PREDICTED: NAC domain-containing protein 100 [Beta vulgaris subsp. vulgaris]
MIR164	fta-miR164a-5p	FtPinG0003134600.01	NAC	hypothetical protein PHAVU_005G055400g [Phaseolus vulgaris]
MIR164	fta-miR164a-5p	FtPinG0005156600.01	NAC	hypothetical protein AALP_AA8G444700 [Arabis alpina]
MIR164	fta-miR164a-5p	FtPinG0005512000.01	NAC	PREDICTED: NAC domain-containing protein 100 [Beta vulgaris subsp. vulgaris]
MIR164	fta-miR164a-5p	FtPinG0009276000.01	NAC	TPA: TPA_inf: CUP-SHAPED COTYLEDON 2 [Carica papaya]
MIR164	fta-miR164b-5p	FtPinG0000240100.01	NAC	NAC domain protein [Medicago truncatula]
MIR164	fta-miR164b-5p	FtPinG0002339300.01	NAC	PREDICTED: NAC domain-containing protein 100 [Beta vulgaris subsp. vulgaris]
MIR164	fta-miR164b-5p	FtPinG0003134600.01	NAC	hypothetical protein PHAVU_005G055400g [Phaseolus vulgaris]
MIR164	fta-miR164b-5p	FtPinG0005156600.01	NAC	hypothetical protein AALP_AA8G444700 [Arabis alpina]
MIR164	fta-miR164b-5p	FtPinG0005512000.01	NAC	PREDICTED: NAC domain-containing protein 100 [Beta vulgaris subsp. vulgaris]
MIR164	fta-miR164b-5p	FtPinG0009276000.01	NAC	TPA: TPA_inf: CUP-SHAPED COTYLEDON 2 [Carica papaya]
MIR164	fta-miR164c-5p	FtPinG0000240100.01	NAC	NAC domain protein [Medicago truncatula]
MIR164	fta-miR164c-5p	FtPinG0002339300.01	NAC	PREDICTED: NAC domain-containing protein 100 [Beta vulgaris subsp. vulgaris]
MIR164	fta-miR164c-5p	FtPinG0003134600.01	NAC	hypothetical protein PHAVU_005G055400g [Phaseolus vulgaris]
MIR164	fta-miR164c-5p	FtPinG0005156600.01	NAC	hypothetical protein AALP_AA8G444700 [Arabis alpina]
MIR164	fta-miR164c-5p	FtPinG0005512000.01	NAC	PREDICTED: NAC domain-containing protein 100 [Beta vulgaris subsp. vulgaris]
MIR164	fta-miR164c-5p	FtPinG0009276000.01	NAC	TPA: TPA_inf: CUP-SHAPED COTYLEDON 2 [Carica papaya]
MIR167_1	fta-miR167c-5p	FtPinG0002560000.01	NAC	PREDICTED: NAC transcription factor 25-like [Sesamum indicum]
MIR168	fta-miR168c-5p	FtPinG0002967400.01	NAC	PREDICTED: NAC domain-containing protein 78-like [Beta vulgaris subsp. vulgaris]
MIR172	fta-miR172e-5p	FtPinG0007173800.01	NAC	PREDICTED: NAC domain-containing protein 89-like isoform X1 [Beta vulgaris subsp. vulgaris]
MIR172	fta-miR172e-5p	FtPinG0009449100.01	NAC	hypothetical protein VITISV_037597 [Vitis vinifera]
MIR2111	fta_novel_miR106	FtPinG0006925900.01	NAC	PREDICTED: NAC domain-containing protein 78-like [Beta vulgaris subsp. vulgaris]
MIR6459	fta_novel_miR77	FtPinG0009375400.01	NAC	PREDICTED: protein CUP-SHAPED COTYLEDON 3-like [Beta vulgaris subsp. vulgaris]
MIR159	fta_novel_miR122	FtPinG0005340900.01	NAK	Serine/threonine-protein kinase DDB_G0280111 isoform 3 [Theobroma cacao]
MIR172	fta-miR172c-3p	FtPinG0005175600.01	NF-X1	nuclear transcription factor, X-box binding, putative [Ricinus communis]
	fta_novel_miR110	FtPinG0006527600.01	NF-YA	PREDICTED: nuclear transcription factor Y subunit A-10 [Prunus mume]
MIR164	fta_novel_miR2	FtPinG0004652500.01	NF-YA	PREDICTED: nuclear transcription factor Y subunit A-1 [Vitis vinifera]
MIR169_1	fta-miR169a-5p	FtPinG0002462800.01	NF-YA	PREDICTED: nuclear transcription factor Y subunit A-4-like [Beta vulgaris subsp. vulgaris]
MIR169_1	fta-miR169a-5p	FtPinG0004652500.01	NF-YA	PREDICTED: nuclear transcription factor Y subunit A-1 [Vitis vinifera]
MIR169_1	fta-miR169a-5p	FtPinG0006527600.01	NF-YA	PREDICTED: nuclear transcription factor Y subunit A-10 [Prunus mume]
MIR169_1	fta-miR169a-5p	FtPinG0007718300.01	NF-YA	PREDICTED: nuclear transcription factor Y subunit A-1-like [Beta vulgaris subsp. vulgaris]
MIR169_1	fta-miR1689-5p	FtPinG0002462800.01	NF-YA	PREDICTED: nuclear transcription factor Y subunit A-4-like [Beta vulgaris subsp. vulgaris]
MIR169_1	fta-miR1689-5p	FtPinG0006527600.01	NF-YA	PREDICTED: nuclear transcription factor Y subunit A-10 [Prunus mume]
MIR169_1	fta_novel_miR54	FtPinG0006527600.01	NF-YA	PREDICTED: nuclear transcription factor Y subunit A-10 [Prunus mume]
MIR169_1	fta_novel_miR112	FtPinG0006527600.01	NF-YA	PREDICTED: nuclear transcription factor Y subunit A-10 [Prunus mume]
MIR169_1	fta-miR169b-3p	FtPinG0003810700.01	NF-YB	PREDICTED: nuclear transcription factor Y subunit B-10 [Beta vulgaris subsp. vulgaris]
	fta-miR156a-5p	FtPinG0005525100.01	PLATZ	PREDICTED: uncharacterized protein LOC104908574 isoform X2 [Beta vulgaris subsp. vulgaris]
	fta-miR156e-5p	FtPinG0005525100.01	PLATZ	PREDICTED: uncharacterized protein LOC104908574 isoform X2 [Beta vulgaris subsp. vulgaris]
MIR167_1	fta-miR167b-5p	FtPinG0008950900.01	RWP-RK	PREDICTED: protein NLP7 [Beta vulgaris subsp. vulgaris]
MIR167_1	fta-miR167c-5p	FtPinG0008950900.01	RWP-RK	PREDICTED: protein NLP7 [Beta vulgaris subsp. vulgaris]
MIR167_1	fta_novel_miR68	FtPinG0008950900.01	RWP-RK	PREDICTED: protein NLP7 [Beta vulgaris subsp. vulgaris]
MIR169_1	fta-miR169b-3p	FtPinG0009160800.01	RWP-RK	PREDICTED: protein NLP2 [Beta vulgaris subsp. vulgaris]
MIR172	fta-miR172e-3p	FtPinG0001064800.01	RWP-RK	PREDICTED: protein NLP2 [Beta vulgaris subsp. vulgaris]
MIR172	fta-miR172c-3p	FtPinG0001064800.01	RWP-RK	PREDICTED: protein NLP2 [Beta vulgaris subsp. vulgaris]
MIR172	fta-miR172g-3p	FtPinG0001064800.01	RWP-RK	PREDICTED: protein NLP2 [Beta vulgaris subsp. vulgaris]
MIR2111	fta_novel_miR90	FtPinG0002032100.01	RWP-RK	PREDICTED: protein NLP9-like [Beta vulgaris subsp. vulgaris]
MIR2111	fta_novel_miR91	FtPinG0002032100.01	RWP-RK	PREDICTED: protein NLP9-like [Beta vulgaris subsp. vulgaris]
MIR395	fta-miR395d-3p	FtPinG0001064800.01	RWP-RK	PREDICTED: protein NLP2 [Beta vulgaris subsp. vulgaris]
MIR395	fta-miR395b-3p	FtPinG0001064800.01	RWP-RK	PREDICTED: protein NLP2 [Beta vulgaris subsp. vulgaris]
	fta_novel_miR10	FtPinG0003331900.01	S1Fa-like
	fta-miR156b-5p	FtPinG0000212200.01	SBP	unnamed protein product [Vitis vinifera]
	fta-miR156b-5p	FtPinG0000493400.01	SBP	PREDICTED: squamosa promoter-binding-like protein 2 [Beta vulgaris subsp. vulgaris]
	fta-miR156b-5p	FtPinG0000496000.01	SBP	PREDICTED: squamosa promoter-binding-like protein 16 [Beta vulgaris subsp. vulgaris]
	fta-miR156b-5p	FtPinG0001782200.01	SBP	PREDICTED: squamosa promoter-binding-like protein 2 [Beta vulgaris subsp. vulgaris]
	fta-miR156b-5p	FtPinG0006382900.01	SBP	PREDICTED: squamosa promoter-binding-like protein 6 isoform X2 [Nelumbo nucifera]
	fta-miR156b-5p	FtPinG0006588500.01	SBP	LIGULELESS1 protein, putative [Theobroma cacao]
	fta-miR156b-5p	FtPinG0007295700.01	SBP	unnamed protein product [Vitis vinifera]
	fta-miR156b-5p	FtPinG0008190500.01	SBP	PREDICTED: squamosa promoter-binding-like protein 2 [Beta vulgaris subsp. vulgaris]
	fta-miR156d-5p	FtPinG0000212200.01	SBP	unnamed protein product [Vitis vinifera]
	fta-miR156d-5p	FtPinG0000493400.01	SBP	PREDICTED: squamosa promoter-binding-like protein 2 [Beta vulgaris subsp. vulgaris]
	fta-miR156d-5p	FtPinG0000496000.01	SBP	PREDICTED: squamosa promoter-binding-like protein 16 [Beta vulgaris subsp. vulgaris]
	fta-miR156d-5p	FtPinG0001782200.01	SBP	PREDICTED: squamosa promoter-binding-like protein 2 [Beta vulgaris subsp. vulgaris]
	fta-miR156d-5p	FtPinG0006382900.01	SBP	PREDICTED: squamosa promoter-binding-like protein 6 isoform X2 [Nelumbo nucifera]
	fta-miR156d-5p	FtPinG0006588500.01	SBP	LIGULELESS1 protein, putative [Theobroma cacao]
	fta-miR156d-5p	FtPinG0007295700.01	SBP	unnamed protein product [Vitis vinifera]
	fta-miR156d-5p	FtPinG0008190500.01	SBP	PREDICTED: squamosa promoter-binding-like protein 2 [Beta vulgaris subsp. vulgaris]
	fta-miR156a-5p	FtPinG0000212200.01	SBP	unnamed protein product [Vitis vinifera]
	fta-miR156a-5p	FtPinG0000493400.01	SBP	PREDICTED: squamosa promoter-binding-like protein 2 [Beta vulgaris subsp. vulgaris]
	fta-miR156a-5p	FtPinG0000496000.01	SBP	PREDICTED: squamosa promoter-binding-like protein 16 [Beta vulgaris subsp. vulgaris]
	fta-miR156a-5p	FtPinG0001782200.01	SBP	PREDICTED: squamosa promoter-binding-like protein 2 [Beta vulgaris subsp. vulgaris]
	fta-miR156a-5p	FtPinG0006382900.01	SBP	PREDICTED: squamosa promoter-binding-like protein 6 isoform X2 [Nelumbo nucifera]
	fta-miR156a-5p	FtPinG0006588500.01	SBP	LIGULELESS1 protein, putative [Theobroma cacao]
	fta-miR156a-5p	FtPinG0007295700.01	SBP	unnamed protein product [Vitis vinifera]
	fta-miR156a-5p	FtPinG0008190500.01	SBP	PREDICTED: squamosa promoter-binding-like protein 2 [Beta vulgaris subsp. vulgaris]
	fta-miR157-5p	FtPinG0000212200.01	SBP	unnamed protein product [Vitis vinifera]
	fta-miR157-5p	FtPinG0000493400.01	SBP	PREDICTED: squamosa promoter-binding-like protein 2 [Beta vulgaris subsp. vulgaris]
	fta-miR157-5p	FtPinG0000496000.01	SBP	PREDICTED: squamosa promoter-binding-like protein 16 [Beta vulgaris subsp. vulgaris]
	fta-miR157-5p	FtPinG0001782200.01	SBP	PREDICTED: squamosa promoter-binding-like protein 2 [Beta vulgaris subsp. vulgaris]
	fta-miR157-5p	FtPinG0006382900.01	SBP	PREDICTED: squamosa promoter-binding-like protein 6 isoform X2 [Nelumbo nucifera]
	fta-miR157-5p	FtPinG0006588500.01	SBP	LIGULELESS1 protein, putative [Theobroma cacao]
	fta-miR157-5p	FtPinG0007295700.01	SBP	unnamed protein product [Vitis vinifera]
	fta-miR157-5p	FtPinG0008190500.01	SBP	PREDICTED: squamosa promoter-binding-like protein 2 [Beta vulgaris subsp. vulgaris]
	fta-miR156f-3p	FtPinG0000212200.01	SBP	unnamed protein product [Vitis vinifera]
	fta-miR156f-3p	FtPinG0000493400.01	SBP	PREDICTED: squamosa promoter-binding-like protein 2 [Beta vulgaris subsp. vulgaris]
	fta-miR156f-3p	FtPinG0000496000.01	SBP	PREDICTED: squamosa promoter-binding-like protein 16 [Beta vulgaris subsp. vulgaris]
	fta-miR156f-3p	FtPinG0001782200.01	SBP	PREDICTED: squamosa promoter-binding-like protein 2 [Beta vulgaris subsp. vulgaris]
	fta-miR156f-3p	FtPinG0006382900.01	SBP	PREDICTED: squamosa promoter-binding-like protein 6 isoform X2 [Nelumbo nucifera]
	fta-miR156f-3p	FtPinG0006588500.01	SBP	LIGULELESS1 protein, putative [Theobroma cacao]
	fta-miR156f-3p	FtPinG0007295700.01	SBP	unnamed protein product [Vitis vinifera]
	fta-miR156f-3p	FtPinG0008190500.01	SBP	PREDICTED: squamosa promoter-binding-like protein 2 [Beta vulgaris subsp. vulgaris]
	fta-miR156e-5p	FtPinG0000212200.01	SBP	unnamed protein product [Vitis vinifera]
	fta-miR156e-5p	FtPinG0000493400.01	SBP	PREDICTED: squamosa promoter-binding-like protein 2 [Beta vulgaris subsp. vulgaris]
	fta-miR156e-5p	FtPinG0000496000.01	SBP	PREDICTED: squamosa promoter-binding-like protein 16 [Beta vulgaris subsp. vulgaris]
	fta-miR156e-5p	FtPinG0001782200.01	SBP	PREDICTED: squamosa promoter-binding-like protein 2 [Beta vulgaris subsp. vulgaris]
	fta-miR156e-5p	FtPinG0006382900.01	SBP	PREDICTED: squamosa promoter-binding-like protein 6 isoform X2 [Nelumbo nucifera]
	fta-miR156e-5p	FtPinG0006588500.01	SBP	LIGULELESS1 protein, putative [Theobroma cacao]
	fta-miR156e-5p	FtPinG0007295700.01	SBP	unnamed protein product [Vitis vinifera]
	fta-miR156e-5p	FtPinG0008190500.01	SBP	PREDICTED: squamosa promoter-binding-like protein 2 [Beta vulgaris subsp. vulgaris]
	fta-miR156g-5p	FtPinG0000212200.01	SBP	unnamed protein product [Vitis vinifera]
	fta-miR156g-5p	FtPinG0000493400.01	SBP	PREDICTED: squamosa promoter-binding-like protein 2 [Beta vulgaris subsp. vulgaris]
	fta-miR156g-5p	FtPinG0000496000.01	SBP	PREDICTED: squamosa promoter-binding-like protein 16 [Beta vulgaris subsp. vulgaris]
	fta-miR156g-5p	FtPinG0001782200.01	SBP	PREDICTED: squamosa promoter-binding-like protein 2 [Beta vulgaris subsp. vulgaris]
	fta-miR156g-5p	FtPinG0006382900.01	SBP	PREDICTED: squamosa promoter-binding-like protein 6 isoform X2 [Nelumbo nucifera]
	fta-miR156g-5p	FtPinG0006588500.01	SBP	LIGULELESS1 protein, putative [Theobroma cacao]
	fta-miR156g-5p	FtPinG0007295700.01	SBP	unnamed protein product [Vitis vinifera]
	fta-miR156g-5p	FtPinG0008190500.01	SBP	PREDICTED: squamosa promoter-binding-like protein 2 [Beta vulgaris subsp. vulgaris]
	fta-miR156g-5p	FtPinG0000212200.01	SBP	unnamed protein product [Vitis vinifera]
	fta-miR156g-5p	FtPinG0000493400.01	SBP	PREDICTED: squamosa promoter-binding-like protein 2 [Beta vulgaris subsp. vulgaris]
	fta-miR156g-5p	FtPinG0000496000.01	SBP	PREDICTED: squamosa promoter-binding-like protein 16 [Beta vulgaris subsp. vulgaris]
	fta-miR156g-5p	FtPinG0001782200.01	SBP	PREDICTED: squamosa promoter-binding-like protein 2 [Beta vulgaris subsp. vulgaris]
	fta-miR156g-5p	FtPinG0006382900.01	SBP	PREDICTED: squamosa promoter-binding-like protein 6 isoform X2 [Nelumbo nucifera]
	fta-miR156g-5p	FtPinG0006588500.01	SBP	LIGULELESS1 protein, putative [Theobroma cacao]
	fta-miR156g-5p	FtPinG0007295700.01	SBP	unnamed protein product [Vitis vinifera]
	fta-miR156g-5p	FtPinG0007464600.01	SBP	PREDICTED: squamosa promoter-binding-like protein 1 [Vitis vinifera]
	fta-miR156g-5p	FtPinG0008190500.01	SBP	PREDICTED: squamosa promoter-binding-like protein 2 [Beta vulgaris subsp. vulgaris]
MIR156	fta-miR156c-5p	FtPinG0000212200.01	SBP	unnamed protein product [Vitis vinifera]
MIR156	fta-miR156c-5p	FtPinG0000493400.01	SBP	PREDICTED: squamosa promoter-binding-like protein 2 [Beta vulgaris subsp. vulgaris]
MIR156	fta-miR156c-5p	FtPinG0000496000.01	SBP	PREDICTED: squamosa promoter-binding-like protein 16 [Beta vulgaris subsp. vulgaris]
MIR156	fta-miR156c-5p	FtPinG0001782200.01	SBP	PREDICTED: squamosa promoter-binding-like protein 2 [Beta vulgaris subsp. vulgaris]
MIR156	fta-miR156c-5p	FtPinG0006382900.01	SBP	PREDICTED: squamosa promoter-binding-like protein 6 isoform X2 [Nelumbo nucifera]
MIR156	fta-miR156c-5p	FtPinG0006588500.01	SBP	LIGULELESS1 protein, putative [Theobroma cacao]
MIR156	fta-miR156c-5p	FtPinG0007295700.01	SBP	unnamed protein product [Vitis vinifera]
MIR156	fta-miR156c-5p	FtPinG0008190500.01	SBP	PREDICTED: squamosa promoter-binding-like protein 2 [Beta vulgaris subsp. vulgaris]
MIR156	fta-miR156h-5p	FtPinG0000212200.01	SBP	unnamed protein product [Vitis vinifera]
MIR156	fta-miR156h-5p	FtPinG0000493400.01	SBP	PREDICTED: squamosa promoter-binding-like protein 2 [Beta vulgaris subsp. vulgaris]
MIR156	fta-miR156h-5p	FtPinG0000496000.01	SBP	PREDICTED: squamosa promoter-binding-like protein 16 [Beta vulgaris subsp. vulgaris]
MIR156	fta-miR156h-5p	FtPinG0001782200.01	SBP	PREDICTED: squamosa promoter-binding-like protein 2 [Beta vulgaris subsp. vulgaris]
MIR156	fta-miR156h-5p	FtPinG0006382900.01	SBP	PREDICTED: squamosa promoter-binding-like protein 6 isoform X2 [Nelumbo nucifera]
MIR156	fta-miR156h-5p	FtPinG0006588500.01	SBP	LIGULELESS1 protein, putative [Theobroma cacao]
MIR156	fta-miR156h-5p	FtPinG0007295700.01	SBP	unnamed protein product [Vitis vinifera]
MIR156	fta-miR156h-5p	FtPinG0008190500.01	SBP	PREDICTED: squamosa promoter-binding-like protein 2 [Beta vulgaris subsp. vulgaris]
MIR156	fta-miR156i-5p	FtPinG0000212200.01	SBP	unnamed protein product [Vitis vinifera]
MIR156	fta-miR156i-5p	FtPinG0000493400.01	SBP	PREDICTED: squamosa promoter-binding-like protein 2 [Beta vulgaris subsp. vulgaris]
MIR156	fta-miR156i-5p	FtPinG0000496000.01	SBP	PREDICTED: squamosa promoter-binding-like protein 16 [Beta vulgaris subsp. vulgaris]
MIR156	fta-miR156i-5p	FtPinG0001782200.01	SBP	PREDICTED: squamosa promoter-binding-like protein 2 [Beta vulgaris subsp. vulgaris]
MIR156	fta-miR156i-5p	FtPinG0006382900.01	SBP	PREDICTED: squamosa promoter-binding-like protein 6 isoform X2 [Nelumbo nucifera]
MIR156	fta-miR156i-5p	FtPinG0006588500.01	SBP	LIGULELESS1 protein, putative [Theobroma cacao]
MIR156	fta-miR156i-5p	FtPinG0007295700.01	SBP	unnamed protein product [Vitis vinifera]
MIR156	fta-miR156i-5p	FtPinG0008190500.01	SBP	PREDICTED: squamosa promoter-binding-like protein 2 [Beta vulgaris subsp. vulgaris]
MIR159	fta-miR159-3p	FtPinG0006588500.01	SBP	LIGULELESS1 protein, putative [Theobroma cacao]
MIR169_1	fta-miR169b-3p	FtPinG0005349100.01	SBP	PREDICTED: squamosa promoter-binding-like protein 1 [Beta vulgaris subsp. vulgaris]
MIR395	fta-miR395c-3p	FtPinG0003446200.01	SBP	unnamed protein product [Vitis vinifera]
MIR395	fta-miR395d-3p	FtPinG0003446200.01	SBP	unnamed protein product [Vitis vinifera]
MIR535	fta_novel_miR128	FtPinG0000212200.01	SBP	unnamed protein product [Vitis vinifera]
MIR535	fta_novel_miR128	FtPinG0000493400.01	SBP	PREDICTED: squamosa promoter-binding-like protein 2 [Beta vulgaris subsp. vulgaris]
MIR535	fta_novel_miR128	FtPinG0000496000.01	SBP	PREDICTED: squamosa promoter-binding-like protein 16 [Beta vulgaris subsp. vulgaris]
MIR535	fta_novel_miR128	FtPinG0001782200.01	SBP	PREDICTED: squamosa promoter-binding-like protein 2 [Beta vulgaris subsp. vulgaris]
MIR535	fta_novel_miR128	FtPinG0006588500.01	SBP	LIGULELESS1 protein, putative [Theobroma cacao]
MIR535	fta_novel_miR128	FtPinG0007295700.01	SBP	unnamed protein product [Vitis vinifera]
MIR535	fta_novel_miR128	FtPinG0008190500.01	SBP	PREDICTED: squamosa promoter-binding-like protein 2 [Beta vulgaris subsp. vulgaris]
	fta_novel_miR6	FtPinG0005615200.01	SRS	unnamed protein product [Vitis vinifera]
MIR172	fta-miR172g-3p	FtPinG0009801000.01	SRS	PREDICTED: protein SHORT INTERNODES isoform X1 [Vitis vinifera]
MIR159	fta-miR319a-3p	FtPinG0000836000.01	TCP	hypothetical protein POPTR_0004s06440g [Populus trichocarpa]
MIR159	fta-miR319a-3p	FtPinG0001006600.01	TCP	Teosinte branched 1, putative isoform 1 [Theobroma cacao]
MIR159	fta-miR319a-3p	FtPinG0005336100.01	TCP	PREDICTED: transcription factor TCP4 [Nicotiana sylvestris]
MIR159	fta-miR319a-3p	FtPinG0006025100.01	TCP	hypothetical protein JCGZ_04643 [Jatropha curcas]
MIR159	fta-miR319a-3p	FtPinG0009279400.01	TCP	PREDICTED: transcription factor TCP4-like [Sesamum indicum]
MIR159	fta-miR319e-3p	FtPinG0000836000.01	TCP	hypothetical protein POPTR_0004s06440g [Populus trichocarpa]
MIR159	fta-miR319e-3p	FtPinG0001006600.01	TCP	Teosinte branched 1, putative isoform 1 [Theobroma cacao]
MIR159	fta-miR319e-3p	FtPinG0005336100.01	TCP	PREDICTED: transcription factor TCP4 [Nicotiana sylvestris]
MIR159	fta-miR319e-3p	FtPinG0006025100.01	TCP	hypothetical protein JCGZ_04643 [Jatropha curcas]
MIR159	fta-miR319e-3p	FtPinG0009279400.01	TCP	PREDICTED: transcription factor TCP4-like [Sesamum indicum]
MIR159	fta-miR319f-3p	FtPinG0000836000.01	TCP	hypothetical protein POPTR_0004s06440g [Populus trichocarpa]
MIR159	fta-miR319f-3p	FtPinG0001006600.01	TCP	Teosinte branched 1, putative isoform 1 [Theobroma cacao]
MIR159	fta-miR319f-3p	FtPinG0005336100.01	TCP	PREDICTED: transcription factor TCP4 [Nicotiana sylvestris]
MIR159	fta-miR319f-3p	FtPinG0006025100.01	TCP	hypothetical protein JCGZ_04643 [Jatropha curcas]
MIR159	fta-miR319f-3p	FtPinG0009279400.01	TCP	PREDICTED: transcription factor TCP4-like [Sesamum indicum]
MIR159	fta-miR319i-3p	FtPinG0000836000.01	TCP	hypothetical protein POPTR_0004s06440g [Populus trichocarpa]
MIR159	fta-miR319i-3p	FtPinG0001006600.01	TCP	Teosinte branched 1, putative isoform 1 [Theobroma cacao]
MIR159	fta-miR319i-3p	FtPinG0005336100.01	TCP	PREDICTED: transcription factor TCP4 [Nicotiana sylvestris]
MIR159	fta-miR319i-3p	FtPinG0006025100.01	TCP	hypothetical protein JCGZ_04643 [Jatropha curcas]
MIR159	fta-miR319i-3p	FtPinG0009279400.01	TCP	PREDICTED: transcription factor TCP4-like [Sesamum indicum]
MIR159	fta-miR319g-3p	FtPinG0000836000.01	TCP	hypothetical protein POPTR_0004s06440g [Populus trichocarpa]
MIR159	fta-miR319g-3p	FtPinG0001006600.01	TCP	Teosinte branched 1, putative isoform 1 [Theobroma cacao]
MIR159	fta-miR319g-3p	FtPinG0005336100.01	TCP	PREDICTED: transcription factor TCP4 [Nicotiana sylvestris]
MIR159	fta-miR319g-3p	FtPinG0006025100.01	TCP	hypothetical protein JCGZ_04643 [Jatropha curcas]
MIR159	fta-miR319g-3p	FtPinG0009279400.01	TCP	PREDICTED: transcription factor TCP4-like [Sesamum indicum]
MIR159	fta-miR319h-3p	FtPinG0000836000.01	TCP	hypothetical protein POPTR_0004s06440g [Populus trichocarpa]
MIR159	fta-miR319h-3p	FtPinG0001006600.01	TCP	Teosinte branched 1, putative isoform 1 [Theobroma cacao]
MIR159	fta-miR319h-3p	FtPinG0005336100.01	TCP	PREDICTED: transcription factor TCP4 [Nicotiana sylvestris]
MIR159	fta-miR319h-3p	FtPinG0006025100.01	TCP	hypothetical protein JCGZ_04643 [Jatropha curcas]
MIR159	fta-miR319h-3p	FtPinG0009279400.01	TCP	PREDICTED: transcription factor TCP4-like [Sesamum indicum]
MIR159	fta-miR319b-3p	FtPinG0000836000.01	TCP	hypothetical protein POPTR_0004s06440g [Populus trichocarpa]
MIR159	fta-miR319b-3p	FtPinG0001006600.01	TCP	Teosinte branched 1, putative isoform 1 [Theobroma cacao]
MIR159	fta-miR319b-3p	FtPinG0005336100.01	TCP	PREDICTED: transcription factor TCP4 [Nicotiana sylvestris]
MIR159	fta-miR319b-3p	FtPinG0006025100.01	TCP	hypothetical protein JCGZ_04643 [Jatropha curcas]
MIR159	fta-miR319b-3p	FtPinG0009279400.01	TCP	PREDICTED: transcription factor TCP4-like [Sesamum indicum]
MIR169_1	fta-miR169b-3p	FtPinG0006063400.01	TCP	hypothetical protein JCGZ_26810 [Jatropha curcas]
MIR169_1	fta-miR169b-3p	FtPinG0009810500.01	TCP	hypothetical protein JCGZ_26810 [Jatropha curcas]
MIR319	fta-miR319c-3p	FtPinG0000836000.01	TCP	hypothetical protein POPTR_0004s06440g [Populus trichocarpa]
MIR319	fta-miR319c-3p	FtPinG0001006600.01	TCP	Teosinte branched 1, putative isoform 1 [Theobroma cacao]
MIR319	fta-miR319c-3p	FtPinG0005336100.01	TCP	PREDICTED: transcription factor TCP4 [Nicotiana sylvestris]
MIR319	fta-miR319c-3p	FtPinG0006025100.01	TCP	hypothetical protein JCGZ_04643 [Jatropha curcas]
MIR319	fta-miR319c-3p	FtPinG0009279400.01	TCP	PREDICTED: transcription factor TCP4-like [Sesamum indicum]
MIR319	fta-miR319d-3p	FtPinG0000836000.01	TCP	hypothetical protein POPTR_0004s06440g [Populus trichocarpa]
MIR319	fta-miR319d-3p	FtPinG0001006600.01	TCP	Teosinte branched 1, putative isoform 1 [Theobroma cacao]
MIR319	fta-miR319d-3p	FtPinG0005336100.01	TCP	PREDICTED: transcription factor TCP4 [Nicotiana sylvestris]
MIR319	fta-miR319d-3p	FtPinG0006025100.01	TCP	hypothetical protein JCGZ_04643 [Jatropha curcas]
MIR319	fta-miR319d-3p	FtPinG0009279400.01	TCP	PREDICTED: transcription factor TCP4-like [Sesamum indicum]
MIR319	fta-miR319j-3p	FtPinG0009279400.01	TCP	PREDICTED: transcription factor TCP4-like [Sesamum indicum]
MIR156	fta-miR156h-5p	FtPinG0005522500.01	Tify	Protein TIFY 6B [Glycine soja]
MIR169_1	fta-miR169b-3p	FtPinG0005124100.01	Tify	Protein TIFY 10A [Morus notabilis]
MIR162_2	fta-miR162d-3p	FtPinG0006827100.01	Trihelix	hypothetical protein JCGZ_09486 [Jatropha curcas]
MIR2111	fta_novel_miR106	FtPinG0003298900.01	Trihelix	PREDICTED: uncharacterized protein LOC104107091 [Nicotiana tomentosiformis]
MIR394	fta-miR394a-5p	FtPinG0002487500.01	Trihelix	PREDICTED: trihelix transcription factor PTL [Vitis vinifera]
	fta_novel_miR58	FtPinG0002177700.01	WRKY	WRKY DNA-binding protein 2, putative isoform 2 [Theobroma cacao]
MIR159	fta-miR319i-3p	FtPinG0004460400.01	WRKY	WRKY DNA-binding protein 72, putative [Theobroma cacao]
MIR159	fta-miR319i-3p	FtPinG0006311800.01	WRKY	WRKY DNA-binding protein 72, putative [Theobroma cacao]
MIR159	fta-miR319g-3p	FtPinG0004460400.01	WRKY	WRKY DNA-binding protein 72, putative [Theobroma cacao]
MIR159	fta-miR319g-3p	FtPinG0006311800.01	WRKY	WRKY DNA-binding protein 72, putative [Theobroma cacao]
MIR162_1	fta-miR162b-5p	FtPinG0004682800.01	WRKY	unnamed protein product [Coffea canephora]
MIR166	fta-miR166b-3p	FtPinG0006617300.01	WRKY	unnamed protein product [Coffea canephora]
MIR172	fta-miR172b-3p	FtPinG0002325700.01	WRKY	WRKY transcription factor 29 [(Populus tomentosa x Populus bolleana) x Populus tomentosa]
MIR172	fta-miR172g-3p	FtPinG0000171800.01	WRKY	unnamed protein product [Vitis vinifera]
MIR2111	fta_novel_miR106	FtPinG0005089800.01	WRKY	PREDICTED: WRKY transcription factor 22-like [Beta vulgaris subsp. vulgaris]
MIR396	fta-miR396a-5p	FtPinG0001732900.01	WRKY	PREDICTED: probable WRKY transcription factor 21 [Beta vulgaris subsp. vulgaris]
MIR396	fta-miR396g-5p	FtPinG0001732900.01	WRKY	PREDICTED: probable WRKY transcription factor 21 [Beta vulgaris subsp. vulgaris]
MIR396	fta-miR396e-5p	FtPinG0001732900.01	WRKY	PREDICTED: probable WRKY transcription factor 21 [Beta vulgaris subsp. vulgaris]
