# Supplementary material for: Integrated microRNA and transcriptome profiling reveal key miRNA-mRNA interaction pairs associated with seed development in Tartary buckwheat (Fagopyrum tataricum)
Source: BMC Plant Biol. 2021 Mar 9;21:132. doi: 10.1186/s12870-021-02914-w (PMC7941931; doi:10.1186/s12870-021-02914-w)
Supplement: Supplementary file 1 — Additional file 1: Table S1. Characteristic features of all the identified DCL, AGO, HYL1, SE, HST, and RDRs in tartary buckwheat genome. Table S2. Length distribution of sRNA sequences identified in developing tartary buckwheat seeds. Table S3. Information of identified conserved miRNAs. Table S4. Information of identified novel miRNAs. Table S5. Predicted target genes of miRNAs in tartary buckwheat. Table S6. Annotation of miRNAs target genes in tartary buckwheat. Table S7. Information of TFs targeting by miRNAs. Table S8. miRNAs have target genes are the orthologs of the known seed or organ size. Table S9. miRNAs have target genes are the orthologs of the known structural or regulatory genes of flavonoid biosynthesis. Table S10. KEGG pathways of the target genes of DEMs. Table S11. miRNA-mRNA interaction pairs show expression negative correlation during tartary buckwheat seed development. Table S12. Primers of sequences for qRT-PCR analysis. Table S13. Primers of sequences for RLM-5′RACE analysis. [file 12870_2021_2914_MOESM1_ESM.zip › Table S8.xlsx]

## Sheet: Sheet1
Table S8 miRNAs have target genes are the orthologs of the known seed or organ size
Species	Protein name	Protein category	Accession number	Homologous of tartary buckwheat	Corresponding miRNA intartary buckwheat
Arabidopsis	SOD2/UBP15	Ubiquitin-specific protease 15	At1g17110	FtPinG0001987100.01	fta-miR162d-3p
	GPA1	Gα subunit	At2g26300	FtPinG0009358500.01	fta_novel_miR31
	SOD7/NGAL2	B3 domain transcriptional repressor	At3g11580	FtPinG0005758500.01	fta-miR167c-5p
	DPA4/NGAL3	B3 domain transcriptional repressor; NGAL3	At5g06250	FtPinG0005758500.01 FtPinG0007509300.01	fta-miR167c-5p
	AP2	AP2/EREBP family transcription factor	At4g36920	FtPinG0006430500.01	fta-miR172a-3p fta-miR172b-3p fta-miR172e-3p fta-miR172g-3p
	CEPR1	LRR-RLK	AT5G49660	FtPinG0009831900.01 FtPinG0000761200.01	fta-miR172b-3p fta_novel_miR31
	TTG2	WRKY family transcription factor	At2g37260	FtPinG0006617300.01	fta-miR166b-3p
	IKU2	LRR receptor kinase	At3g19700	FtPinG0001395200.01 FtPinG0009656300.01	fta-miR156g-5p fta_novel_miR128
	MINI3	WRKY family transcription factor	At1g55600	FtPinG0002177700.01	fta_novel_miR58
	SHB1	SYG1 family protein; transcription coactivator	At4g25350	FtPinG0006086600.01	fta_novel_miR73
	BRI1	LRR-RLK; brassinosteroid receptor	At4g39400	FtPinG0006747000.01	fta-miR390a-5p fta-miR167c-5p fta-miR390b-5p fta_novel_miR71
	CKX2	Cytokinin oxidase/dehydrogenases	At2g19500	FtPinG0005658800.01 FtPinG0001537500.01 FtPinG0003101700.01	fta-miR156c-5p fta-miR157-5p fta-miR156h-5p fta-miR156i-5p fta_novel_miR94 fta_novel_miR41
Rice	RGA1/D1	Gα subunit	Os05g0333200	FtPinG0009358500.01	fta_novel_miR31
	SMG2/OsMKKK10	Mitogen-activated protein kinase kinase kinase	Os04g0559800	FtPinG0004903500.01	fta-miR164c-5p
	D61/OsBRI1	LRR-RLK; brassinosteroid receptor	Os01g0718300	FtPinG0002689000.01 FtPinG0007731700.01 FtPinG0006747000.01 FtPinG0009684400.01	fta-miR390a-5p fta-miR167c-5p fta-miR390b-5p fta_novel_miR71
	XIAO	LRR-RLK	Os04g0576900	FtPinG0005616500.01 FtPinG0001097000.01 FtPinG0001524500.01	fta-miR390a-5p fta-miR390b-5p fta-miR156g-5p
	GS5	Putative serine carboxypeptidase	Os05g0158500	FtPinG0006899200.01	fta-miR156a-5p fta-miR156e-5p
	GSK2	SHAGGY-like kinase; regulator of brassinosteroid signaling kinase	Os05g0207500	FtPinG0002492500.01	fta-miR172a-3p fta-miR172c-3p fta-miR172g-3p
	GW5L	IQ calmodulin-binding motif family protein	LOC_Os01g09470	FtPinG0007273500.01	fta_novel_miR38
	GSE5/GW5/qSW5	IQ Calmodulin-binding protein	Os05g0187500	FtPinG0007273500.01	fta_novel_miR38
	GL3.3/TGW3/qTGW3/OsSK41/OsSK5/qGL6	SHAGGY-like kinase	Os03g0841800	FtPinG0007129000.01 FtPinG0007284900.01 FtPinG0000399100.01	fta_novel_miR38 fta_novel_miR1 fta-miR172a-3p fta-miR172c-3p fta-miR172g-3p
	LG1/OsUBP15	ubiquitin-specific protease	LOC_Os02g14730	FtPinG0001987100.01	fta-miR162d-3p
	LOG	cytokinin-activating enzyme	Os01g0588900	FtPinG0005927100.01	fta-miR172a-3p fta-miR172b-3p fta-miR172g-3p
	OsAGO17	AGO蛋白	LOC_Os02g07310	FtPinG0009629400.01 FtPinG0005707300.01 FtPinG0007576600.01 FtPinG0002403400.01	fta-miR168b-5p fta-miR168d-5p fta-miR168a-5p fta-miR168c-5p fta-miR156h-5p fta_novel_miR17 fta_novel_miR18 fta_novel_miR19 fta_novel_miR20 fta_novel_miR21 fta_novel_miR22 fta_novel_miR23 fta_novel_miR24 fta_novel_miR25
	AGO2	AGO蛋白	LOC_Os04g52540	FtPinG0009629400.01	fta-miR168b-5p fta-miR168d-5p fta-miR168a-5p fta-miR168c-5p
	GW8	OsSPL16	Os08g0531600	FtPinG0000496000.01 FtPinG0006588500.01	fta-miR156b-5p fta-miR156c-5p fta-miR156d-5p fta-miR156a-5p fta-miR157-5p fta-miR156f-3p fta-miR156e-5p fta-miR156g-5p fta-miR156g-5p fta-miR156h-5p fta-miR156i-5p fta-miR159-3p fta_novel_miR128
	GS2/GL2/GLW2/PT2	OsGRF4	Os02g0701300	FtPinG0008549100.01 FtPinG0007195400.01	fta-miR396a-5p fta-miR396f-5p fta-miR396g-5p fta-miR396e-5p
	OsGIF1	Rice GRF-interacting protein 1	Os03g0733600	FtPinG0008469200.01 FtPinG0002594600.01	fta-miR530b-5p fta-miR530c-5p fta-miR530a-5p fta_novel_miR68
	OsSUS1-6	sucrose synthase	LOC_Os03g28330 LOC_Os06g09450 LOC_Os07g42490 LOC_Os03g22120 LOC_Os04g24430 LOC_Os02g58480	FtPinG0000680700.01 FtPinG0004490100.01	fta-miR396a-5p fta-miR396g-5p fta-miR396e-5p fta-miR395c-3p fta-miR395d-3p fta_novel_miR10
	MADS1	MADS-domain transcription factor	Os03g0215400	FtPinG0005096000.01	fta-miR396f-5p fta-miR396g-5p fta-miR396e-5p
	PGL2	bHLH ranscription factor	Os02g0747900	FtPinG0008016200.01	fta-miR169b-3p
	GW6a	Histone H4 acetyltransferase	Os06g0650300	FtPinG0007374800.01	fta-miR166j-3p fta-miR166b-3p
	CYP704A3	Cytochrome P450	Os04g0573900	FtPinG0006087700.01	fta_novel_miR68
	FLR1/2	FERONIA-like receptor	LOC_Os03g21540 LOC_Os01g56330	FtPinG0004196000.01	fta_novel_miR115
	OsSNB/SSH/qGW7	AP2 TF	Os07g0235800	FtPinG0007614100.01 FtPinG0003989200.01 FtPinG0000628700.01 FtPinG0006430500.01 FtPinG0001439000.01	fta-miR172a-3p fta-miR172e-3p fta-miR172c-3p fta-miR172b-3p fta-miR172g-3p fta_novel_miR40
	OsNAC024	NAC TF	Os05g0415400	FtPinG0002560000.01	fta-miR167c-5p
	OsSPL18	SBP-box gene family member	Os09g0507100	FtPinG0000496000.01 FtPinG0006588500.01 FtPinG0006382900.01	fta-miR156b-5p fta-miR156c-5p fta-miR156d-5p fta-miR156a-5p fta-miR157-5p fta-miR156f-3p fta-miR156e-5p fta-miR156g-5p fta-miR156g-5p fta-miR156h-5p fta-miR156i-5p fta_novel_miR128
	OsPL3	PLUS3 domaincontaining protein	Os01g0775100	FtPinG0007414700.01	fta-miR530b-5p fta-miR530c-5p fta-miR530a-5p
	LIN1	conserved hypothetical protein	Os06g0675200	FtPinG0003134900.01	fta-miR156g-5p
	OsABCG18	ATP-binding cassette transporter/transport of cytokinins	Os08g0167000	FtPinG0003129200.01	fta-miR172g-3p
	GFR1/GIL1		LOC_Os10g36400	FtPinG0000273600.01 FtPinG0000270000.01	fta-miR172a-3p fta-miR172c-3p fta-miR172g-3p
	GSA1	UDP-glucosyltransferase	LOC_Os03g55040	FtPinG0005966300.01	fta-miR319d-3p fta-miR319b-3p
	TGW2/OsCNR1	Cell number regulator/Ortholog of tomato fw2.2	LOC_Os02g52550	FtPinG0005948400.01	fta-miR530b-5p fta-miR530c-5p fta-miR530a-5p
Maize	ZmCNR1	Cell number regulator/Ortholog of tomato fw2.2	HM008653.1	FtPinG0005948400.01	fta-miR530b-5p fta-miR530c-5p fta-miR530a-5p
	ZmGS5	Putative serine carboxypeptidase	GRMZM2G123815	FtPinG0006899200.01	fta-miR156a-5p fta-miR156e-5p
	mn2-m2	nitrate transporter1.5	Zm00001d019294	FtPinG0008505100.01	fta_novel_miR128
Jatropha	JcARF19	Auxin response factor	KX988008	FtPinG0000683600.01 FtPinG0005201700.01	fta-miR156g-5p fta-miR156h-5p
Tomato	fw2.2		NP_001308061.1	FtPinG0005948400.01	fta-miR530b-5p fta-miR530c-5p fta-miR530a-5p
